# Supplementary material for: Spatial transcriptomics of the epipharynx in long COVID identifies SARS-CoV-2 signalling pathways and the therapeutic potential of epipharyngeal abrasive therapy
Source: Sci Rep. 2025 Mar 12;15:8618. doi: 10.1038/s41598-025-92908-7 (PMC11903674; doi:10.1038/s41598-025-92908-7)
Supplement: Supplementary file 4 — Supplementary Information 2. [file 41598_2025_92908_MOESM4_ESM.xlsx]

## Sheet: Supplementary File 1
gene	p_val	avg_log2FC	pct.1	pct.2	p_val_adj	cluster
S100A8	0	7.60432	0.904	0.056	0	12
S100A9	0	6.36089	0.935	0.124	0	12
KRT4	0	6.07857	0.771	0.053	0	12
CSTA	0	4.21406	0.746	0.143	0	12
SPRR3	0	9.07286	0.607	0.008	0	12
ANXA1	0	4.54991	0.759	0.169	0	12
CD9	0	3.17341	0.808	0.276	0	12
SPINK5	0	4.87161	0.571	0.042	0	12
TACSTD2	0	2.998	0.664	0.185	0	12
S100A16	0	3.92655	0.589	0.118	0	12
RHCG	0	7.54713	0.46	0.01	0	12
AQP3	0	2.78058	0.628	0.186	0	12
MAL	0	6.52548	0.48	0.044	0	12
PERP	0	3.05969	0.61	0.178	0	12
KRT13	0	6.18758	0.443	0.016	0	12
PI3	0	4.90772	0.487	0.061	0	12
HSPB1	0	3.25032	0.554	0.138	0	12
EMP1	0	6.286	0.449	0.037	0	12
SPRR1B	0	7.12018	0.403	0.008	0	12
PPL	0	4.63151	0.454	0.06	0	12
TMPRSS11B	0	8.7735	0.381	0.003	0	12
SFN	0	4.0401	0.427	0.056	0	12
S100A14	0	4.79153	0.399	0.035	0	12
NCCRP1	0	4.49353	0.4	0.052	0	12
SCEL	0	6.99009	0.349	0.009	0	12
LYPD3	0	5.25656	0.362	0.022	0	12
KRT6A	0	5.50637	0.357	0.02	0	12
CEACAM5	0	3.7406	0.396	0.061	0	12
CNFN	0	7.7764	0.336	0.007	0	12
GBP6	0	4.7115	0.333	0.034	0	12
HOPX	0	6.11225	0.311	0.012	0	12
CALML3	0	4.22913	0.326	0.033	0	12
KRT78	0	8.56186	0.293	0.003	0	12
PRSS27	0	7.25245	0.296	0.006	0	12
SERPINB2	0	4.98796	0.309	0.022	0	12
KRT80	0	6.53873	0.296	0.011	0	12
CLIC3	0	4.76185	0.29	0.027	0	12
TMPRSS11E	0	7.58268	0.263	0.004	0	12
CLCA4	0	5.63524	0.225	0.013	0	12
MALL	0	4.89399	0.221	0.014	0	12
CRNN	0	9.91484	0.204	0.001	0	12
TMPRSS11A	0	5.74283	0.191	0.007	0	12
ECM1	0	7.23018	0.165	0.004	0	12
CYSRT1	0	6.78762	0.162	0.004	0	12
KLK13	0	8.21604	0.151	0.001	0	12
S100A2	1.17e-303	3.51645	0.426	0.079	2.12e-299	12
APOBEC3A	8.18e-302	5.96749	0.154	0.006	1.48e-297	12
SERPINB13	2.68e-292	4.77429	0.215	0.017	4.85e-288	12
DSG3	6.84e-288	4.44665	0.231	0.021	1.24e-283	12
RPTN	1.06e-286	7.21213	0.116	0.002	1.91e-282	12
EVPL	3.81e-284	4.22426	0.282	0.034	6.9e-280	12
NIBAN2	8.74e-284	3.77384	0.437	0.092	1.58e-279	12
SERPINB1	1.42e-281	3.33186	0.605	0.207	2.56e-277	12
LYPD2	1.31e-272	3.65009	0.431	0.091	2.37e-268	12
KLK10	2.28e-268	6.19065	0.135	0.005	4.12e-264	12
PADI1	2.02e-265	6.19608	0.159	0.009	3.65e-261	12
IL1RN	3.62e-261	6.20183	0.121	0.004	6.55e-257	12
MUC21	1.43e-259	7.96806	0.103	0.002	2.58e-255	12
TMPRSS11D	8.08e-249	4.88067	0.221	0.023	1.46e-244	12
TRIM29	7.01e-247	2.84009	0.504	0.14	1.27e-242	12
A2ML1	1.64e-239	5.3765	0.14	0.007	2.96e-235	12
GRHL3	2.3e-232	5.38317	0.141	0.008	4.15e-228	12
SBSN	7.54e-225	7.14798	0.083	0.001	1.36e-220	12
CLCA2	3.81e-222	3.88126	0.247	0.033	6.89e-218	12
DSP	1.87e-214	2.77679	0.482	0.144	3.39e-210	12
CRCT1	2.71e-203	7.90095	0.073	0.001	4.91e-199	12
ZNF185	2.82e-201	4.63637	0.169	0.016	5.1e-197	12
CALML5	7.55e-201	4.60985	0.187	0.02	1.37e-196	12
KRT24	1.81e-195	7.15814	0.073	0.001	3.27e-191	12
KRT16	2.13e-186	5.41748	0.122	0.008	3.85e-182	12
MAL2	1.36e-184	3.39543	0.293	0.058	2.46e-180	12
PKP1	1.37e-181	4.23498	0.164	0.017	2.48e-177	12
PRSS3	1.76e-181	8.72595	0.06	0	3.19e-177	12
MAB21L4	1.13e-178	4.03198	0.188	0.023	2.05e-174	12
DSC2	9.83e-178	3.50876	0.227	0.035	1.78e-173	12
EPS8L1	2.61e-172	4.27754	0.22	0.034	4.73e-168	12
KRT6B	7.98e-170	4.68245	0.125	0.009	1.44e-165	12
KLK11	7.83e-167	4.29404	0.159	0.017	1.42e-162	12
ANXA9	6.97e-165	6.38387	0.076	0.002	1.26e-160	12
S100A11	5.33e-163	2.54303	0.461	0.164	9.65e-159	12
GRHL1	3.66e-160	4.17198	0.179	0.024	6.62e-156	12
C1orf116	5.18e-148	4.00346	0.172	0.024	9.36e-144	12
MUC4	7.72e-148	2.71839	0.398	0.127	1.4e-143	12
LY6D	2.56e-144	3.13915	0.24	0.048	4.63e-140	12
SULT2B1	7.31e-144	4.89037	0.094	0.006	1.32e-139	12
IVL	1.14e-142	7.2589	0.057	0.001	2.06e-138	12
ALDH3B2	5.23e-142	3.77293	0.171	0.024	9.46e-138	12
ZNF750	4.25e-140	3.95763	0.139	0.016	7.69e-136	12
SPINK7	1.8e-139	6.4416	0.065	0.002	3.26e-135	12
EHF	7.98e-139	2.92439	0.332	0.095	1.44e-134	12
SLURP2	1.78e-138	5.06993	0.097	0.007	3.23e-134	12
KRT5	6.46e-138	2.6551	0.44	0.16	1.17e-133	12
C6orf132	4.81e-136	3.58323	0.251	0.056	8.7e-132	12
PITX1	3.09e-133	4.2587	0.145	0.018	5.58e-129	12
TGM1	9.87e-130	4.97562	0.083	0.005	1.78e-125	12
DSC3	1.23e-127	3.34667	0.183	0.031	2.23e-123	12
NECTIN4	1.88e-127	3.59538	0.194	0.035	3.39e-123	12
CEACAM7	4.61e-124	5.7405	0.068	0.003	8.33e-120	12
CRABP2	2.02e-123	3.49667	0.174	0.029	3.65e-119	12
SPRR2D	6.24e-117	6.56873	0.05	0.001	1.13e-112	12
LMO7	7.34e-115	3.93828	0.213	0.047	1.33e-110	12
CEACAM1	9.77e-115	4.25944	0.127	0.016	1.77e-110	12
SPNS2	2.52e-114	4.07849	0.181	0.034	4.56e-110	12
CAPN14	1.46e-113	6.33797	0.052	0.002	2.63e-109	12
CRYBG2	4.63e-113	5.77992	0.062	0.003	8.37e-109	12
RNASE7	4.59e-112	7.23467	0.056	0.002	8.29e-108	12
CSTB	1.02e-108	3.74374	0.145	0.023	1.85e-104	12
CYP2E1	2.47e-107	3.93475	0.107	0.012	4.47e-103	12
SLPI	3.18e-107	1.56239	0.485	0.203	5.76e-103	12
SPINT1	1.68e-105	3.00934	0.295	0.094	3.04e-101	12
GLTP	2.59e-105	3.73591	0.152	0.026	4.68e-101	12
RAB25	1.74e-102	2.96568	0.24	0.064	3.15e-98	12
CLDN4	2.02e-102	2.69177	0.296	0.095	3.66e-98	12
SPRR2A	6.35e-102	7.66828	0.041	0.001	1.15e-97	12
LY6G6C	3.9e-101	5.43562	0.046	0.001	7.05e-97	12
CERS3	1.4e-98	4.61372	0.076	0.006	2.54e-94	12
ATP1B1	3.25e-98	2.71514	0.28	0.089	5.88e-94	12
CEACAM6	1.9e-96	3.18356	0.23	0.062	3.43e-92	12
EPS8L2	1.1e-95	2.7425	0.269	0.084	1.98e-91	12
ATP13A4	8.25e-94	3.66451	0.14	0.025	1.49e-89	12
MXD1	1.64e-92	4.47952	0.117	0.017	2.97e-88	12
KRT23	1.04e-88	3.92619	0.171	0.038	1.88e-84	12
TMEM40	9.47e-87	3.77452	0.098	0.013	1.71e-82	12
KLK12	1.54e-86	6.68286	0.036	0.001	2.78e-82	12
NDRG2	1.84e-84	2.69116	0.312	0.119	3.32e-80	12
TMEM79	4.06e-82	3.23442	0.118	0.02	7.34e-78	12
ALDH3A1	1.33e-79	2.081	0.285	0.102	2.41e-75	12
IL36A	3.97e-79	8.37796	0.03	0	7.18e-75	12
ANXA2	1.04e-78	1.58422	0.523	0.306	1.89e-74	12
B3GALT5	3.66e-78	4.56417	0.067	0.006	6.63e-74	12
TPRG1	4.98e-77	5.00993	0.046	0.002	9e-73	12
RAPGEFL1	4.98e-77	2.79234	0.172	0.043	9.01e-73	12
PSCA	9.52e-76	2.81784	0.268	0.097	1.72e-71	12
SLC15A1	1.68e-75	6.14669	0.036	0.001	3.04e-71	12
GABRP	7.08e-75	2.79086	0.21	0.063	1.28e-70	12
NECTIN1	2.61e-74	2.48933	0.213	0.065	4.72e-70	12
LRRC8A	3.52e-74	2.72961	0.202	0.059	6.36e-70	12
UPK1B	3.21e-73	2.98572	0.176	0.047	5.81e-69	12
C19orf33	4.65e-73	2.66719	0.22	0.07	8.41e-69	12
LGALSL	8.58e-72	3.07555	0.094	0.014	1.55e-67	12
SLC16A9	8.59e-72	3.12875	0.13	0.027	1.55e-67	12
BNIPL	3.65e-71	3.81369	0.087	0.012	6.61e-67	12
LAD1	7.17e-70	3.53315	0.107	0.019	1.3e-65	12
ARHGAP40	1.92e-69	6.22204	0.036	0.001	3.48e-65	12
CYP3A5	2.29e-69	4.82725	0.047	0.003	4.15e-65	12
EPHA2	7.47e-69	3.04269	0.185	0.054	1.35e-64	12
LCN2	1.02e-68	1.64878	0.369	0.163	1.84e-64	12
POF1B	1.48e-66	3.26207	0.125	0.027	2.67e-62	12
HSPB8	1.49e-65	4.28751	0.061	0.006	2.7e-61	12
JUP	9.47e-64	2.9675	0.133	0.031	1.71e-59	12
CYP4F22	1.51e-62	5.02761	0.033	0.001	2.74e-58	12
EPHX3	4.2e-62	3.62376	0.077	0.011	7.59e-58	12
C15orf48	8.62e-62	3.77336	0.114	0.024	1.56e-57	12
GCNT3	2.72e-61	3.7437	0.104	0.02	4.92e-57	12
PPDPF	2.63e-60	2.19671	0.309	0.143	4.76e-56	12
SMAGP	1.61e-59	2.67049	0.154	0.043	2.91e-55	12
FUT6	8.25e-59	3.70234	0.109	0.023	1.49e-54	12
AQP5	1.78e-58	3.80048	0.127	0.031	3.22e-54	12
DUSP1	7.18e-58	2.33419	0.235	0.09	1.3e-53	12
VSIG10L	9.3e-58	5.2946	0.037	0.002	1.68e-53	12
TGM3	2.29e-57	5.41931	0.038	0.002	4.14e-53	12
CD24	3.02e-57	1.74631	0.361	0.187	5.46e-53	12
GPRC5A	1.05e-55	4.06153	0.097	0.019	1.9e-51	12
DUSP5	7.5e-55	3.935	0.12	0.029	1.36e-50	12
GJB6	7.83e-55	3.49738	0.04	0.003	1.42e-50	12
METRNL	1.12e-54	2.84209	0.122	0.03	2.03e-50	12
S100P	1.26e-54	3.71596	0.121	0.03	2.27e-50	12
EREG	1.85e-54	5.15547	0.034	0.002	3.34e-50	12
SORT1	2.98e-54	2.89321	0.16	0.049	5.39e-50	12
PKP3	3.7e-54	2.73051	0.14	0.039	6.69e-50	12
LCE3D	4.1e-53	7.45062	0.028	0.001	7.42e-49	12
FAM83C	4.11e-53	5.86416	0.028	0.001	7.43e-49	12
GSTP1	9.76e-52	1.49994	0.436	0.268	1.77e-47	12
CTNND1	4.65e-51	1.66514	0.367	0.205	8.41e-47	12
SERPINB11	5.82e-51	3.46737	0.093	0.019	1.05e-46	12
S100A10	2.64e-48	2.21856	0.235	0.1	4.77e-44	12
CDKN2B	6.97e-48	3.53396	0.098	0.022	1.26e-43	12
RHOV	2.65e-47	2.69456	0.132	0.038	4.8e-43	12
ALOX12B	2.71e-47	5.16547	0.029	0.002	4.9e-43	12
FLG	3.75e-47	7.66261	0.019	0	6.78e-43	12
CLDN7	7.59e-47	1.94373	0.251	0.112	1.37e-42	12
PRSS22	2.19e-46	3.88487	0.1	0.024	3.96e-42	12
FAT2	2.49e-46	2.62477	0.12	0.033	4.51e-42	12
ATG9B	2.88e-46	5.17203	0.031	0.002	5.2e-42	12
TMPRSS4	2.94e-46	1.93743	0.225	0.095	5.32e-42	12
KRTDAP	1.77e-45	7.17398	0.017	0	3.2e-41	12
DMKN	2.3e-45	2.98395	0.12	0.033	4.15e-41	12
CDH26	4.32e-44	2.62235	0.125	0.036	7.8e-40	12
MBOAT2	5.22e-43	2.65974	0.117	0.033	9.44e-39	12
PLEKHN1	5.26e-43	3.62229	0.059	0.009	9.52e-39	12
FAM83D	1.32e-42	3.9575	0.077	0.016	2.38e-38	12
SDC1	1.38e-42	2.34926	0.149	0.05	2.49e-38	12
C15orf62	1.38e-42	4.38249	0.034	0.003	2.49e-38	12
CAMK2N1	2.05e-42	3.63065	0.054	0.008	3.71e-38	12
TMEM184A	3.23e-42	3.99017	0.072	0.014	5.83e-38	12
FAM3B	5.19e-42	2.71487	0.125	0.038	9.39e-38	12
SMIM5	6.47e-42	3.4353	0.087	0.02	1.17e-37	12
SERPINB5	1.74e-41	2.95046	0.079	0.017	3.14e-37	12
CLDN1	3.25e-41	2.11352	0.178	0.068	5.87e-37	12
ERBB3	1.24e-40	2.67292	0.135	0.044	2.24e-36	12
GPR87	8.37e-40	2.91281	0.085	0.02	1.51e-35	12
CAPNS2	1.46e-39	3.33796	0.049	0.007	2.64e-35	12
SLK	7.44e-39	2.14511	0.227	0.106	1.35e-34	12
PTPN13	1.22e-38	2.7112	0.122	0.038	2.21e-34	12
IL36G	4.2e-38	4.43056	0.026	0.002	7.6e-34	12
SH3BGRL2	4.93e-38	2.9506	0.144	0.051	8.92e-34	12
ATP12A	5.25e-38	3.00741	0.135	0.046	9.5e-34	12
FGFR3	7.47e-38	2.06017	0.136	0.046	1.35e-33	12
CTSV	9.75e-38	5.25662	0.031	0.003	1.76e-33	12
TMPRSS2	1.05e-37	4.03616	0.09	0.023	1.91e-33	12
MYH14	3.6e-37	1.8999	0.223	0.104	6.51e-33	12
SPRR2E	4.99e-37	5.59702	0.021	0.001	9.02e-33	12
CAST	1.99e-36	1.64598	0.353	0.223	3.6e-32	12
GPT2	3.41e-36	3.57149	0.069	0.015	6.17e-32	12
TP53INP2	4.63e-36	3.49842	0.105	0.031	8.36e-32	12
GDPD3	2.86e-35	2.55618	0.089	0.024	5.18e-31	12
SLC25A23	5.57e-35	2.36545	0.136	0.049	1.01e-30	12
RHOD	6.14e-35	3.2424	0.072	0.016	1.11e-30	12
FOXE1	6.54e-35	2.9526	0.071	0.016	1.18e-30	12
S100A12	1.07e-34	4.5909	0.023	0.002	1.94e-30	12
DUOXA1	1.28e-34	3.13317	0.064	0.013	2.31e-30	12
SCIN	2.28e-34	2.59533	0.08	0.02	4.12e-30	12
FOS	2.53e-34	2.12179	0.139	0.05	4.58e-30	12
LIPH	1.65e-33	3.08125	0.091	0.026	2.98e-29	12
KLK6	5.11e-33	8.74544	0.013	0	9.25e-29	12
PROM2	1.23e-32	2.16928	0.126	0.045	2.23e-28	12
LRP10	2.8e-32	1.74717	0.259	0.141	5.06e-28	12
MT-CO3	4.92e-32	0.651025	0.739	0.783	8.89e-28	12
FAM83A	5.74e-32	3.44981	0.057	0.012	1.04e-27	12
ETHE1	2.46e-31	2.33174	0.128	0.047	4.45e-27	12
ARNTL2	3.01e-31	2.54914	0.127	0.047	5.45e-27	12
MAFF	3.45e-31	3.86045	0.041	0.006	6.25e-27	12
TMEM54	5.2e-31	2.60338	0.093	0.028	9.4e-27	12
KRT19	1.29e-30	1.95589	0.202	0.098	2.33e-26	12
ESPL1	2.02e-30	3.30029	0.049	0.009	3.66e-26	12
RAB38	2.13e-30	2.63745	0.064	0.015	3.86e-26	12
TINCR	5.53e-30	3.6957	0.031	0.004	1e-25	12
SDR16C5	6.75e-30	2.69639	0.108	0.037	1.22e-25	12
CLTB	8.6e-30	2.0982	0.178	0.082	1.55e-25	12
PLS3	5.67e-29	2.41345	0.129	0.049	1.03e-24	12
GPC1	7.58e-29	1.93472	0.148	0.062	1.37e-24	12
B3GNT3	7.73e-29	2.9679	0.083	0.024	1.4e-24	12
ELF3	9.84e-29	1.97965	0.233	0.125	1.78e-24	12
SNX31	6.69e-28	3.34207	0.042	0.007	1.21e-23	12
FGFBP1	7.6e-28	4.80317	0.023	0.002	1.37e-23	12
KLK7	1.73e-27	6.34095	0.013	0	3.13e-23	12
BICDL2	2.29e-27	2.52822	0.096	0.032	4.14e-23	12
HEPHL1	2.49e-27	5.47172	0.014	0.001	4.51e-23	12
ESRP2	4.9e-27	2.34856	0.109	0.04	8.87e-23	12
C10orf99	5.37e-27	4.55116	0.017	0.001	9.71e-23	12
F3	7.67e-27	1.58164	0.239	0.13	1.39e-22	12
TRIM16	9.68e-27	2.49962	0.09	0.029	1.75e-22	12
AFDN	1.26e-26	1.94464	0.217	0.117	2.28e-22	12
P2RY2	1.67e-26	2.40352	0.087	0.028	3.03e-22	12
LGALS3	3.32e-26	1.55226	0.305	0.193	6e-22	12
ALDH1A3	5.81e-25	3.07346	0.062	0.016	1.05e-20	12
PRSS8	1.07e-24	2.86268	0.089	0.03	1.93e-20	12
CAPN1	1.44e-24	1.52492	0.269	0.166	2.61e-20	12
EMP2	1.49e-24	2.01854	0.119	0.048	2.69e-20	12
SEMA3F	3.41e-24	1.70331	0.145	0.065	6.16e-20	12
OVOL1	4.97e-24	3.79282	0.032	0.005	8.98e-20	12
GJB2	1.15e-23	3.38559	0.038	0.007	2.09e-19	12
LCE3E	2.17e-23	5.76814	0.011	0	3.93e-19	12
GNG4	2.76e-23	4.13883	0.024	0.003	4.99e-19	12
MUC1	2.89e-23	1.58886	0.23	0.131	5.22e-19	12
GRB7	5.67e-23	2.78333	0.061	0.017	1.03e-18	12
ANXA8	5.72e-23	2.85313	0.035	0.006	1.03e-18	12
GIPC1	9.2e-23	2.32098	0.096	0.036	1.66e-18	12
FETUB	9.88e-23	3.32531	0.018	0.002	1.79e-18	12
NAPRT	1.72e-22	2.51998	0.097	0.037	3.12e-18	12
FXYD3	2.81e-22	1.25389	0.261	0.16	5.08e-18	12
DENND2C	3.27e-22	2.99648	0.051	0.013	5.92e-18	12
TM4SF1	1.18e-21	2.40269	0.068	0.021	2.13e-17	12
SERPINB12	1.73e-21	3.95355	0.018	0.002	3.13e-17	12
PTK6	1.9e-21	3.07356	0.05	0.013	3.44e-17	12
RIPK4	2.1e-21	2.31421	0.097	0.038	3.8e-17	12
FAM83H	2.43e-21	2.18308	0.118	0.051	4.4e-17	12
ALOX12	2.53e-21	4.06373	0.016	0.001	4.57e-17	12
SERINC2	2.76e-21	2.49262	0.088	0.032	4.99e-17	12
MPZL2	3.38e-21	2.5286	0.074	0.025	6.11e-17	12
ITGB8	3.54e-21	2.7264	0.068	0.021	6.4e-17	12
SCD	3.78e-21	2.30383	0.08	0.028	6.84e-17	12
ITPKC	4.13e-21	2.49077	0.079	0.027	7.48e-17	12
GGT6	5.28e-21	2.32624	0.076	0.026	9.56e-17	12
JUNB	1.04e-20	1.49912	0.199	0.111	1.87e-16	12
PTPRF	1.38e-20	1.66569	0.197	0.112	2.5e-16	12
SAT1	1.39e-20	0.984691	0.466	0.361	2.51e-16	12
TRIP10	1.67e-20	2.72012	0.069	0.022	3.02e-16	12
SLC6A14	1.82e-20	2.60201	0.116	0.051	3.3e-16	12
SDCBP2	2.62e-20	3.27533	0.036	0.007	4.74e-16	12
PPP1R13L	3.89e-20	2.43682	0.074	0.025	7.04e-16	12
ADIRF	4.63e-20	1.55496	0.17	0.089	8.37e-16	12
ANKRD35	5.45e-20	2.49379	0.056	0.016	9.86e-16	12
ADH7	5.87e-20	2.06635	0.089	0.034	1.06e-15	12
REEP4	8.08e-20	2.10437	0.066	0.021	1.46e-15	12
WFDC5	8.24e-20	5.56848	0.012	0.001	1.49e-15	12
SH3GL1	8.26e-20	2.55822	0.075	0.026	1.49e-15	12
SPINT2	1.28e-19	1.29059	0.242	0.153	2.31e-15	12
TTC9	8.24e-19	2.19195	0.142	0.071	1.49e-14	12
CA12	9.06e-19	2.40923	0.048	0.013	1.64e-14	12
EPN3	1.08e-18	2.81277	0.042	0.01	1.95e-14	12
LDLR	1.11e-18	2.19892	0.068	0.023	2.01e-14	12
FAM3D	1.21e-18	2.11318	0.115	0.052	2.19e-14	12
LRATD1	1.64e-18	2.43925	0.097	0.041	2.97e-14	12
CTTN	2.99e-18	1.30151	0.256	0.17	5.41e-14	12
GJB3	3.13e-18	2.93915	0.029	0.005	5.66e-14	12
ST14	3.33e-18	1.76059	0.143	0.073	6.02e-14	12
DGAT2	4.06e-18	3.0846	0.038	0.009	7.35e-14	12
MUC20	5.02e-18	1.60706	0.188	0.108	9.07e-14	12
TTC22	8.54e-18	2.74668	0.059	0.019	1.55e-13	12
PDZK1IP1	9.3e-18	3.45547	0.031	0.006	1.68e-13	12
EPHA4	1.09e-17	2.42278	0.067	0.023	1.96e-13	12
CRB3	1.11e-17	2.86201	0.042	0.011	2.01e-13	12
CTSB	1.42e-17	0.928957	0.399	0.321	2.56e-13	12
PGLYRP3	2e-17	3.92343	0.02	0.003	3.61e-13	12
MACC1	3.99e-17	2.47423	0.1	0.044	7.21e-13	12
ZDHHC13	5.13e-17	1.86913	0.129	0.065	9.27e-13	12
DUOX2	7.35e-17	2.0264	0.108	0.05	1.33e-12	12
FABP5	7.57e-17	2.14921	0.065	0.023	1.37e-12	12
TPD52L1	8.32e-17	2.33649	0.053	0.017	1.5e-12	12
HEBP2	1.39e-16	2.15199	0.138	0.072	2.51e-12	12
P2RY1	2.48e-16	2.94209	0.032	0.007	4.48e-12	12
TAX1BP3	2.84e-16	1.57624	0.141	0.075	5.13e-12	12
CCDC120	5.6e-16	2.6727	0.042	0.012	1.01e-11	12
TUBA1C	7.02e-16	1.69196	0.107	0.05	1.27e-11	12
SGK1	7.12e-16	1.67598	0.122	0.061	1.29e-11	12
TRNP1	8.26e-16	2.89264	0.048	0.015	1.49e-11	12
PSAPL1	8.52e-16	4.21313	0.013	0.001	1.54e-11	12
NRARP	9.51e-16	2.5539	0.042	0.012	1.72e-11	12
GJB5	1.06e-15	2.52254	0.05	0.016	1.92e-11	12
OCLN	1.19e-15	2.12131	0.078	0.032	2.15e-11	12
NECTIN2	2.37e-15	1.82707	0.114	0.056	4.28e-11	12
PCDH1	2.49e-15	2.03123	0.088	0.038	4.5e-11	12
PGM2	2.64e-15	1.73832	0.081	0.034	4.77e-11	12
CTNNBIP1	2.76e-15	1.79763	0.094	0.042	4.99e-11	12
TNS4	2.94e-15	1.92052	0.082	0.035	5.31e-11	12
ITGA2	3.64e-15	1.53523	0.13	0.068	6.59e-11	12
PTGES	6.97e-15	2.13748	0.065	0.024	1.26e-10	12
INAVA	9.56e-15	2.0419	0.067	0.026	1.73e-10	12
B3GNT8	9.64e-15	2.9588	0.023	0.004	1.74e-10	12
EGR1	1.02e-14	1.65929	0.108	0.053	1.84e-10	12
GALNT5	1.45e-14	2.60751	0.041	0.012	2.62e-10	12
CPA4	1.77e-14	4.36365	0.014	0.002	3.2e-10	12
SLURP1	2.85e-14	4.68218	0.01	0.001	5.15e-10	12
TM7SF2	3.07e-14	2.47856	0.065	0.025	5.56e-10	12
INSYN1	3.23e-14	2.86271	0.019	0.003	5.84e-10	12
GAN	3.68e-14	2.84746	0.044	0.014	6.66e-10	12
SOWAHB	3.76e-14	2.66504	0.035	0.009	6.79e-10	12
NDRG1	6.92e-14	1.43179	0.105	0.051	1.25e-09	12
CYP2C18	7.44e-14	3.38498	0.023	0.005	1.35e-09	12
TST	1.31e-13	2.28126	0.041	0.013	2.37e-09	12
KLF5	1.32e-13	2.06393	0.084	0.038	2.39e-09	12
RAB27B	1.52e-13	2.32135	0.062	0.024	2.75e-09	12
GNA15	2.29e-13	2.06836	0.063	0.025	4.15e-09	12
LRATD2	2.44e-13	2.21354	0.073	0.031	4.41e-09	12
ATP6V0A4	3.28e-13	3.43123	0.033	0.009	5.94e-09	12
RAB5IF	3.43e-13	1.59091	0.125	0.068	6.2e-09	12
RARG	7.49e-13	1.6359	0.074	0.032	1.35e-08	12
PLBD1	7.96e-13	2.85812	0.066	0.027	1.44e-08	12
NMU	9.02e-13	2.93107	0.026	0.006	1.63e-08	12
PAQR5	9.18e-13	2.57833	0.023	0.005	1.66e-08	12
P4HB	1.83e-12	1.37253	0.138	0.08	3.31e-08	12
RAB11FIP1	1.95e-12	1.75205	0.187	0.123	3.53e-08	12
BHLHE40	2.06e-12	1.14917	0.228	0.16	3.73e-08	12
MYO5B	2.14e-12	2.22617	0.09	0.044	3.88e-08	12
EIF6	2.21e-12	1.45465	0.169	0.107	4e-08	12
ERBB2	2.91e-12	1.56945	0.129	0.073	5.26e-08	12
PRRG4	3.29e-12	2.30488	0.066	0.028	5.95e-08	12
TMPRSS11F	3.53e-12	3.82454	0.015	0.002	6.38e-08	12
YBX3	4.41e-12	1.18019	0.227	0.161	7.97e-08	12
NBEAL2	5.11e-12	1.49834	0.189	0.126	9.24e-08	12
TSPO	5.29e-12	1.38178	0.192	0.13	9.56e-08	12
PHLDB3	6.66e-12	2.09207	0.057	0.023	1.21e-07	12
XDH	6.81e-12	3.33956	0.024	0.006	1.23e-07	12
RAB10	6.87e-12	1.34497	0.164	0.103	1.24e-07	12
TOM1L2	9.91e-12	1.74107	0.099	0.051	1.79e-07	12
SCNN1A	1.34e-11	1.99695	0.095	0.049	2.42e-07	12
CHP1	1.54e-11	2.01997	0.103	0.055	2.79e-07	12
SLC9A3R1	1.73e-11	1.19175	0.222	0.159	3.13e-07	12
PPP4R1	2.07e-11	1.50305	0.143	0.087	3.74e-07	12
ELOVL1	2.43e-11	1.58238	0.138	0.083	4.39e-07	12
FUT3	3.34e-11	2.84139	0.031	0.009	6.03e-07	12
CCND1	3.49e-11	1.45622	0.138	0.083	6.31e-07	12
NIPAL1	3.69e-11	3.49117	0.01	0.001	6.67e-07	12
BAIAP2	4.39e-11	1.82208	0.107	0.059	7.94e-07	12
AREG	4.78e-11	3.43451	0.014	0.002	8.65e-07	12
ABHD5	5.77e-11	2.45173	0.047	0.018	1.04e-06	12
SH3RF2	5.97e-11	2.233	0.049	0.019	1.08e-06	12
CARD14	6.64e-11	2.98048	0.018	0.004	1.2e-06	12
CCDC85C	8.66e-11	2.10705	0.048	0.019	1.57e-06	12
FAM83G	9.17e-11	2.23008	0.029	0.008	1.66e-06	12
SLC35C1	9.3e-11	2.39753	0.054	0.022	1.68e-06	12
AHNAK2	9.47e-11	2.32168	0.032	0.01	1.71e-06	12
SLC5A1	1.03e-10	2.54631	0.015	0.003	1.86e-06	12
CXCL17	1.11e-10	1.88249	0.128	0.076	2.01e-06	12
PAX9	1.14e-10	2.21195	0.06	0.026	2.06e-06	12
TMEM45B	1.17e-10	2.34352	0.064	0.029	2.12e-06	12
SNCG	1.39e-10	1.51245	0.071	0.033	2.51e-06	12
SOWAHC	1.55e-10	2.97309	0.029	0.009	2.8e-06	12
LNX1	1.65e-10	3.11463	0.038	0.013	2.98e-06	12
DHCR24	1.73e-10	1.43186	0.135	0.083	3.14e-06	12
ST3GAL4	1.77e-10	2.32306	0.059	0.026	3.19e-06	12
ZBTB7C	1.91e-10	2.01618	0.053	0.022	3.45e-06	12
GPNMB	2e-10	1.37911	0.095	0.05	3.61e-06	12
LOR	2.24e-10	4.55945	0.012	0.002	4.05e-06	12
ANXA11	2.43e-10	1.32704	0.324	0.282	4.39e-06	12
BAG3	3.61e-10	1.56688	0.086	0.045	6.53e-06	12
ZNRF1	4.45e-10	2.03357	0.121	0.072	8.06e-06	12
NT5C2	5.23e-10	1.47475	0.143	0.091	9.47e-06	12
TGFA	5.41e-10	2.41064	0.041	0.015	9.78e-06	12
BARX2	5.84e-10	3.19777	0.015	0.003	1.06e-05	12
RAB3D	7.59e-10	1.70325	0.073	0.036	1.37e-05	12
DYNLT3	8.05e-10	1.75496	0.065	0.03	1.46e-05	12
SAMD9	8.67e-10	1.97224	0.074	0.037	1.57e-05	12
ABLIM2	8.69e-10	2.68677	0.023	0.006	1.57e-05	12
EFS	9.46e-10	2.23014	0.042	0.016	1.71e-05	12
SIM2	9.66e-10	3.05388	0.022	0.006	1.75e-05	12
CSTF2	1.13e-09	2.02011	0.056	0.025	2.04e-05	12
MDFI	1.28e-09	2.38661	0.03	0.01	2.31e-05	12
GPX3	1.3e-09	1.82787	0.076	0.038	2.34e-05	12
TK1	1.43e-09	2.12927	0.034	0.012	2.59e-05	12
SLC27A4	1.48e-09	1.74327	0.059	0.027	2.68e-05	12
PDLIM5	1.6e-09	2.05566	0.061	0.028	2.9e-05	12
ESRP1	1.99e-09	2.04653	0.076	0.039	3.6e-05	12
CTSD	2.16e-09	1.27055	0.175	0.122	3.91e-05	12
TSPAN6	2.19e-09	1.77277	0.097	0.055	3.97e-05	12
RMND5B	3.92e-09	1.30665	0.1	0.057	7.09e-05	12
CDC73	4.54e-09	0.262868	0.045	0.105	8.21e-05	12
NAMPT	5.4e-09	1.99296	0.054	0.024	9.76e-05	12
N4BP3	5.76e-09	2.23808	0.035	0.013	0.000104225	12
ADAMTSL4	6.01e-09	2.14239	0.02	0.005	0.000108632	12
GABRE	9.08e-09	2.01385	0.051	0.023	0.000164182	12
TALDO1	1.21e-08	1.34892	0.117	0.072	0.000219013	12
PLXNA2	1.25e-08	1.83244	0.038	0.015	0.000226691	12
SLC9A4	1.46e-08	2.62923	0.023	0.007	0.000264022	12
MPP7	1.77e-08	1.41344	0.068	0.034	0.000320788	12
BDKRB2	2.02e-08	2.39485	0.02	0.005	0.000365751	12
RNF39	2.37e-08	3.53317	0.019	0.005	0.000427919	12
MGLL	2.44e-08	1.65284	0.08	0.044	0.000442176	12
SDC4	3.12e-08	1.39688	0.159	0.111	0.000564947	12
MARCKS	3.15e-08	0.106805	0.072	0.139	0.00057005	12
RGMA	3.56e-08	1.56466	0.044	0.019	0.000643869	12
YOD1	3.67e-08	2.4211	0.04	0.016	0.000663886	12
SASH1	3.95e-08	2.58713	0.033	0.012	0.000714259	12
GPR157	4.69e-08	2.54481	0.046	0.02	0.000847394	12
SLCO4A1	4.79e-08	3.58277	0.017	0.004	0.000866525	12
GFOD2	5.23e-08	2.33432	0.06	0.03	0.000946671	12
PDLIM2	5.26e-08	2.18474	0.05	0.023	0.000950992	12
SOX21	5.51e-08	1.90539	0.051	0.024	0.000997135	12
KRT14	5.89e-08	2.11035	0.024	0.008	0.00106459	12
GALNT12	6.01e-08	1.86284	0.048	0.022	0.0010862	12
TRIM7	6.01e-08	1.89303	0.051	0.024	0.00108677	12
RAB11A	6.47e-08	1.55906	0.108	0.067	0.00116982	12
LRRC1	7.97e-08	1.82208	0.047	0.021	0.001441	12
CRYBG1	8.28e-08	1.4435	0.118	0.076	0.00149781	12
NLK	9.66e-08	0.368076	0.022	0.065	0.00174735	12
PPP1R15B	1.1e-07	0.178863	0.043	0.095	0.0019865	12
KIAA1522	1.17e-07	1.18524	0.146	0.101	0.00212002	12
C11orf91	1.5e-07	3.36104	0.011	0.002	0.00270951	12
TMBIM1	1.53e-07	1.62762	0.059	0.03	0.0027607	12
MROH6	1.77e-07	3.15828	0.02	0.006	0.00319232	12
FST	2.3e-07	2.1479	0.021	0.007	0.00415609	12
ANO8	2.45e-07	2.03254	0.066	0.035	0.00442322	12
RND3	2.47e-07	2.10255	0.062	0.032	0.00446266	12
CLINT1	2.57e-07	1.07499	0.206	0.161	0.00465445	12
ELOVL6	2.83e-07	2.58653	0.015	0.004	0.00512166	12
DNAJB1	3.08e-07	1.4835	0.113	0.073	0.00556362	12
FA2H	3.31e-07	2.93328	0.025	0.009	0.00598488	12
LMNA	3.59e-07	0.671869	0.288	0.243	0.00648561	12
CBLC	3.96e-07	1.73071	0.04	0.018	0.00715822	12
TUFT1	4.13e-07	2.14045	0.035	0.015	0.00746072	12
AIF1L	4.22e-07	2.58398	0.031	0.012	0.00762801	12
EPHB3	4.31e-07	1.80482	0.051	0.025	0.00778582	12
MAST4	4.41e-07	1.24695	0.095	0.058	0.00796797	12
S100A4	4.59e-07	0.201626	0.126	0.204	0.00830142	12
FOSB	4.76e-07	2.83353	0.024	0.008	0.0086108	12
WNT7B	4.98e-07	2.31849	0.033	0.014	0.0090039	12
LY6E	5.5e-07	0.139884	0.125	0.202	0.00995005	12
ABHD17C	5.68e-07	1.77936	0.067	0.037	0.0102698	12
PHLDA2	6.07e-07	1.50041	0.028	0.011	0.010969	12
DHRS11	6.79e-07	1.81982	0.028	0.011	0.0122792	12
EHD3	7.21e-07	1.95613	0.053	0.027	0.0130338	12
PARD6B	7.48e-07	2.60721	0.045	0.022	0.0135194	12
CHMP4C	7.5e-07	2.37484	0.035	0.015	0.0135629	12
ABLIM1	7.99e-07	1.33948	0.155	0.112	0.0144451	12
MUC16	8.22e-07	0.195765	0.057	0.11	0.014868	12
MYEOV	8.49e-07	2.59449	0.033	0.014	0.015353	12
AHNAK	9.32e-07	0.638604	0.368	0.341	0.0168599	12
TP63	9.87e-07	1.22983	0.091	0.056	0.0178571	12
KIF1C	1.01e-06	1.6992	0.068	0.038	0.0182785	12
MPZL3	1.15e-06	2.26153	0.026	0.01	0.0207722	12
ETNK2	1.19e-06	2.25605	0.025	0.009	0.021487	12
CCN2	1.44e-06	0.397048	0.029	0.07	0.0259905	12
MED22	1.67e-06	0.207962	0.015	0.048	0.0302479	12
VPS37B	1.69e-06	1.95178	0.07	0.04	0.0304893	12
GNE	1.76e-06	2.02343	0.076	0.045	0.0317505	12
MAPK13	1.8e-06	1.25288	0.075	0.044	0.0325261	12
FBXO32	1.83e-06	2.69626	0.029	0.012	0.0331072	12
FRMD6	1.91e-06	1.32209	0.052	0.027	0.0344812	12
WNT4	2.08e-06	2.34348	0.018	0.006	0.0376376	12
KREMEN1	2.36e-06	1.29139	0.061	0.034	0.0426802	12
ACPP	2.4e-06	2.08396	0.032	0.014	0.0434657	12
GTPBP1	2.43e-06	0.49727	0.034	0.075	0.0438935	12
CTNNA1	2.47e-06	1.29516	0.137	0.098	0.0447503	12
TTLL12	2.59e-06	1.67696	0.058	0.032	0.0468936	12
PHLDA1	2.82e-06	2.37815	0.041	0.02	0.050982	12
ARHGAP32	3.15e-06	1.83474	0.058	0.032	0.0568912	12
CNKSR3	3.16e-06	1.70346	0.036	0.016	0.0571183	12
ALS2CL	3.39e-06	1.70345	0.046	0.023	0.0613699	12
ASAP3	3.55e-06	2.31352	0.019	0.006	0.0641953	12
ATP10B	3.98e-06	2.24802	0.039	0.018	0.0720382	12
ADGRF1	4.1e-06	2.87033	0.029	0.012	0.0742254	12
VPS4B	4.23e-06	1.72604	0.057	0.031	0.0765108	12
EFR3A	4.4e-06	0.140868	0.028	0.065	0.0795846	12
EFNA3	4.43e-06	3.34429	0.014	0.004	0.0800922	12
SQSTM1	4.86e-06	0.264589	0.18	0.269	0.0878275	12
GALNT1	5.05e-06	1.44119	0.118	0.082	0.0913705	12
INPP1	5.66e-06	1.49207	0.047	0.024	0.102424	12
CTTNBP2NL	5.67e-06	1.50745	0.065	0.037	0.102562	12
CDH1	5.9e-06	1.68563	0.044	0.022	0.106684	12
USP54	6.04e-06	1.88908	0.06	0.034	0.109307	12
RHBDL2	6.06e-06	1.78809	0.043	0.021	0.109565	12
GSDMC	7.19e-06	2.38992	0.012	0.003	0.130112	12
ARHGEF10L	7.63e-06	2.24664	0.04	0.02	0.137916	12
CENPW	8.4e-06	1.94607	0.024	0.009	0.152	12
RALA	9.83e-06	1.4749	0.052	0.028	0.177742	12
ID1	1.01e-05	1.13519	0.079	0.049	0.183167	12
ADIPOR1	1.03e-05	1.43861	0.143	0.106	0.185927	12
DEFB1	1.09e-05	2.1561	0.021	0.008	0.196599	12
SUSD4	1.14e-05	1.68677	0.053	0.029	0.205404	12
EPHA1	1.18e-05	1.17348	0.059	0.033	0.213483	12
CAPNS1	1.2e-05	1.0545	0.187	0.152	0.216933	12
MEIS1	1.27e-05	1.53947	0.085	0.055	0.228998	12
ALDH1L1	1.28e-05	1.74892	0.042	0.021	0.231897	12
PTPRZ1	1.31e-05	1.56043	0.068	0.041	0.237789	12
XG	1.35e-05	2.86893	0.01	0.002	0.244647	12
PDCD6IP	1.37e-05	0.124111	0.059	0.105	0.248248	12
NUDT8	1.37e-05	1.71647	0.036	0.017	0.248625	12
PLEKHG6	1.65e-05	2.01896	0.036	0.017	0.29785	12
ARF6	1.65e-05	1.35768	0.166	0.13	0.299143	12
GGH	1.74e-05	1.54229	0.037	0.018	0.314737	12
VSNL1	1.75e-05	2.25384	0.014	0.004	0.315901	12
PGBD5	1.77e-05	2.39756	0.021	0.008	0.319364	12
SCNN1B	1.77e-05	2.41195	0.029	0.013	0.320617	12
BDH1	1.84e-05	1.57309	0.063	0.037	0.332124	12
FZD10	1.85e-05	2.3589	0.012	0.003	0.335398	12
DNM2	1.87e-05	0.1283	0.148	0.22	0.338048	12
MYZAP	1.88e-05	2.20836	0.017	0.006	0.340615	12
IL5RA	2.09e-05	0.895418	0.002	0.022	0.377714	12
ANXA3	2.22e-05	1.66278	0.046	0.025	0.401632	12
MAP3K9	2.3e-05	2.00703	0.032	0.015	0.41522	12
SPIN4	2.3e-05	1.80442	0.029	0.013	0.41623	12
ADAMTSL5	2.36e-05	2.45599	0.011	0.003	0.42602	12
CBR3	2.37e-05	1.73539	0.034	0.016	0.428165	12
CA13	2.61e-05	2.47726	0.027	0.012	0.472738	12
GPSM2	2.69e-05	2.54308	0.027	0.012	0.486773	12
NDFIP2	2.86e-05	1.94097	0.055	0.032	0.518086	12
SLC9A2	3.02e-05	2.01877	0.022	0.009	0.546787	12
ACOX1	3.06e-05	1.49532	0.098	0.067	0.553641	12
HRAS	3.11e-05	1.35313	0.05	0.028	0.563326	12
PARD3	3.2e-05	1.37569	0.085	0.056	0.57902	12
PHLDA3	3.22e-05	1.91954	0.036	0.018	0.583087	12
NXN	3.3e-05	1.5815	0.063	0.038	0.596011	12
EZR	3.6e-05	0.115591	0.144	0.213	0.650799	12
SHB	3.8e-05	1.53235	0.063	0.038	0.687821	12
ZDHHC12	3.83e-05	1.51076	0.045	0.024	0.693364	12
ISG15	3.99e-05	0.607504	0.011	0.036	0.722121	12
RTKN2	4.2e-05	1.80445	0.035	0.017	0.759416	12
SELENOS	4.3e-05	0.233548	0.041	0.078	0.777563	12
ABLIM3	4.32e-05	1.91803	0.03	0.014	0.781746	12
IGSF9	4.32e-05	2.56979	0.012	0.004	0.781853	12
RBBP8NL	4.49e-05	1.8779	0.012	0.004	0.812701	12
PYGL	4.62e-05	1.7966	0.039	0.02	0.834942	12
ARHGEF5	4.72e-05	1.64491	0.037	0.019	0.854334	12
TOB1	5.34e-05	1.30791	0.136	0.103	0.965587	12
UBE2V1	5.5e-05	0.265154	0.093	0.145	0.995564	12
HR	5.87e-05	2.08526	0.014	0.005	1	12
CDCP1	5.9e-05	2.46157	0.02	0.008	1	12
RNF149	5.93e-05	0.352244	0.085	0.135	1	12
CITED2	6.74e-05	2.07554	0.085	0.058	1	12
MVK	6.81e-05	1.57313	0.055	0.032	1	12
PPP1R3C	6.99e-05	2.14771	0.019	0.007	1	12
ETV4	7.18e-05	2.44943	0.015	0.005	1	12
NFE2L2	7.22e-05	1.00275	0.171	0.137	1	12
OGFRL1	7.26e-05	1.06199	0.125	0.093	1	12
TRIM8	7.34e-05	0.445966	0.073	0.12	1	12
UPK3B	7.45e-05	2.18776	0.034	0.017	1	12
NPR3	7.68e-05	3.24632	0.01	0.003	1	12
ARL14	7.8e-05	3.05616	0.01	0.003	1	12
CKB	7.81e-05	0.321148	0.044	0.081	1	12
PDZD2	7.93e-05	1.51763	0.035	0.018	1	12
CLNS1A	8.02e-05	0.182644	0.038	0.072	1	12
FOSL2	8.16e-05	1.63797	0.045	0.025	1	12
KHNYN	8.32e-05	0.120602	0.054	0.093	1	12
PPIA	8.44e-05	1.1076	0.104	0.073	1	12
USP25	8.88e-05	0.285645	0.033	0.065	1	12
PELI1	9.04e-05	1.63305	0.082	0.055	1	12
RNF141	9.31e-05	1.32288	0.146	0.115	1	12
SLC44A5	9.5e-05	2.43929	0.012	0.004	1	12
PARD6G	9.6e-05	1.40693	0.033	0.017	1	12
PTPN3	9.7e-05	2.45304	0.048	0.028	1	12
NRDC	0.000103087	0.123026	0.05	0.088	1	12
MAOA	0.000104148	1.66687	0.045	0.025	1	12
SOX7	0.000107086	2.27477	0.015	0.005	1	12
PRDM1	0.000108124	1.90188	0.078	0.052	1	12
CLDN3	0.000112011	0.295401	0.021	0.048	1	12
IL20RB	0.00013437	1.97041	0.014	0.005	1	12
TOP1	0.000135674	0.28114	0.065	0.106	1	12
TMEM189	0.000142289	1.74046	0.086	0.059	1	12
PMAIP1	0.000142585	2.14527	0.021	0.009	1	12
BMP7	0.000144027	2.23571	0.016	0.006	1	12
FHDC1	0.000158289	2.12215	0.017	0.007	1	12
SPTBN2	0.000163212	2.17166	0.02	0.008	1	12
TMPRSS13	0.000164553	1.83466	0.032	0.016	1	12
S100A6	0.000170043	0.467603	0.493	0.479	1	12
GAK	0.000177417	0.275279	0.082	0.128	1	12
PDLIM4	0.000179414	1.26579	0.063	0.04	1	12
KRT15	0.000183628	0.813628	0.097	0.068	1	12
FASN	0.000198803	1.20911	0.088	0.061	1	12
MANSC1	0.000213755	1.49085	0.045	0.026	1	12
ABCA12	0.000228684	1.89683	0.03	0.015	1	12
UBXN6	0.000239232	0.190248	0.098	0.147	1	12
AKR1B10	0.000240045	2.34453	0.012	0.004	1	12
YWHAZ	0.000256297	0.907181	0.239	0.217	1	12
MT-CO2	0.000262703	0.408857	0.586	0.641	1	12
MT1X	0.000264199	1.37321	0.043	0.025	1	12
KCNK6	0.000267228	1.59882	0.03	0.015	1	12
MCL1	0.000276569	0.217999	0.193	0.269	1	12
TBC1D2	0.000282088	1.68675	0.039	0.022	1	12
HCFC1	0.000299864	0.293466	0.024	0.05	1	12
C12orf29	0.000325098	1.60044	0.039	0.022	1	12
LCOR	0.000329735	0.248223	0.072	0.112	1	12
TSPAN3	0.000334561	0.182794	0.145	0.206	1	12
SIGLEC10	0.000353939	0.165008	0.004	0.02	1	12
C1orf210	0.000373063	1.7811	0.012	0.004	1	12
TFAP2A	0.000376926	1.70312	0.024	0.011	1	12
HES1	0.000381565	1.58413	0.028	0.014	1	12
CDC42BPG	0.000385022	1.30822	0.073	0.049	1	12
FRMD4B	0.000403377	1.41792	0.036	0.02	1	12
EP300	0.000412995	0.185131	0.092	0.136	1	12
GPCPD1	0.000414741	0.462184	0.059	0.096	1	12
RANGAP1	0.00042107	1.19336	0.088	0.063	1	12
TNKS1BP1	0.000428019	1.23864	0.079	0.055	1	12
CLN8	0.000479001	0.130935	0.016	0.038	1	12
NUCB1	0.000480491	0.122741	0.105	0.152	1	12
RHOA	0.000497292	0.16919	0.148	0.207	1	12
TMEM238	0.000512821	1.44181	0.067	0.045	1	12
NCKAP1	0.000517626	1.21235	0.069	0.046	1	12
MYO6	0.000520977	1.63009	0.112	0.086	1	12
RAB27A	0.000521376	0.242265	0.057	0.092	1	12
PIM1	0.000538035	1.35179	0.046	0.028	1	12
NARS	0.000548647	0.257871	0.068	0.106	1	12
LMTK2	0.000554432	1.75952	0.069	0.047	1	12
KRT17	0.000565994	1.89545	0.038	0.022	1	12
PRKRA	0.000581834	0.195087	0.034	0.062	1	12
FAM135A	0.000583566	1.57	0.038	0.022	1	12
CES2	0.000595656	1.26316	0.045	0.027	1	12
NFKBIA	0.000602477	0.301286	0.096	0.14	1	12
MMP14	0.000605536	0.727091	0.15	0.12	1	12
CUL4B	0.000609278	0.282032	0.047	0.079	1	12
SNF8	0.000611678	0.114026	0.056	0.09	1	12
RAET1E	0.00062055	2.45253	0.013	0.005	1	12
B4GALT5	0.000623298	1.05807	0.111	0.085	1	12
SEMA4B	0.0006305	1.07717	0.089	0.064	1	12
CAMSAP3	0.000663679	3.27539	0.022	0.01	1	12
FMR1	0.000677806	0.146426	0.033	0.06	1	12
UBA6	0.000683423	0.103001	0.037	0.066	1	12
SFSWAP	0.000737235	0.5094	0.027	0.052	1	12
FAM214A	0.000742794	0.60827	0.107	0.156	1	12
EYA2	0.000743139	1.40714	0.074	0.051	1	12
RCL1	0.000775672	0.458818	0.013	0.032	1	12
TNFSF10	0.000777714	0.301935	0.115	0.164	1	12
MFSD5	0.000783458	1.48668	0.049	0.031	1	12
AMD1	0.000803837	0.92148	0.083	0.059	1	12
PGD	0.000810018	1.16383	0.078	0.055	1	12
PLEKHA7	0.000832875	1.67726	0.039	0.023	1	12
WNT5A	0.000842497	1.19045	0.038	0.022	1	12
SERINC3	0.000867242	0.11779	0.048	0.079	1	12
CYP4F3	0.000871402	2.11304	0.013	0.005	1	12
CELSR2	0.000889969	1.69543	0.017	0.007	1	12
ZNF561	0.000902634	0.155043	0.022	0.044	1	12
GAREM1	0.000909288	2.21795	0.015	0.006	1	12
BLNK	0.000921192	0.135963	0.042	0.071	1	12
SERPINB7	0.0009367	2.09685	0.014	0.006	1	12
ERMP1	0.000942229	1.16939	0.06	0.04	1	12
OAS3	0.000960795	0.197753	0.021	0.043	1	12
ATP6V1C2	0.000991352	2.00939	0.023	0.011	1	12
LPIN1	0.000992921	0.168928	0.027	0.051	1	12
MN1	0.00101187	1.64873	0.011	0.004	1	12
FUT4	0.00102075	0.642031	0.003	0.016	1	12
PRC1	0.00103239	1.53853	0.021	0.01	1	12
TBX6	0.00107671	1.21406	0.023	0.011	1	12
TNFRSF1A	0.00108109	0.13529	0.079	0.117	1	12
S1PR5	0.00113118	2.05566	0.012	0.005	1	12
MPST	0.00114755	1.34022	0.048	0.03	1	12
SRPX2	0.00116867	2.04032	0.048	0.03	1	12
PPP4C	0.00117349	0.103342	0.083	0.122	1	12
RBM8A	0.00119712	1.57309	0.032	0.018	1	12
SPIC	0.00123027	0.17141	0.004	0.018	1	12
TYRO3	0.00123521	1.70358	0.018	0.008	1	12
TANC2	0.00123843	0.139369	0.014	0.033	1	12
ABTB2	0.00127399	3.02463	0.014	0.006	1	12
MTHFD1L	0.00128501	0.131469	0.007	0.022	1	12
PYCARD	0.00133487	1.44742	0.067	0.047	1	12
RNF11	0.00135395	1.32555	0.12	0.094	1	12
VSTM2L	0.00136513	0.461033	0.005	0.019	1	12
PPP2R1B	0.00137731	0.146698	0.033	0.058	1	12
PAXBP1	0.00137877	0.178007	0.011	0.028	1	12
MLPH	0.00137921	0.176306	0.032	0.057	1	12
ATP6V0E1	0.00139034	0.30479	0.062	0.096	1	12
ADK	0.00143821	0.210233	0.044	0.072	1	12
SBNO1	0.00146364	0.243598	0.018	0.038	1	12
MDK	0.00148046	0.825672	0.11	0.085	1	12
AVPI1	0.00148698	1.5034	0.027	0.014	1	12
ADIPOR2	0.0015044	1.24262	0.059	0.04	1	12
TMEM87A	0.00153046	0.124736	0.026	0.048	1	12
ACOT11	0.00154964	1.6735	0.031	0.017	1	12
TRADD	0.00160391	0.263924	0.042	0.07	1	12
PBX3	0.00160925	0.216515	0.01	0.026	1	12
ENKD1	0.00162787	0.125398	0.016	0.035	1	12
PNPLA2	0.00164834	0.232166	0.107	0.151	1	12
SELENOH	0.00172272	0.195169	0.184	0.248	1	12
BTF3L4	0.00172579	0.269294	0.075	0.111	1	12
NUTF2	0.0017463	0.229128	0.041	0.067	1	12
KLF3	0.00175758	1.42926	0.078	0.057	1	12
DPH3	0.0017916	0.356575	0.016	0.035	1	12
AFF4	0.001812	0.168064	0.054	0.085	1	12
NEBL	0.00182895	1.31488	0.046	0.029	1	12
CAPG	0.0018395	0.783609	0.151	0.126	1	12
ZSWIM4	0.00187961	1.63997	0.03	0.017	1	12
FAM83B	0.00191423	1.70311	0.025	0.013	1	12
LARP4B	0.00193184	0.144102	0.048	0.076	1	12
NUP50	0.0019322	0.233842	0.04	0.066	1	12
PDCD4	0.00196538	0.707431	0.289	0.277	1	12
SPAST	0.00201694	0.101002	0.031	0.054	1	12
BPGM	0.00203078	2.76324	0.052	0.035	1	12
FOXN1	0.00208882	1.4446	0.019	0.009	1	12
EIF4A1	0.00210461	0.130296	0.169	0.226	1	12
PPP4R2	0.00212623	0.372181	0.021	0.041	1	12
ANKRD22	0.00216703	1.87	0.02	0.01	1	12
CMAS	0.00217581	1.11954	0.081	0.06	1	12
NIT2	0.00224987	0.14454	0.041	0.067	1	12
CPEB4	0.00231324	1.34708	0.095	0.073	1	12
SPEN	0.00234253	0.165061	0.023	0.044	1	12
WWC1	0.00235149	1.89211	0.039	0.024	1	12
ARHGEF16	0.00238511	1.58876	0.029	0.016	1	12
CTBP2	0.00239644	0.251936	0.04	0.066	1	12
NUDT19	0.00244337	0.300379	0.01	0.025	1	12
YPEL3	0.00245045	0.553674	0.087	0.125	1	12
TLE5	0.00246004	0.173324	0.103	0.145	1	12
SESN2	0.00248869	2.05164	0.021	0.011	1	12
ARPC5L	0.00251058	0.174123	0.054	0.083	1	12
AGFG2	0.00253567	1.61984	0.045	0.029	1	12
PTN	0.00254727	0.947486	0.072	0.052	1	12
MGST2	0.00257128	0.995613	0.086	0.065	1	12
ELP5	0.00263176	0.386193	0.035	0.059	1	12
DGKH	0.00265234	0.423268	0.024	0.045	1	12
EML2	0.00266048	0.147699	0.027	0.048	1	12
SLC35F5	0.0026798	0.108277	0.032	0.055	1	12
PAPSS2	0.00274338	0.533679	0.012	0.028	1	12
ZFP36	0.00285957	1.22488	0.16	0.138	1	12
HMGCR	0.00289721	1.29634	0.047	0.031	1	12
GLUL	0.00299828	0.577418	0.259	0.237	1	12
STRN	0.00315973	1.25281	0.074	0.054	1	12
GTF2A2	0.00316719	0.503493	0.044	0.07	1	12
MAFK	0.00323079	0.144326	0.031	0.053	1	12
MUC15	0.00324902	1.65061	0.04	0.025	1	12
ASAP2	0.00330953	0.267568	0.022	0.041	1	12
SYTL4	0.00334681	1.73901	0.02	0.01	1	12
SMIM30	0.00335062	0.581906	0.022	0.041	1	12
IREB2	0.00345658	0.414128	0.019	0.037	1	12
SOX4	0.00362586	0.220886	0.039	0.063	1	12
AP3D1	0.0036536	0.273419	0.097	0.136	1	12
CACNB1	0.00366571	1.94439	0.045	0.029	1	12
DHTKD1	0.00369587	0.196613	0.021	0.04	1	12
KRT8	0.00370532	0.161341	0.102	0.141	1	12
YIPF3	0.00373743	0.536711	0.044	0.07	1	12
DBNL	0.00378225	0.213794	0.184	0.244	1	12
RASEF	0.00390615	1.68319	0.03	0.018	1	12
F11R	0.00392876	1.01994	0.122	0.1	1	12
CAB39	0.00407869	0.284173	0.114	0.157	1	12
HDAC1	0.00416266	0.304955	0.069	0.101	1	12
PIM3	0.00417942	0.218624	0.044	0.069	1	12
CENPU	0.004237	1.18414	0.037	0.023	1	12
MYBPC1	0.00436333	0.403707	0.015	0.031	1	12
NIPAL2	0.00440727	1.14726	0.059	0.041	1	12
RAC1	0.00444334	1.04794	0.134	0.113	1	12
TECR	0.00445392	1.41186	0.045	0.03	1	12
G6PD	0.00455122	0.947634	0.068	0.049	1	12
LMBR1L	0.00456955	0.338834	0.037	0.06	1	12
AGO2	0.00458096	0.567293	0.03	0.051	1	12
NOP10	0.00460091	0.259858	0.029	0.05	1	12
NDUFB7	0.00463731	0.203708	0.09	0.126	1	12
PDE6D	0.00468744	0.10576	0.007	0.02	1	12
TAF13	0.00470167	0.896203	0.056	0.039	1	12
NF2	0.00488691	0.170291	0.014	0.03	1	12
IRS2	0.00493416	0.499841	0.015	0.031	1	12
LMBRD2	0.00500618	0.120513	0.026	0.045	1	12
TMX2	0.00508873	0.127587	0.068	0.098	1	12
WASF2	0.00518898	0.299571	0.072	0.102	1	12
ALAD	0.00520592	1.13745	0.072	0.053	1	12
DSTN	0.0052218	0.533788	0.168	0.145	1	12
CTDP1	0.00523642	0.200665	0.031	0.052	1	12
SLU7	0.00528817	0.103869	0.058	0.085	1	12
CLCN3	0.00533158	1.40325	0.074	0.055	1	12
DLG5	0.00547408	1.07206	0.078	0.059	1	12
PUS3	0.00548795	0.12506	0.013	0.028	1	12
TOLLIP	0.00551167	1.31382	0.054	0.038	1	12
PGAM1	0.00557637	0.983207	0.057	0.04	1	12
EPB41L4B	0.00568615	0.161519	0.026	0.045	1	12
KIAA0232	0.00570916	0.124745	0.015	0.031	1	12
C16orf72	0.00575483	0.38676	0.078	0.11	1	12
DIS3	0.00577729	0.429113	0.052	0.078	1	12
GCHFR	0.00578351	2.02665	0.049	0.034	1	12
CIZ1	0.00583244	0.477801	0.034	0.055	1	12
TICAM1	0.0059582	2.07912	0.028	0.017	1	12
PPIL2	0.00600669	0.309519	0.033	0.054	1	12
RHBDF1	0.00603722	1.68309	0.019	0.01	1	12
BCAS4	0.00613425	0.165131	0.007	0.019	1	12
TOR1AIP2	0.00614283	0.356016	0.019	0.036	1	12
TRAK1	0.00616423	0.118001	0.097	0.133	1	12
ERO1A	0.00617441	1.58354	0.128	0.108	1	12
EIF1	0.00627001	0.346347	0.109	0.148	1	12
SETMAR	0.00642613	0.231005	0.004	0.014	1	12
ZNF500	0.00670465	0.582952	0.008	0.02	1	12
CLUH	0.0067193	1.06297	0.078	0.059	1	12
ATG4B	0.00710469	0.228667	0.02	0.037	1	12
BCL6	0.00727627	0.811798	0.049	0.074	1	12
GNG12	0.00738312	0.97288	0.085	0.066	1	12
ARF5	0.00751515	0.869178	0.086	0.067	1	12
ANAPC13	0.00755791	0.602837	0.024	0.042	1	12
LAMB3	0.00762858	0.110997	0.03	0.049	1	12
NGRN	0.00769567	0.104814	0.028	0.047	1	12
IQGAP1	0.00772666	0.284008	0.057	0.083	1	12
CERT1	0.00780561	0.272792	0.057	0.084	1	12
AMOTL2	0.00784819	1.26064	0.036	0.023	1	12
NCK2	0.00797544	0.155723	0.045	0.067	1	12
CLU	0.00804304	0.104105	0.312	0.383	1	12
SLC31A2	0.00810055	1.70246	0.03	0.018	1	12
ZSWIM8	0.00812939	0.11228	0.053	0.078	1	12
ZNF280C	0.00821843	0.239525	0.004	0.014	1	12
GM2A	0.00840011	0.3455	0.053	0.078	1	12
KDM1A	0.00861348	0.134217	0.019	0.035	1	12
NDUFA5	0.00870302	0.373704	0.023	0.04	1	12
ARRDC2	0.00877162	0.143627	0.038	0.059	1	12
SLC6A8	0.00882907	1.29625	0.036	0.023	1	12
SLC37A4	0.0088484	0.10588	0.017	0.032	1	12
ZNF138	0.00885131	0.276244	0.009	0.021	1	12
TUBB2A	0.00886708	0.10064	0.007	0.018	1	12
ZNF195	0.0089538	0.368742	0.018	0.034	1	12
SCARB2	0.00905028	0.105811	0.066	0.093	1	12
MYSM1	0.00930274	0.255743	0.043	0.065	1	12
ARHGEF26	0.00943354	1.46723	0.016	0.008	1	12
RETSAT	0.00949478	1.337	0.033	0.021	1	12
BTBD11	0.00952511	1.83122	0.016	0.008	1	12
TXNL1	0.00956303	0.212121	0.054	0.079	1	12
B3GNT7	0.00977573	0.233952	0.004	0.014	1	12
NABP1	0.00977904	0.910197	0.042	0.065	1	12
SH3BP4	0.00984202	0.105341	0.023	0.04	1	12
PGRMC2	0.00988036	0.210448	0.033	0.052	1	12
IPPK	0.00994285	1.45278	0.015	0.008	1	12
CPA3	0	5.39022	0.591	0.022	0	10
CTSG	0	5.95825	0.416	0.01	0	10
ADCYAP1	0	5.77641	0.178	0.004	0	10
MS4A2	0	5.67859	0.162	0.004	0	10
HDC	0	5.62531	0.147	0.003	0	10
IL1RL1	2.29e-265	5.38723	0.116	0.003	4.14e-261	10
SLC18A2	1.17e-251	5.31099	0.115	0.003	2.12e-247	10
RHEX	1.57e-248	4.80445	0.13	0.005	2.84e-244	10
GATA2	7.75e-170	4.16117	0.109	0.007	1.4e-165	10
IGKC	2.59e-136	1.24536	0.965	0.81	4.68e-132	10
TPSG1	7.28e-134	4.93528	0.062	0.002	1.32e-129	10
IGHG1	1.63e-127	1.27612	0.895	0.633	2.94e-123	10
PTGDS	1.37e-113	1.2378	0.641	0.309	2.48e-109	10
CXCL12	1.69e-85	1.35165	0.429	0.18	3.05e-81	10
VIM	1.36e-64	0.732188	0.761	0.518	2.45e-60	10
MFAP4	9.18e-64	1.73562	0.231	0.078	1.66e-59	10
CCL19	8.95e-62	0.819372	0.541	0.286	1.62e-57	10
KIT	9.86e-54	3.24603	0.059	0.007	1.78e-49	10
HPGDS	3.76e-49	3.10056	0.052	0.006	6.8e-45	10
DCN	1.88e-46	0.949287	0.405	0.216	3.4e-42	10
P2RX1	2.8e-45	2.00816	0.081	0.016	5.06e-41	10
RAB44	1.23e-43	4.88742	0.022	0.001	2.22e-39	10
APOE	2.11e-43	0.930246	0.422	0.235	3.81e-39	10
SELENOP	7.86e-42	1.16097	0.357	0.193	1.42e-37	10
C1S	6.74e-41	1.02088	0.364	0.194	1.22e-36	10
CMA1	7.17e-41	4.3754	0.021	0.001	1.3e-36	10
MAS1L	1.68e-39	4.5892	0.021	0.001	3.04e-35	10
ABI3BP	1.08e-36	1.27485	0.236	0.108	1.96e-32	10
CADPS	4.56e-36	2.85037	0.039	0.005	8.25e-32	10
C3	1.97e-35	1.00892	0.428	0.265	3.55e-31	10
CLNK	1.65e-32	2.25903	0.079	0.02	2.99e-28	10
IGFBP5	3.54e-32	1.16768	0.217	0.1	6.41e-28	10
RGS13	3.98e-31	2.1704	0.072	0.018	7.2e-27	10
VWA5A	4.37e-31	1.88266	0.134	0.05	7.91e-27	10
C1R	5.79e-29	0.930888	0.31	0.176	1.05e-24	10
MGP	7.5e-28	1.29679	0.187	0.086	1.36e-23	10
TXNDC5	2.79e-27	0.870653	0.336	0.204	5.04e-23	10
SLC40A1	1.46e-24	1.24669	0.214	0.112	2.63e-20	10
CDK15	9.91e-23	3.04857	0.018	0.002	1.79e-18	10
AFF2	1.24e-22	2.29415	0.039	0.008	2.25e-18	10
TRAC	1.34e-22	0.583201	0.453	0.31	2.42e-18	10
PTGS1	8.13e-22	2.05869	0.061	0.017	1.47e-17	10
PRELP	1.44e-20	1.23669	0.11	0.045	2.61e-16	10
COL1A2	3.26e-19	0.176866	0.298	0.179	5.9e-15	10
TPSD1	8.03e-19	3.64272	0.012	0.001	1.45e-14	10
AEBP1	3.74e-18	0.862203	0.182	0.097	6.77e-14	10
DPT	4.02e-18	1.07112	0.11	0.048	7.27e-14	10
SIGLEC6	2.25e-17	1.85024	0.058	0.019	4.06e-13	10
COL6A2	3.47e-17	0.660935	0.279	0.176	6.28e-13	10
FGF7	5.92e-17	1.5327	0.072	0.026	1.07e-12	10
SLC45A3	8.49e-17	2.74923	0.025	0.004	1.54e-12	10
EMP3	1.15e-16	0.92805	0.196	0.113	2.07e-12	10
IGHA1	1.36e-16	0.640218	0.496	0.377	2.45e-12	10
IGLC1	1.81e-16	0.861923	0.239	0.145	3.28e-12	10
TRBC2	4.99e-16	0.515944	0.404	0.289	9.02e-12	10
CPVL	2.41e-15	1.01867	0.142	0.075	4.35e-11	10
TAL1	3.11e-15	2.45746	0.021	0.004	5.63e-11	10
MZB1	4.1e-15	0.985376	0.152	0.082	7.41e-11	10
PTGFR	4.76e-15	1.70989	0.051	0.017	8.6e-11	10
LIF	5.81e-15	2.60346	0.023	0.004	1.05e-10	10
C1QA	2.58e-14	0.865195	0.201	0.122	4.67e-10	10
GRAP2	4.72e-14	1.23699	0.114	0.057	8.53e-10	10
CTSK	5.51e-14	0.873979	0.133	0.07	9.97e-10	10
STX3	6.52e-14	1.76243	0.078	0.033	1.18e-09	10
CD37	9.22e-14	0.520903	0.383	0.281	1.67e-09	10
NFE2	2.68e-13	2.75411	0.012	0.001	4.85e-09	10
CPE	3.25e-13	0.748089	0.141	0.076	5.89e-09	10
TRAF3IP3	4.05e-13	0.675537	0.237	0.154	7.32e-09	10
C1QC	1.1e-12	0.776959	0.208	0.132	1.99e-08	10
CNRIP1	1.79e-12	1.43612	0.057	0.022	3.24e-08	10
MASP1	3.02e-12	1.53026	0.046	0.016	5.47e-08	10
CCDC80	3.19e-12	0.997642	0.179	0.112	5.77e-08	10
CRABP1	3.43e-12	2.05435	0.026	0.006	6.2e-08	10
SELL	4.07e-12	0.476423	0.312	0.221	7.35e-08	10
LGALS1	2.82e-11	0.606594	0.239	0.161	5.1e-07	10
ADAM33	1.18e-10	1.4112	0.05	0.02	2.14e-06	10
LUM	1.19e-10	0.544303	0.174	0.107	2.16e-06	10
CXCL14	1.8e-10	0.777145	0.187	0.121	3.25e-06	10
TWIST1	2.07e-10	1.79612	0.027	0.008	3.74e-06	10
COL14A1	2.5e-10	1.09746	0.088	0.045	4.53e-06	10
NR2F1	4.15e-10	1.03589	0.094	0.049	7.51e-06	10
ALOX5	4.32e-10	0.980156	0.162	0.103	7.81e-06	10
OAF	4.56e-10	1.04891	0.09	0.047	8.24e-06	10
SERPING1	4.86e-10	0.849097	0.147	0.09	8.78e-06	10
SOD3	4.86e-10	0.908069	0.074	0.035	8.8e-06	10
DKK2	4.99e-10	1.41044	0.031	0.01	9.02e-06	10
CD27	1.04e-09	0.758283	0.145	0.089	1.88e-05	10
ZEB2	1.47e-09	0.764691	0.152	0.095	2.66e-05	10
SUN2	1.5e-09	0.665412	0.19	0.127	2.72e-05	10
STAT4	1.74e-09	0.910994	0.079	0.04	3.15e-05	10
NDST2	2.22e-09	1.37172	0.053	0.023	4.01e-05	10
AKAP12	2.36e-09	1.61837	0.045	0.018	4.27e-05	10
THEMIS	2.67e-09	0.88001	0.071	0.035	4.82e-05	10
IL7R	2.89e-09	0.809341	0.125	0.074	5.22e-05	10
CCBE1	4.13e-09	2.7095	0.013	0.002	7.46e-05	10
CST3	4.51e-09	0.471125	0.413	0.347	8.16e-05	10
ADH1B	5.77e-09	1.22851	0.052	0.023	0.000104381	10
OLFML3	5.89e-09	1.56859	0.043	0.017	0.000106501	10
FBLN1	6.1e-09	1.73188	0.04	0.016	0.000110335	10
MMP2	6.38e-09	0.469319	0.148	0.092	0.000115353	10
LRP1	7.08e-09	0.973143	0.102	0.058	0.000127962	10
ZCCHC24	7.66e-09	1.18161	0.061	0.029	0.000138514	10
DAB2	7.7e-09	0.959075	0.089	0.049	0.000139198	10
ATP6V0A2	8.15e-09	0.986535	0.158	0.105	0.000147392	10
PLEKHH2	9.62e-09	1.62337	0.042	0.017	0.000174028	10
APOD	1.04e-08	1.00781	0.087	0.047	0.000187584	10
RSPO4	1.28e-08	2.84293	0.013	0.003	0.000231943	10
RSPO1	1.36e-08	1.57204	0.035	0.013	0.000245798	10
FGL2	1.48e-08	0.629549	0.177	0.119	0.000268129	10
GLT8D2	1.53e-08	1.83515	0.028	0.009	0.000276028	10
NFATC4	1.56e-08	1.40828	0.039	0.015	0.000282335	10
VASH2	1.6e-08	1.50626	0.03	0.01	0.000289219	10
CFH	2.08e-08	1.11184	0.122	0.076	0.000375359	10
ARHGEF1	2.28e-08	0.400537	0.37	0.298	0.000412198	10
RGS2	3.03e-08	1.2462	0.034	0.013	0.000548299	10
RASGRF2	3.14e-08	1.32334	0.049	0.022	0.000568039	10
PRRX1	3.24e-08	1.02543	0.133	0.086	0.000586715	10
CLEC2D	3.52e-08	0.511395	0.289	0.225	0.000637486	10
CD33	4.4e-08	2.36456	0.015	0.003	0.000796075	10
LGMN	4.73e-08	0.598128	0.173	0.118	0.000856039	10
LEF1	6.13e-08	0.801549	0.109	0.066	0.0011092	10
CHRDL1	7.27e-08	1.44499	0.034	0.013	0.00131558	10
ARHGAP45	7.53e-08	0.523778	0.244	0.181	0.00136231	10
LRRN3	7.68e-08	1.2688	0.036	0.014	0.00138921	10
SLC24A3	8.21e-08	1.38971	0.017	0.004	0.00148526	10
EVL	8.98e-08	0.355169	0.423	0.353	0.00162382	10
CD248	1.06e-07	1.03519	0.053	0.025	0.00192089	10
ITM2C	1.07e-07	0.796427	0.099	0.058	0.00193871	10
FCER1G	1.16e-07	0.885599	0.102	0.061	0.00208904	10
ARHGAP15	1.17e-07	0.835818	0.147	0.098	0.00211048	10
EMILIN1	1.22e-07	0.894555	0.073	0.039	0.00221178	10
SIGLEC8	1.26e-07	2.44725	0.012	0.002	0.00227757	10
CCR7	1.37e-07	0.54865	0.158	0.106	0.00248118	10
EAF2	1.45e-07	0.63132	0.1	0.059	0.00261907	10
PDGFRB	1.51e-07	0.794309	0.092	0.053	0.00273477	10
ATP8B2	1.7e-07	0.668155	0.099	0.059	0.00308268	10
PALM2-AKAP2	1.75e-07	0.64738	0.132	0.085	0.00316726	10
PHLDB1	2.07e-07	1.04267	0.066	0.035	0.00374689	10
PMP22	2.1e-07	1.08355	0.064	0.033	0.00379654	10
RASGRP4	2.1e-07	2.05819	0.015	0.004	0.0038037	10
LAIR1	2.29e-07	0.946982	0.097	0.058	0.00414445	10
CDO1	2.41e-07	1.46039	0.023	0.008	0.00435183	10
GIMAP4	2.64e-07	0.524014	0.177	0.124	0.00476844	10
RUNX1T1	2.65e-07	1.36067	0.035	0.014	0.00479163	10
SGCE	2.87e-07	2.05999	0.018	0.005	0.00518748	10
GFRA1	2.92e-07	1.2463	0.051	0.024	0.00528419	10
HMCN2	3.09e-07	2.06971	0.01	0.002	0.00558491	10
ARHGAP30	3.38e-07	0.633183	0.141	0.094	0.00610548	10
OXNAD1	3.77e-07	0.61122	0.124	0.08	0.00682698	10
EVI2B	4.32e-07	0.550366	0.207	0.151	0.00780558	10
DLC1	4.67e-07	1.23234	0.05	0.024	0.00844043	10
FRZB	4.75e-07	0.490158	0.097	0.058	0.0085982	10
BGN	5.12e-07	0.617284	0.152	0.103	0.00926195	10
F13A1	5.28e-07	0.931837	0.051	0.025	0.00954427	10
F10	6.71e-07	1.9647	0.02	0.006	0.012126	10
PAG1	6.91e-07	0.788374	0.107	0.067	0.0125049	10
FBLN5	7.72e-07	0.967817	0.059	0.031	0.0139628	10
OMD	7.78e-07	1.26277	0.026	0.01	0.0140726	10
DOCK2	7.97e-07	0.596858	0.166	0.117	0.0144149	10
OGN	9.64e-07	2.32599	0.014	0.004	0.0174401	10
SAMSN1	1.04e-06	1.35781	0.052	0.026	0.0187741	10
ZBTB20	1.05e-06	0.658725	0.094	0.057	0.0189992	10
PIK3R6	1.07e-06	1.91409	0.018	0.005	0.0193962	10
IGHG3	1.16e-06	0.356425	0.292	0.23	0.0210425	10
ENPP3	1.36e-06	1.76157	0.032	0.013	0.0245751	10
MRC1	1.4e-06	1.02182	0.037	0.016	0.025345	10
CD74	1.44e-06	0.106477	0.918	0.843	0.0260001	10
LIMD2	1.61e-06	0.467618	0.223	0.169	0.0291246	10
FCHO1	1.69e-06	0.82676	0.092	0.056	0.0305594	10
SRPX	1.78e-06	1.76412	0.018	0.006	0.032125	10
SETBP1	1.89e-06	0.67648	0.139	0.095	0.0341496	10
FAM117A	2.8e-06	1.17287	0.064	0.035	0.0506958	10
S100A4	2.83e-06	0.382174	0.25	0.195	0.0511942	10
OLFML2B	2.86e-06	1.29163	0.057	0.031	0.051663	10
CYTH4	2.91e-06	0.458649	0.13	0.087	0.0525412	10
CPED1	2.91e-06	1.20114	0.036	0.016	0.0526827	10
BST2	2.95e-06	0.547553	0.19	0.142	0.0533211	10
CD8A	3.07e-06	0.795562	0.065	0.036	0.0555861	10
AAK1	3.11e-06	0.665388	0.128	0.087	0.0562827	10
LTC4S	3.55e-06	1.90974	0.015	0.004	0.064128	10
PCOLCE	3.55e-06	1.01905	0.067	0.038	0.0642775	10
LCP1	3.74e-06	0.248435	0.416	0.35	0.0676709	10
CPQ	4.38e-06	0.865115	0.074	0.044	0.0792824	10
RCN3	4.71e-06	1.30182	0.047	0.024	0.0851328	10
IKZF1	4.71e-06	0.460203	0.232	0.179	0.0852436	10
CD3G	4.79e-06	1.07631	0.049	0.025	0.0866768	10
EMILIN3	4.82e-06	1.69055	0.014	0.004	0.087238	10
FLT3LG	4.83e-06	0.86284	0.051	0.027	0.0873515	10
OSR2	5.7e-06	1.75405	0.02	0.007	0.103058	10
KLRG1	5.71e-06	1.26865	0.031	0.013	0.103292	10
ANK2	5.83e-06	1.37816	0.033	0.015	0.105492	10
CRTAP	6.86e-06	0.440254	0.217	0.168	0.123976	10
TXK	7.35e-06	0.977637	0.05	0.026	0.133	10
LTBP4	7.88e-06	0.777873	0.14	0.1	0.142459	10
COL6A1	8.03e-06	0.479054	0.176	0.129	0.145278	10
TENT5C	8.33e-06	0.614278	0.118	0.079	0.150596	10
LAPTM5	8.49e-06	0.259151	0.403	0.343	0.153595	10
ADA2	9.36e-06	0.75274	0.086	0.053	0.169281	10
STXBP5	9.42e-06	0.924358	0.051	0.027	0.170337	10
ADAMTSL1	9.7e-06	1.30027	0.025	0.01	0.175483	10
GOLIM4	1e-05	0.931025	0.074	0.045	0.181745	10
GLIS2	1.03e-05	1.17253	0.036	0.017	0.187125	10
SCN7A	1.05e-05	2.04368	0.018	0.006	0.189353	10
PDGFRL	1.08e-05	1.94803	0.014	0.004	0.195987	10
ZYX	1.13e-05	0.529451	0.215	0.169	0.203486	10
MYO1G	1.21e-05	0.535953	0.149	0.106	0.21946	10
EDNRB	1.33e-05	1.12132	0.03	0.013	0.241356	10
TRBC1	1.35e-05	0.423233	0.213	0.162	0.243318	10
ARHGEF6	1.38e-05	0.664942	0.129	0.09	0.249737	10
CRLF2	1.39e-05	1.75678	0.01	0.002	0.252026	10
ZNF850	1.47e-05	1.82893	0.013	0.004	0.264985	10
C1QB	1.47e-05	0.688754	0.11	0.074	0.266101	10
SP5	1.51e-05	1.5405	0.013	0.004	0.272321	10
CD96	1.61e-05	0.53998	0.14	0.099	0.291856	10
ESYT1	1.69e-05	0.507441	0.17	0.126	0.306396	10
COL6A3	1.79e-05	0.117392	0.168	0.121	0.322993	10
MAOB	1.91e-05	1.65854	0.021	0.008	0.34574	10
MPEG1	2.08e-05	0.259146	0.273	0.218	0.375415	10
CSF1	2.09e-05	0.901172	0.056	0.032	0.377331	10
RNF157	2.1e-05	0.846791	0.038	0.019	0.380419	10
C2orf88	2.18e-05	1.91729	0.019	0.007	0.394163	10
DOCK8	2.21e-05	0.607611	0.16	0.118	0.399731	10
AMPD1	2.23e-05	2.00556	0.016	0.005	0.402775	10
CELF2	2.23e-05	0.506948	0.193	0.147	0.403346	10
PSTPIP1	2.42e-05	0.750577	0.1	0.067	0.438322	10
CAVIN2	2.45e-05	0.768841	0.035	0.017	0.44339	10
BRSK1	2.58e-05	2.06694	0.019	0.007	0.465862	10
HCLS1	2.59e-05	0.568176	0.149	0.109	0.467904	10
LPAR1	2.71e-05	0.906508	0.067	0.04	0.490028	10
TCF7	2.73e-05	0.400622	0.175	0.129	0.493016	10
MS4A4A	2.8e-05	1.2942	0.03	0.014	0.505674	10
TBC1D10C	2.81e-05	0.339671	0.235	0.187	0.508158	10
MYO1F	3.07e-05	0.693824	0.093	0.061	0.554451	10
ENO2	3.12e-05	0.814228	0.061	0.036	0.56358	10
PTGER3	3.17e-05	0.977852	0.029	0.013	0.573388	10
CMTM3	3.19e-05	0.578677	0.143	0.103	0.576125	10
PDGFRA	3.62e-05	1.18777	0.044	0.023	0.65428	10
CLSTN3	3.63e-05	0.935847	0.094	0.062	0.65693	10
INPP4A	3.73e-05	1.08026	0.049	0.027	0.675169	10
ENTHD1	3.89e-05	1.63751	0.014	0.004	0.704109	10
LAT	4.01e-05	0.677227	0.073	0.045	0.725678	10
TMEM132C	4.13e-05	1.51347	0.015	0.005	0.747608	10
RASGRP1	4.59e-05	0.801222	0.086	0.056	0.829374	10
SKAP1	4.68e-05	0.783325	0.088	0.057	0.845535	10
GPR65	4.83e-05	0.671833	0.074	0.046	0.873402	10
ZNF275	4.86e-05	1.04031	0.044	0.024	0.878525	10
OLFML1	5.09e-05	0.955095	0.034	0.017	0.920975	10
SYNE3	5.18e-05	0.746578	0.056	0.032	0.937376	10
SDC3	5.34e-05	1.23052	0.051	0.029	0.965858	10
LILRB2	5.7e-05	1.09255	0.037	0.019	1	10
NOVA1	5.86e-05	1.42738	0.021	0.008	1	10
BST1	5.92e-05	1.6735	0.012	0.004	1	10
NRROS	6.38e-05	0.905728	0.041	0.022	1	10
SLAMF7	6.54e-05	0.836374	0.064	0.039	1	10
OTULINL	6.7e-05	1.29543	0.026	0.012	1	10
BNC2	6.75e-05	0.821775	0.041	0.022	1	10
WIPF1	7.04e-05	0.522993	0.162	0.123	1	10
CD44	7.6e-05	0.26965	0.388	0.343	1	10
AASS	7.72e-05	1.064	0.041	0.022	1	10
MS4A4E	7.82e-05	1.20399	0.022	0.009	1	10
CD53	8.62e-05	0.413048	0.214	0.17	1	10
LIME1	8.84e-05	0.69454	0.07	0.044	1	10
APOBR	9.24e-05	0.837112	0.089	0.06	1	10
PRG4	9.3e-05	1.84936	0.014	0.005	1	10
ZNF30	9.63e-05	2.12195	0.012	0.004	1	10
C1orf162	9.72e-05	0.798058	0.071	0.045	1	10
BACH2	0.0001	0.758031	0.049	0.028	1	10
LIX1L	0.000110242	0.454496	0.123	0.088	1	10
ANKRD44	0.000112922	0.482164	0.135	0.098	1	10
MS4A6A	0.000117412	0.761513	0.147	0.112	1	10
TENT5A	0.000122811	0.911099	0.05	0.029	1	10
GRK2	0.000125403	0.483238	0.225	0.185	1	10
MPP1	0.000126888	0.744654	0.049	0.028	1	10
EMILIN2	0.000126945	1.1082	0.027	0.013	1	10
RBP5	0.000131789	0.646058	0.083	0.055	1	10
CORO1A	0.00013338	0.302022	0.403	0.354	1	10
CD300LB	0.000134001	1.62689	0.016	0.006	1	10
UNC13D	0.000137051	0.597463	0.098	0.067	1	10
ZNF10	0.000140082	1.67288	0.017	0.007	1	10
GIMAP5	0.000142433	0.548806	0.106	0.074	1	10
ZAP70	0.000160396	0.484655	0.131	0.095	1	10
FTL	0.000161499	0.287121	0.314	0.27	1	10
PAQR5	0.000164048	1.5649	0.015	0.005	1	10
GPR155	0.000167983	0.96757	0.049	0.029	1	10
PRG2	0.000178027	1.32605	0.019	0.008	1	10
MME	0.000179516	1.33615	0.019	0.008	1	10
CLMP	0.000179797	0.960848	0.038	0.02	1	10
CCR2	0.000181942	1.40366	0.034	0.018	1	10
GFRA2	0.000183641	1.11082	0.018	0.007	1	10
LILRB5	0.000186849	2.20369	0.01	0.003	1	10
FAIM2	0.000187006	1.85355	0.01	0.003	1	10
DENND2D	0.000189865	0.561881	0.157	0.121	1	10
TBRG1	0.000194202	0.634621	0.109	0.078	1	10
MGAT4A	0.000197336	0.545563	0.118	0.085	1	10
CD4	0.000197719	0.555562	0.194	0.157	1	10
DGKA	0.000198853	0.364991	0.24	0.198	1	10
TNRC6C	0.000201757	0.898101	0.073	0.048	1	10
LMO4	0.000207063	0.525158	0.202	0.163	1	10
C7	0.000212142	0.683959	0.083	0.055	1	10
ITGA4	0.00021256	0.471202	0.105	0.074	1	10
MS4A7	0.00021449	0.802528	0.053	0.032	1	10
RASGRP2	0.000218053	0.536325	0.161	0.124	1	10
GIMAP7	0.000218165	0.351739	0.125	0.09	1	10
CD28	0.000220664	0.5136	0.101	0.071	1	10
DDR2	0.000224752	0.77276	0.049	0.029	1	10
GEM	0.000243744	0.971119	0.052	0.031	1	10
CD3E	0.000249921	0.448935	0.142	0.106	1	10
CNTN1	0.000256762	1.45411	0.021	0.009	1	10
IL34	0.000257503	1.29421	0.029	0.014	1	10
SGSH	0.000285545	0.688147	0.078	0.052	1	10
CD7	0.00028654	0.720567	0.076	0.05	1	10
MSN	0.000292689	0.277119	0.241	0.199	1	10
HSPA13	0.000294426	1.13291	0.031	0.016	1	10
CD79A	0.000295722	0.234564	0.269	0.222	1	10
APBB1IP	0.000297145	0.422313	0.185	0.146	1	10
ARHGDIB	0.000310886	0.280276	0.31	0.265	1	10
CD38	0.000329578	0.529345	0.127	0.094	1	10
MRC2	0.000333856	0.690373	0.05	0.03	1	10
TNIK	0.000337976	0.644527	0.104	0.075	1	10
MDM4	0.000341106	0.35991	0.311	0.274	1	10
MXRA8	0.00034468	0.579433	0.043	0.025	1	10
IGFBP4	0.000362424	0.409841	0.16	0.124	1	10
ARHGAP20	0.00036608	2.01255	0.013	0.005	1	10
PTGER2	0.000381904	1.00701	0.034	0.018	1	10
DERL3	0.000393883	0.728679	0.089	0.062	1	10
SEPTIN1	0.000405252	0.427447	0.193	0.155	1	10
CD84	0.000416726	0.623626	0.064	0.041	1	10
CYTH3	0.000428157	0.934134	0.042	0.024	1	10
CD163	0.00043416	0.832278	0.045	0.026	1	10
ACSL4	0.000449188	0.766616	0.076	0.051	1	10
JCHAIN	0.000454775	0.572166	0.085	0.058	1	10
SLA2	0.000461045	0.842606	0.032	0.017	1	10
PCDH9	0.000467936	1.50242	0.012	0.004	1	10
CD302	0.00050226	0.915956	0.04	0.023	1	10
CD5	0.000510027	0.69396	0.081	0.055	1	10
MT-ND4	0.000528326	0.120972	0.586	0.549	1	10
IGLC7	0.000539128	2.53532	0.016	0.007	1	10
MYO16	0.000539647	1.49023	0.017	0.007	1	10
GRK5	0.000557514	0.578638	0.066	0.043	1	10
MSC	0.000566559	1.02977	0.032	0.017	1	10
CYBRD1	0.000572798	0.851374	0.091	0.064	1	10
GZMM	0.000612748	0.824074	0.039	0.022	1	10
RECK	0.000630945	0.978306	0.024	0.012	1	10
LENG8	0.000631041	0.275741	0.394	0.36	1	10
SPATS2	0.000641963	0.883123	0.067	0.044	1	10
BTN3A1	0.000653333	0.783058	0.072	0.049	1	10
FCMR	0.000673966	0.5117	0.128	0.097	1	10
FXYD5	0.000689511	0.390334	0.241	0.204	1	10
LCP2	0.000698198	0.515685	0.128	0.097	1	10
TTC7B	0.000712256	0.876325	0.03	0.016	1	10
GSPT2	0.000715744	1.51487	0.015	0.006	1	10
IGHM	0.000735171	0.429097	0.187	0.151	1	10
ISLR	0.000740736	0.748797	0.035	0.019	1	10
ARRDC5	0.000803581	0.773436	0.045	0.027	1	10
PRDM5	0.00084001	1.20406	0.016	0.007	1	10
LOXL1	0.000843266	0.689572	0.061	0.04	1	10
PLCG1	0.000857997	0.63987	0.061	0.04	1	10
NRP1	0.000888529	0.618391	0.06	0.039	1	10
RENBP	0.000914847	1.08093	0.032	0.018	1	10
ARMCX2	0.000924205	1.46773	0.025	0.013	1	10
SFI1	0.000949047	0.671716	0.085	0.06	1	10
NR3C1	0.000953099	0.393808	0.119	0.089	1	10
STK4	0.000954535	0.519678	0.15	0.118	1	10
CDX1	0.00103195	1.44172	0.01	0.003	1	10
NOG	0.0010515	1.60505	0.017	0.007	1	10
MAP3K12	0.00106611	1.01491	0.038	0.022	1	10
ATP10A	0.00107835	0.697878	0.023	0.011	1	10
XBP1	0.00108913	0.36883	0.241	0.208	1	10
DACT1	0.0011173	1.25175	0.016	0.007	1	10
TESPA1	0.00113875	0.60418	0.047	0.029	1	10
FOLR2	0.00114796	1.11288	0.027	0.014	1	10
SYNRG	0.00119766	0.537073	0.156	0.124	1	10
MPHOSPH8	0.00120647	0.62373	0.133	0.104	1	10
NIBAN3	0.00124355	0.2768	0.127	0.096	1	10
PARP8	0.00127012	0.570929	0.096	0.07	1	10
SELENOM	0.00133118	0.408913	0.145	0.113	1	10
RAC2	0.00137749	0.379901	0.21	0.174	1	10
AIF1	0.00144457	0.423592	0.115	0.087	1	10
IGHD	0.00145974	0.305427	0.196	0.16	1	10
CYLD	0.00147842	0.633179	0.123	0.096	1	10
DENND1B	0.00156519	0.852799	0.057	0.038	1	10
ARHGEF40	0.00159986	0.91246	0.039	0.023	1	10
DCLK1	0.00161279	1.16061	0.022	0.011	1	10
AOAH	0.0016144	0.68621	0.068	0.047	1	10
SPN	0.00163376	0.611972	0.095	0.07	1	10
PRDM6	0.0016406	1.29497	0.016	0.007	1	10
RASSF1	0.00166719	0.6523	0.07	0.048	1	10
KLRC4	0.00166844	0.967322	0.022	0.011	1	10
KIF7	0.00171484	1.23858	0.014	0.006	1	10
SAP25	0.00171568	0.62589	0.062	0.042	1	10
BTK	0.0017205	0.478566	0.063	0.042	1	10
CYTIP	0.00173556	0.39682	0.165	0.134	1	10
LTBP3	0.00173835	0.422373	0.151	0.121	1	10
MCTP1	0.00182116	0.942045	0.045	0.028	1	10
SPOCK2	0.0018587	0.391816	0.151	0.12	1	10
ARHGAP4	0.00187575	0.347254	0.175	0.143	1	10
STK32B	0.00187933	1.7995	0.01	0.004	1	10
TTC24	0.00189191	1.61617	0.01	0.004	1	10
FAM20A	0.00189671	1.08576	0.029	0.016	1	10
UBE2J1	0.00190515	0.332659	0.188	0.156	1	10
FZD2	0.00197828	0.888446	0.015	0.007	1	10
ACOX2	0.00199721	1.22963	0.013	0.005	1	10
C3AR1	0.00199948	1.08265	0.027	0.015	1	10
AKIP1	0.00200819	0.617649	0.045	0.028	1	10
C11orf21	0.00204891	0.987997	0.036	0.021	1	10
SIGLEC1	0.0020874	1.15937	0.016	0.007	1	10
RNASE1	0.00218992	0.264533	0.167	0.134	1	10
CD2	0.00219776	0.46507	0.144	0.114	1	10
ZFP36L2	0.00221657	0.295295	0.269	0.234	1	10
FHL1	0.00221956	1.9088	0.012	0.005	1	10
EDIL3	0.00225349	1.19847	0.012	0.005	1	10
CNTN3	0.00225434	1.24113	0.012	0.005	1	10
DNLZ	0.00231294	1.64745	0.01	0.004	1	10
TGM2	0.00238016	0.683129	0.111	0.085	1	10
EFEMP1	0.00238065	1.31179	0.017	0.008	1	10
CDKN1B	0.00238126	0.362861	0.153	0.123	1	10
LTB	0.00241668	0.125302	0.347	0.303	1	10
ETS1	0.00246402	0.224679	0.263	0.228	1	10
PRNP	0.00252836	0.589082	0.117	0.091	1	10
TRAM1	0.00255741	0.369952	0.202	0.173	1	10
PKNOX2	0.00258604	1.18183	0.016	0.007	1	10
NLRP1	0.00258614	0.388412	0.129	0.101	1	10
DOCK11	0.00265893	0.482401	0.099	0.074	1	10
POU2AF1	0.00266907	0.602102	0.093	0.069	1	10
ADAMTS10	0.00267754	0.788271	0.062	0.042	1	10
RASAL3	0.00286241	0.44145	0.106	0.081	1	10
MNDA	0.00289805	0.631937	0.045	0.029	1	10
MKLN1	0.00290879	0.597564	0.097	0.073	1	10
KMT2A	0.00291516	0.545823	0.106	0.081	1	10
ADRA2A	0.00293376	0.565016	0.059	0.04	1	10
ATM	0.00295019	0.488843	0.172	0.145	1	10
NRXN2	0.00296502	1.18711	0.011	0.004	1	10
TXNIP	0.00297254	0.2988	0.286	0.256	1	10
NUP43	0.00298693	0.566011	0.092	0.069	1	10
TGFB3	0.00302576	1.33729	0.018	0.009	1	10
CTSW	0.00306969	0.7458	0.034	0.02	1	10
PSAP	0.00312597	0.291899	0.297	0.267	1	10
CXCR4	0.00313933	0.261146	0.215	0.182	1	10
TRPV2	0.0031454	0.762245	0.053	0.035	1	10
CHIC1	0.003167	0.879713	0.033	0.02	1	10
ZNF557	0.00322321	0.772592	0.056	0.038	1	10
CLPTM1L	0.00323808	0.594312	0.137	0.11	1	10
DOCK10	0.00330776	0.500915	0.128	0.102	1	10
SSR4	0.0033662	0.359592	0.18	0.15	1	10
TNS3	0.00338602	0.280075	0.116	0.089	1	10
PLCB2	0.00342035	0.36969	0.124	0.097	1	10
TXNDC15	0.00342192	0.677083	0.094	0.071	1	10
RASA3	0.00343236	0.567717	0.101	0.077	1	10
FBRSL1	0.00346411	0.678496	0.069	0.049	1	10
AKAP13	0.00346778	0.396494	0.154	0.126	1	10
ARHGAP25	0.00350448	1.10953	0.057	0.039	1	10
POLR1E	0.00350708	1.31041	0.026	0.014	1	10
KIAA1755	0.00359486	1.34631	0.019	0.01	1	10
HERC1	0.00363165	0.82121	0.033	0.02	1	10
CCDC50	0.00363456	1.00254	0.03	0.017	1	10
MAN1A1	0.00375108	0.497292	0.103	0.079	1	10
FMNL1	0.00383126	0.530397	0.097	0.074	1	10
LCK	0.00385112	0.492024	0.099	0.075	1	10
CLDN11	0.00415373	0.84445	0.018	0.009	1	10
EPB41L3	0.00421324	0.739548	0.035	0.021	1	10
IL11RA	0.00426121	1.22612	0.02	0.01	1	10
CCL18	0.00431305	1.34221	0.018	0.009	1	10
BMP2K	0.00440986	0.534894	0.107	0.083	1	10
GZMA	0.00441047	0.830232	0.036	0.022	1	10
ARSG	0.00446731	0.764334	0.038	0.024	1	10
P2RY14	0.00447094	1.97408	0.016	0.008	1	10
PGGHG	0.00449441	0.524585	0.067	0.048	1	10
VSTM4	0.00452477	0.877743	0.027	0.015	1	10
CISH	0.00455317	0.637628	0.051	0.034	1	10
TXNDC11	0.0045637	0.350379	0.131	0.105	1	10
ZNF550	0.00456783	0.716616	0.05	0.034	1	10
COL4A3	0.00456885	1.54842	0.02	0.01	1	10
ZBTB37	0.00461907	0.801016	0.03	0.018	1	10
AHNAK	0.00463298	0.177	0.37	0.341	1	10
TBX18	0.0046897	0.984998	0.017	0.008	1	10
CLEC11A	0.0047967	0.872989	0.024	0.013	1	10
SEL1L	0.00481091	0.371843	0.124	0.099	1	10
CAMK4	0.00488846	0.58318	0.053	0.036	1	10
CDK14	0.00488994	0.516804	0.079	0.058	1	10
CNST	0.00491404	0.555431	0.08	0.059	1	10
LYSMD3	0.0050976	0.766962	0.046	0.03	1	10
TPP1	0.00511629	0.380529	0.189	0.162	1	10
MBNL1	0.00515006	0.375005	0.242	0.215	1	10
CRLF3	0.00516505	0.561124	0.094	0.072	1	10
SLC22A3	0.0051785	0.804711	0.017	0.008	1	10
LTBP2	0.00522975	0.595995	0.094	0.071	1	10
CACNA2D4	0.0053038	1.08172	0.014	0.006	1	10
CHST12	0.00530523	0.758829	0.067	0.048	1	10
EPC2	0.0053306	0.601809	0.105	0.082	1	10
PPT1	0.00539275	0.45774	0.122	0.097	1	10
PHTF2	0.00542498	0.720816	0.066	0.047	1	10
CYFIP2	0.00544021	0.526112	0.12	0.096	1	10
PDE5A	0.00551548	0.627583	0.04	0.026	1	10
SLC33A1	0.00562705	0.527364	0.088	0.066	1	10
CD40LG	0.00563575	0.563703	0.045	0.03	1	10
ADORA2A	0.00574672	0.706161	0.037	0.023	1	10
ZNF841	0.00575136	0.735964	0.034	0.021	1	10
SYCP2L	0.00578102	1.16433	0.013	0.006	1	10
FNIP1	0.00580642	0.586904	0.056	0.039	1	10
MATK	0.00606201	0.926718	0.021	0.011	1	10
BEND6	0.00611159	2.31285	0.01	0.004	1	10
GNG2	0.00620024	0.781522	0.058	0.041	1	10
ADRB2	0.00621886	0.591504	0.055	0.038	1	10
XRCC2	0.00624903	1.95059	0.013	0.006	1	10
IFFO1	0.00626874	0.926162	0.036	0.023	1	10
CALHM6	0.00637303	0.353359	0.083	0.062	1	10
GRAMD1A	0.00641205	0.574807	0.092	0.071	1	10
CUBN	0.00652532	0.92703	0.02	0.011	1	10
TYROBP	0.00657683	0.799574	0.055	0.038	1	10
NGLY1	0.0066652	0.51502	0.102	0.079	1	10
COL8A2	0.00669499	1.19057	0.014	0.007	1	10
KLF2	0.00684331	0.388391	0.153	0.127	1	10
CNR2	0.0068817	0.579158	0.031	0.019	1	10
ZNF626	0.00699623	0.796943	0.044	0.029	1	10
PRKN	0.00706777	1.21371	0.022	0.012	1	10
SIN3B	0.00721651	0.504724	0.084	0.063	1	10
ANXA6	0.00726173	0.333265	0.136	0.11	1	10
PJA2	0.00728571	0.381891	0.181	0.155	1	10
FCER1A	0.00746918	0.706538	0.041	0.027	1	10
B2M	0.00751637	0.146248	0.585	0.559	1	10
RGS17	0.00757005	1.45006	0.012	0.005	1	10
CHST11	0.00763526	0.461125	0.105	0.082	1	10
NR3C2	0.00771066	0.922821	0.051	0.035	1	10
RAB37	0.00778844	0.724537	0.059	0.042	1	10
ZBP1	0.00783396	0.604508	0.061	0.043	1	10
GUCY1A1	0.00801393	0.425038	0.068	0.049	1	10
FOXD1	0.00820665	1.94853	0.01	0.004	1	10
GCNT4	0.00826594	0.835688	0.024	0.014	1	10
CYBB	0.00837998	0.506285	0.137	0.112	1	10
SLA	0.00841323	0.4188	0.078	0.058	1	10
TIAM1	0.00860116	0.65003	0.039	0.025	1	10
LSAMP	0.00862849	0.540415	0.055	0.039	1	10
DAPP1	0.00885987	0.111664	0.067	0.094	1	10
CYSLTR1	0.00896869	0.831519	0.033	0.021	1	10
DSEL	0.00898783	1.21197	0.015	0.007	1	10
CRYAB	0.00905293	0.742769	0.027	0.016	1	10
STAB1	0.00928477	0.691055	0.063	0.046	1	10
PLXNA4	0.00929759	0.930816	0.026	0.015	1	10
S1PR4	0.00936916	0.404002	0.049	0.034	1	10
ITGAL	0.00937155	0.63751	0.053	0.037	1	10
TMEM176B	0.00940777	0.428373	0.147	0.122	1	10
RCAN2	0.00943002	0.439981	0.03	0.018	1	10
CARMIL2	0.00945726	0.452964	0.098	0.076	1	10
DIPK1B	0.00951967	0.456996	0.028	0.017	1	10
TRDC	0.00969686	0.653367	0.022	0.012	1	10
IGKC	9.87e-268	2.24381	0.986	0.809	1.78e-263	0
MZB1	1.38e-247	2.50988	0.373	0.067	2.5e-243	0
IGHG1	8e-246	2.21295	0.955	0.629	1.45e-241	0
TXNDC5	1.46e-224	2.10399	0.585	0.188	2.64e-220	0
JCHAIN	6.93e-166	2.64988	0.258	0.047	1.25e-161	0
TENT5C	1.2e-155	2.19191	0.303	0.067	2.17e-151	0
IGLC1	6.33e-152	2.34796	0.432	0.132	1.14e-147	0
DERL3	6.5e-148	2.33758	0.256	0.051	1.18e-143	0
IGHA1	3.06e-146	2.37962	0.695	0.364	5.54e-142	0
XBP1	3.73e-108	1.48544	0.471	0.193	6.75e-104	0
CXCL14	2.68e-94	1.42255	0.338	0.111	4.85e-90	0
PTGDS	7.91e-94	0.968714	0.642	0.309	1.43e-89	0
IGHG3	9.98e-93	2.41286	0.478	0.217	1.8e-88	0
SLAMF7	1.34e-85	2.10668	0.159	0.032	2.43e-81	0
ZBP1	1.27e-80	1.7174	0.166	0.036	2.29e-76	0
SSR4	4.66e-80	1.54455	0.353	0.139	8.43e-76	0
DCN	5.07e-79	1.01517	0.478	0.211	9.16e-75	0
CD79A	8.82e-73	0.993629	0.463	0.209	1.59e-68	0
SEC11C	2.92e-71	1.52385	0.233	0.072	5.28e-67	0
TNFRSF17	2.52e-68	1.84019	0.121	0.023	4.56e-64	0
TXNDC11	4.9e-66	1.2857	0.27	0.095	8.87e-62	0
DNAJB9	1.98e-62	1.50329	0.2	0.061	3.57e-58	0
C3	6.74e-58	0.863855	0.501	0.26	1.22e-53	0
PRDM1	1.2e-57	1.30506	0.166	0.046	2.16e-53	0
C1S	1.65e-55	0.949897	0.405	0.191	2.98e-51	0
C1R	3.16e-55	0.996189	0.375	0.172	5.72e-51	0
CD38	1.3e-53	1.33987	0.236	0.087	2.35e-49	0
SEL1L	1.03e-47	1.26675	0.234	0.091	1.87e-43	0
CXCL12	6.26e-46	0.867593	0.374	0.184	1.13e-41	0
ABI3BP	7.71e-46	1.12632	0.257	0.106	1.39e-41	0
FCRL5	1.48e-45	1.25477	0.191	0.067	2.68e-41	0
CD27	5.57e-44	1.02548	0.219	0.084	1.01e-39	0
LAX1	5.19e-43	1.57326	0.106	0.027	9.39e-39	0
UBE2J1	5.58e-43	0.997824	0.311	0.148	1.01e-38	0
SEL1L3	3.65e-41	0.772184	0.353	0.178	6.6e-37	0
ITM2C	1.89e-40	1.23362	0.16	0.054	3.42e-36	0
MFAP4	2e-39	1.13872	0.203	0.08	3.61e-35	0
HERPUD1	3.18e-36	1.40186	0.158	0.057	5.75e-32	0
EAF2	2.4e-35	1.18579	0.154	0.055	4.33e-31	0
CCL19	1.39e-33	0.479616	0.495	0.289	2.51e-29	0
EDEM1	5.02e-32	0.682107	0.303	0.155	9.08e-28	0
PRDX4	9.49e-31	1.12751	0.164	0.066	1.72e-26	0
NUGGC	1.28e-30	1.85134	0.051	0.01	2.31e-26	0
SLC1A4	2.13e-29	1.37017	0.103	0.033	3.85e-25	0
DIO2	4.27e-29	0.893265	0.144	0.055	7.71e-25	0
ADRA2A	1.11e-28	1.4948	0.109	0.037	2.01e-24	0
PIM2	1.51e-28	1.06797	0.151	0.06	2.74e-24	0
AEBP1	1.79e-28	0.854281	0.208	0.095	3.23e-24	0
DPT	2.88e-28	1.15997	0.127	0.046	5.2e-24	0
POU2AF1	1.17e-27	0.75644	0.159	0.065	2.12e-23	0
TRAM2	1.06e-26	1.1279	0.122	0.045	1.92e-22	0
KCNA3	1.18e-26	1.30501	0.083	0.025	2.13e-22	0
SPAG4	1.55e-26	1.94771	0.042	0.008	2.81e-22	0
SLC27A6	2.34e-26	1.8779	0.065	0.017	4.23e-22	0
IGHM	4.36e-26	1.50054	0.267	0.145	7.88e-22	0
C7	6.49e-26	0.989462	0.133	0.052	1.17e-21	0
CRABP1	6.41e-25	1.64442	0.035	0.006	1.16e-20	0
LSAMP	1.04e-24	1.28307	0.101	0.035	1.88e-20	0
SDF2L1	3.3e-24	1.07706	0.139	0.058	5.96e-20	0
GLCCI1	3.5e-23	0.870081	0.131	0.054	6.33e-19	0
SYVN1	3.64e-23	0.774054	0.195	0.095	6.59e-19	0
MANF	2.18e-22	0.826503	0.176	0.084	3.95e-18	0
ZNF215	2.38e-22	1.77331	0.042	0.009	4.31e-18	0
TRAC	1.12e-20	0.340555	0.474	0.308	2.03e-16	0
LUM	1.55e-20	0.661528	0.204	0.105	2.8e-16	0
BMP6	2.54e-20	1.87288	0.04	0.009	4.59e-16	0
CLPTM1L	3.13e-20	0.717342	0.202	0.106	5.67e-16	0
C1QA	6.46e-20	0.556541	0.225	0.12	1.17e-15	0
PRELP	1.2e-19	1.16719	0.109	0.045	2.18e-15	0
VIM	2.75e-19	0.128558	0.749	0.519	4.98e-15	0
PDIA4	4e-19	1.2826	0.078	0.027	7.24e-15	0
SLC17A9	4.1e-19	1.23225	0.066	0.021	7.41e-15	0
FLRT2	4.38e-19	1.32101	0.069	0.023	7.93e-15	0
SEC24A	6.64e-19	0.825672	0.1	0.04	1.2e-14	0
SOSTDC1	9.04e-19	1.93752	0.038	0.009	1.63e-14	0
LGALS1	2.54e-18	0.418091	0.274	0.159	4.6e-14	0
ATM	3.74e-18	0.484301	0.246	0.14	6.77e-14	0
APOE	5.12e-18	0.421284	0.369	0.238	9.25e-14	0
JSRP1	9.6e-18	2.7345	0.018	0.002	1.74e-13	0
MAN1A1	1.27e-17	0.65316	0.154	0.076	2.29e-13	0
RBP5	4.71e-17	0.892715	0.117	0.052	8.52e-13	0
SPATS2	7.1e-17	0.982842	0.1	0.042	1.28e-12	0
TRAM1	9.87e-17	0.513339	0.274	0.168	1.78e-12	0
ATP8B2	1.41e-16	0.585078	0.124	0.057	2.56e-12	0
FRZB	1.85e-16	0.542553	0.122	0.056	3.34e-12	0
ISG20	2.52e-16	0.581051	0.18	0.096	4.55e-12	0
HSPA13	3.35e-16	1.47067	0.049	0.015	6.06e-12	0
BTG2	3.54e-16	0.580222	0.206	0.116	6.41e-12	0
HSP90B1	4.39e-16	0.924628	0.094	0.04	7.94e-12	0
ADH1B	6.63e-16	1.17867	0.063	0.022	1.2e-11	0
CCL21	7.26e-16	0.444179	0.351	0.228	1.31e-11	0
CLEC2D	8.17e-16	0.390307	0.34	0.221	1.48e-11	0
SERPINB9	1.47e-15	0.640008	0.182	0.1	2.66e-11	0
TRBC2	1.94e-15	0.24804	0.426	0.288	3.51e-11	0
SSR3	2.84e-15	0.951074	0.101	0.045	5.13e-11	0
DENND5B	3.67e-15	1.15549	0.07	0.026	6.63e-11	0
IRF4	4.27e-15	1.19292	0.035	0.009	7.72e-11	0
SPCS1	1.14e-14	0.44302	0.235	0.142	2.06e-10	0
TNS3	2.1e-14	0.528421	0.161	0.086	3.81e-10	0
TXNDC15	2.33e-14	0.614407	0.134	0.068	4.21e-10	0
NKD2	2.34e-14	0.878384	0.067	0.025	4.24e-10	0
SLC40A1	4.15e-14	0.546836	0.195	0.113	7.5e-10	0
SELENOM	4.5e-14	0.573111	0.191	0.11	8.15e-10	0
SRM	4.67e-14	0.693073	0.143	0.075	8.45e-10	0
CLEC10A	4.95e-14	1.09352	0.05	0.017	8.96e-10	0
MEI1	6.08e-14	1.8156	0.018	0.003	1.1e-09	0
ERLEC1	7.47e-14	0.635421	0.161	0.089	1.35e-09	0
ADA2	7.68e-14	0.580917	0.109	0.052	1.39e-09	0
HELB	8.6e-14	1.1081	0.074	0.03	1.55e-09	0
CHPF	9.15e-14	1.12881	0.078	0.033	1.65e-09	0
BST2	9.45e-14	0.396146	0.23	0.139	1.71e-09	0
CD2	1.12e-13	0.459391	0.193	0.111	2.03e-09	0
CYBA	1.31e-13	0.281291	0.369	0.255	2.38e-09	0
CTSK	1.54e-13	0.916614	0.133	0.07	2.79e-09	0
MYDGF	1.73e-13	0.679283	0.141	0.075	3.12e-09	0
TAS1R3	2.38e-13	1.98381	0.018	0.003	4.3e-09	0
GFRA1	2.57e-13	1.12095	0.062	0.024	4.64e-09	0
TMEM176B	2.58e-13	0.432701	0.201	0.119	4.67e-09	0
CH25H	2.88e-13	1.27554	0.046	0.015	5.21e-09	0
SLC38A5	2.98e-13	1.51603	0.036	0.01	5.38e-09	0
ORMDL1	5.27e-13	0.431132	0.196	0.116	9.53e-09	0
TNFSF13B	5.43e-13	0.966235	0.084	0.037	9.82e-09	0
APOD	5.44e-13	0.929374	0.098	0.046	9.84e-09	0
MAPKAPK2	7.34e-13	0.453255	0.243	0.154	1.33e-08	0
CELF2	1.04e-12	0.408751	0.232	0.145	1.89e-08	0
CRELD2	1.09e-12	0.717229	0.104	0.051	1.98e-08	0
RAB30	1.25e-12	0.839821	0.065	0.026	2.25e-08	0
CTSS	1.45e-12	0.334741	0.311	0.211	2.63e-08	0
CPNE5	2.17e-12	0.908548	0.058	0.022	3.93e-08	0
TRBC1	2.92e-12	0.394943	0.249	0.16	5.28e-08	0
IGLC7	3.8e-12	2.94869	0.025	0.006	6.87e-08	0
CYTIP	4.28e-12	0.38955	0.212	0.13	7.74e-08	0
MANEA	5.39e-12	0.86254	0.064	0.026	9.74e-08	0
COL4A4	6.78e-12	1.11144	0.054	0.021	1.23e-07	0
FGL2	7.2e-12	0.466475	0.194	0.118	1.3e-07	0
DNAJC3	9.58e-12	0.597088	0.147	0.083	1.73e-07	0
CD53	1.19e-11	0.188509	0.261	0.167	2.15e-07	0
RRBP1	1.29e-11	0.452567	0.198	0.122	2.34e-07	0
PTK2B	1.31e-11	0.427172	0.218	0.137	2.37e-07	0
MTDH	1.36e-11	0.416952	0.173	0.103	2.46e-07	0
ERN1	1.45e-11	0.828584	0.087	0.041	2.61e-07	0
OGT	1.57e-11	0.308219	0.26	0.17	2.84e-07	0
LMAN1	1.59e-11	0.495478	0.186	0.114	2.88e-07	0
SELENOP	1.63e-11	0.295035	0.292	0.197	2.94e-07	0
ITGB7	1.66e-11	0.52915	0.109	0.056	3e-07	0
FOXF1	1.93e-11	0.916335	0.052	0.02	3.49e-07	0
CREB3L2	2.27e-11	1.04026	0.06	0.025	4.1e-07	0
TRPV2	2.59e-11	0.954929	0.075	0.034	4.69e-07	0
LPAR1	2.86e-11	0.86527	0.083	0.039	5.17e-07	0
DOCK10	3.35e-11	0.45907	0.168	0.099	6.06e-07	0
MXRA8	3.65e-11	0.937498	0.058	0.024	6.61e-07	0
LCP2	3.84e-11	0.485347	0.161	0.095	6.95e-07	0
SLC7A5	3.9e-11	1.00476	0.041	0.014	7.06e-07	0
CCL5	4.11e-11	0.524338	0.127	0.069	7.44e-07	0
CALD1	4.19e-11	0.385229	0.182	0.11	7.58e-07	0
DOCK2	4.37e-11	0.400028	0.188	0.115	7.9e-07	0
FNDC3A	5.14e-11	0.808096	0.079	0.037	9.29e-07	0
BGN	6.13e-11	0.302308	0.171	0.101	1.11e-06	0
PDGFRA	6.35e-11	0.83321	0.056	0.023	1.15e-06	0
MPEG1	6.43e-11	0.196264	0.316	0.215	1.16e-06	0
DERL1	9.16e-11	0.644148	0.135	0.077	1.66e-06	0
MASP1	9.93e-11	1.33223	0.044	0.016	1.8e-06	0
PLCB2	1.04e-10	0.50017	0.159	0.094	1.88e-06	0
ELL2	1.08e-10	0.660984	0.103	0.054	1.96e-06	0
C2orf88	1.13e-10	1.07345	0.025	0.007	2.05e-06	0
PPIB	1.2e-10	0.577039	0.126	0.07	2.17e-06	0
CADM1	1.25e-10	0.582495	0.074	0.034	2.26e-06	0
VCAM1	1.25e-10	0.613612	0.13	0.073	2.26e-06	0
ADAMTS10	1.28e-10	0.867218	0.084	0.041	2.32e-06	0
PLPP1	1.4e-10	0.702867	0.11	0.059	2.54e-06	0
TPST2	1.68e-10	0.575999	0.088	0.043	3.04e-06	0
SFMBT2	1.69e-10	0.419291	0.09	0.044	3.06e-06	0
NPC2	1.7e-10	0.245706	0.37	0.267	3.07e-06	0
SASH3	1.87e-10	0.3701	0.215	0.139	3.38e-06	0
PSTPIP1	2.36e-10	0.543978	0.119	0.065	4.27e-06	0
CD6	2.57e-10	0.458055	0.164	0.099	4.64e-06	0
CPVL	2.7e-10	0.633768	0.132	0.075	4.88e-06	0
LSP1	2.84e-10	0.236169	0.312	0.217	5.13e-06	0
DCC	3.18e-10	2.42893	0.011	0.002	5.74e-06	0
ZBTB38	3.39e-10	0.449306	0.126	0.071	6.12e-06	0
EMILIN1	3.45e-10	0.662462	0.08	0.039	6.24e-06	0
FBXW7	3.91e-10	0.710459	0.082	0.04	7.07e-06	0
DPP7	4.24e-10	0.328629	0.231	0.152	7.67e-06	0
CCM2	4.3e-10	0.413288	0.14	0.081	7.78e-06	0
SPOCK2	4.34e-10	0.380063	0.187	0.118	7.84e-06	0
CDK5RAP3	4.96e-10	0.298733	0.241	0.161	8.96e-06	0
SERPING1	5.33e-10	0.500183	0.15	0.089	9.64e-06	0
TCF7	6.32e-10	0.36716	0.2	0.128	1.14e-05	0
APBB1IP	7.36e-10	0.272864	0.221	0.144	1.33e-05	0
TBC1D10C	9.28e-10	0.260043	0.27	0.184	1.68e-05	0
AOAH	9.7e-10	0.561386	0.089	0.045	1.75e-05	0
CYSLTR1	9.93e-10	0.685367	0.049	0.02	1.8e-05	0
NR2F1	1.07e-09	0.73237	0.094	0.049	1.93e-05	0
DNAJC1	1.1e-09	0.828939	0.079	0.039	1.99e-05	0
SERP1	1.19e-09	0.359782	0.172	0.107	2.15e-05	0
SPN	1.25e-09	0.521584	0.121	0.068	2.25e-05	0
SELENOS	1.43e-09	0.400048	0.126	0.072	2.58e-05	0
CXCR4	1.47e-09	0.154002	0.264	0.178	2.65e-05	0
NXPE3	1.57e-09	0.818547	0.064	0.029	2.84e-05	0
CCL2	1.59e-09	1.02189	0.049	0.02	2.88e-05	0
PSAP	1.86e-09	0.193694	0.356	0.263	3.36e-05	0
SMOC2	1.88e-09	1.03437	0.042	0.016	3.39e-05	0
COL14A1	1.89e-09	0.753677	0.087	0.045	3.43e-05	0
LRRK1	1.95e-09	0.581423	0.117	0.066	3.53e-05	0
MLKL	1.96e-09	0.603716	0.065	0.03	3.55e-05	0
FGF7	2.03e-09	1.00845	0.06	0.027	3.67e-05	0
CD207	2.25e-09	0.981487	0.038	0.014	4.08e-05	0
TRIB1	2.32e-09	0.705936	0.075	0.037	4.19e-05	0
FNDC3B	2.69e-09	0.934667	0.074	0.036	4.86e-05	0
CLCC1	2.9e-09	0.332952	0.125	0.072	5.24e-05	0
ZFP36L2	2.91e-09	0.325468	0.323	0.231	5.26e-05	0
LAMA4	3.01e-09	0.556129	0.088	0.045	5.44e-05	0
C1QB	3.23e-09	0.51793	0.126	0.073	5.83e-05	0
CD3E	3.29e-09	0.300784	0.168	0.104	5.96e-05	0
ADAM33	3.4e-09	0.73541	0.048	0.02	6.15e-05	0
FAM30A	3.44e-09	0.632922	0.069	0.033	6.22e-05	0
TBC1D9	3.5e-09	0.642865	0.105	0.058	6.33e-05	0
RSPO1	3.75e-09	1.10784	0.036	0.013	6.79e-05	0
SELENOK	3.94e-09	1.37186	0.029	0.009	7.12e-05	0
DDR2	4.5e-09	0.720095	0.061	0.028	8.14e-05	0
HM13	4.67e-09	0.320335	0.126	0.073	8.44e-05	0
SETBP1	4.71e-09	0.410728	0.153	0.094	8.53e-05	0
FBH1	4.76e-09	0.56821	0.103	0.057	8.61e-05	0
CASP10	4.81e-09	0.748638	0.067	0.032	8.69e-05	0
PCOLCE	4.83e-09	0.69247	0.075	0.037	8.73e-05	0
CCR2	5.07e-09	0.906563	0.043	0.017	9.18e-05	0
ARHGAP45	5.53e-09	0.252019	0.259	0.18	0.000100034	0
CYTH4	5.98e-09	0.287735	0.142	0.086	0.000108153	0
COL6A2	6.74e-09	0.159807	0.258	0.177	0.00012192	0
CCSAP	6.81e-09	1.29131	0.045	0.018	0.000123076	0
DPEP1	7.28e-09	2.12313	0.011	0.002	0.000131706	0
ATF4	7.34e-09	0.449644	0.171	0.11	0.000132733	0
CPE	7.65e-09	0.349174	0.131	0.077	0.00013827	0
SEPTIN1	7.88e-09	0.246	0.227	0.152	0.000142561	0
ICAM3	9.09e-09	0.482621	0.089	0.047	0.000164422	0
ITGA4	9.33e-09	0.338903	0.124	0.073	0.000168802	0
SLC26A7	9.83e-09	1.45874	0.04	0.016	0.000177855	0
CLMP	1.05e-08	0.876744	0.047	0.02	0.000189632	0
CCL11	1.11e-08	1.56375	0.019	0.005	0.000200755	0
CARMIL2	1.18e-08	0.398638	0.126	0.075	0.000212553	0
UFM1	1.2e-08	0.501551	0.112	0.065	0.000216917	0
ARHGAP4	1.59e-08	0.297956	0.209	0.141	0.000288217	0
PIK3CG	1.6e-08	0.709017	0.069	0.034	0.000288766	0
ZNF275	1.61e-08	0.804951	0.052	0.023	0.000291357	0
SEC62	1.69e-08	0.286226	0.193	0.128	0.000305209	0
CCDC69	1.7e-08	0.303447	0.196	0.129	0.000306985	0
TMED9	1.73e-08	0.297596	0.168	0.108	0.000313564	0
EVI2B	1.75e-08	0.230771	0.222	0.15	0.000316993	0
C11orf80	1.78e-08	0.747358	0.087	0.047	0.000321282	0
NCKAP1L	2.07e-08	0.441994	0.108	0.062	0.000374934	0
SLC41A2	2.16e-08	0.866573	0.039	0.015	0.000390227	0
TSPYL2	2.58e-08	0.593456	0.105	0.06	0.000466984	0
CDV3	2.6e-08	0.54179	0.094	0.052	0.000469876	0
OLFML3	2.86e-08	1.17177	0.042	0.017	0.000517082	0
C1QC	3.02e-08	0.287649	0.198	0.132	0.000545432	0
LENG8	3.27e-08	0.126591	0.464	0.355	0.000592033	0
BTN3A2	3.4e-08	0.418682	0.141	0.088	0.000614834	0
CD4	3.89e-08	0.335539	0.222	0.155	0.000703552	0
EDEM3	3.95e-08	0.417131	0.129	0.079	0.000714741	0
CLIP3	4.02e-08	1.1986	0.034	0.013	0.000726344	0
PNOC	4.17e-08	0.798749	0.041	0.017	0.000754413	0
DEF6	4.49e-08	0.273884	0.214	0.147	0.000811182	0
CD14	4.56e-08	0.783753	0.074	0.038	0.000824036	0
UNC13D	4.85e-08	0.489724	0.112	0.066	0.000877336	0
SYNRG	5.1e-08	0.384372	0.183	0.123	0.000922741	0
ENO2	5.42e-08	0.6818	0.069	0.035	0.000979924	0
RBM33	5.64e-08	0.160707	0.204	0.137	0.00102054	0
KCNMA1	5.69e-08	1.24051	0.026	0.009	0.0010297	0
DOCK8	5.87e-08	0.316006	0.177	0.117	0.00106185	0
SSR2	6.07e-08	0.252312	0.266	0.191	0.00109836	0
MDFIC	6.18e-08	0.401489	0.172	0.114	0.00111749	0
TRABD	6.32e-08	0.138981	0.244	0.17	0.00114326	0
ST6GALNAC4	6.55e-08	0.413629	0.063	0.031	0.00118541	0
MOGS	6.59e-08	0.538002	0.108	0.063	0.00119189	0
ENTPD4	8.19e-08	0.198209	0.167	0.109	0.00148096	0
BIN2	8.21e-08	0.488868	0.092	0.052	0.00148485	0
LGMN	8.74e-08	0.362241	0.177	0.118	0.00157989	0
LY9	9.86e-08	0.533142	0.111	0.066	0.00178398	0
IL7R	1.01e-07	0.430446	0.122	0.074	0.00181876	0
BICD1	1.05e-07	0.392441	0.081	0.044	0.00190723	0
CSGALNACT1	1.12e-07	0.792444	0.05	0.023	0.00201845	0
LIME1	1.13e-07	0.496773	0.08	0.043	0.00204615	0
KCNAB2	1.14e-07	0.491194	0.09	0.051	0.00206632	0
TGM2	1.15e-07	0.565909	0.133	0.084	0.00207906	0
TMEM176A	1.18e-07	0.478904	0.103	0.06	0.00212944	0
OLFML2B	1.33e-07	0.709386	0.061	0.03	0.0023973	0
MDM4	1.39e-07	0.168217	0.355	0.271	0.00251394	0
TNFSF11	1.49e-07	2.06697	0.013	0.003	0.00269754	0
CDR2	1.53e-07	0.557625	0.071	0.037	0.00277599	0
RAB8A	1.63e-07	0.312055	0.166	0.11	0.00295155	0
CHST2	1.71e-07	0.798104	0.051	0.024	0.00309389	0
KLRC4	1.72e-07	0.92741	0.029	0.011	0.00311001	0
SDC1	1.91e-07	0.413403	0.094	0.054	0.00345199	0
KNTC1	1.99e-07	0.441381	0.064	0.033	0.00360145	0
CDKN1B	2.07e-07	0.307228	0.181	0.121	0.00375105	0
C3orf70	2.14e-07	1.01808	0.021	0.006	0.00387075	0
SLIT3	2.34e-07	0.753348	0.039	0.016	0.00423698	0
CPEB4	2.44e-07	0.212343	0.117	0.071	0.00441211	0
FXYD6	2.51e-07	0.649506	0.078	0.043	0.00453113	0
BHLHE41	2.67e-07	0.417388	0.089	0.05	0.00482573	0
NT5DC2	2.73e-07	0.393717	0.059	0.029	0.0049436	0
PAPLN	3.09e-07	0.813206	0.083	0.047	0.00558352	0
ALG2	3.87e-07	0.373076	0.09	0.052	0.00700793	0
PDIA6	4.04e-07	0.651726	0.08	0.045	0.00729999	0
PLPP5	4.04e-07	0.566787	0.077	0.043	0.00730778	0
PBXIP1	4.05e-07	0.453512	0.113	0.07	0.00732868	0
SLC33A1	4.18e-07	0.289904	0.108	0.065	0.0075525	0
AMPD1	4.2e-07	1.18707	0.018	0.005	0.00760407	0
AIF1	4.29e-07	0.356997	0.134	0.086	0.00775357	0
MAGEH1	4.47e-07	0.594263	0.076	0.042	0.00808522	0
UBA7	4.87e-07	0.308987	0.18	0.123	0.00880285	0
PREB	5.15e-07	0.562968	0.042	0.019	0.00930893	0
GNG7	5.32e-07	1.1454	0.025	0.009	0.00962333	0
SEMA4D	5.35e-07	0.31361	0.141	0.091	0.00967168	0
PCDHB15	5.57e-07	1.60932	0.01	0.002	0.0100746	0
MRC2	5.81e-07	0.57961	0.058	0.029	0.0104995	0
NUP210	6.13e-07	0.542931	0.111	0.068	0.0110906	0
CDH11	6.16e-07	0.795962	0.048	0.023	0.0111402	0
TP53INP1	6.32e-07	0.508294	0.114	0.071	0.0114258	0
MGP	6.41e-07	0.507645	0.137	0.089	0.0115895	0
RASGRP2	6.48e-07	0.203876	0.18	0.123	0.0117253	0
CMTM3	7.2e-07	0.303245	0.155	0.102	0.01302	0
PID1	7.7e-07	1.03411	0.034	0.014	0.0139345	0
P2RY13	8.25e-07	0.912226	0.041	0.018	0.0149236	0
OXNAD1	8.47e-07	0.299996	0.125	0.08	0.0153102	0
TNFRSF13B	8.48e-07	0.382839	0.091	0.053	0.0153407	0
CSF1R	8.79e-07	0.52675	0.084	0.048	0.0158963	0
ELL	8.8e-07	0.632604	0.058	0.03	0.0159143	0
FUT8	8.84e-07	0.502734	0.058	0.03	0.0159958	0
LIMD2	8.98e-07	0.156093	0.235	0.168	0.0162428	0
TRGC2	9e-07	1.24578	0.029	0.011	0.016277	0
CEP128	9.46e-07	0.814801	0.075	0.042	0.0171136	0
SLAMF6	9.6e-07	0.4388	0.103	0.063	0.0173603	0
CRTAP	9.64e-07	0.168261	0.232	0.167	0.0174301	0
PAG1	9.65e-07	0.51131	0.108	0.067	0.017456	0
ANXA6	1.03e-06	0.233718	0.162	0.109	0.0185454	0
ARHGEF1	1.03e-06	0.132919	0.381	0.297	0.0185642	0
CDC42SE2	1.14e-06	0.234175	0.203	0.144	0.0206787	0
CISH	1.15e-06	0.541829	0.063	0.033	0.0207933	0
GPR25	1.15e-06	1.13856	0.024	0.009	0.0208592	0
CRB2	1.17e-06	1.42132	0.018	0.005	0.0211791	0
NTRK3	1.19e-06	0.931499	0.023	0.008	0.021441	0
SMPDL3B	1.19e-06	1.15896	0.015	0.004	0.021463	0
GNL3	1.23e-06	0.267276	0.176	0.122	0.0222979	0
AKNA	1.29e-06	0.103214	0.321	0.242	0.023315	0
PLCG2	1.33e-06	0.410893	0.113	0.071	0.0240493	0
SOS2	1.34e-06	0.725385	0.048	0.023	0.0242144	0
DNASE1L3	1.39e-06	0.330445	0.108	0.067	0.025148	0
ACAD11	1.41e-06	0.795216	0.063	0.034	0.0254882	0
F13A1	1.46e-06	0.908356	0.05	0.025	0.0264666	0
STT3B	1.49e-06	0.233697	0.211	0.151	0.02699	0
PTPRD	1.62e-06	1.39786	0.016	0.005	0.0293682	0
PRG4	1.64e-06	1.02759	0.016	0.005	0.0296659	0
IFNAR2	1.64e-06	0.251607	0.156	0.106	0.0296948	0
FAM214A	1.65e-06	0.148407	0.209	0.149	0.0297655	0
LPXN	1.66e-06	0.282234	0.145	0.096	0.0300614	0
CALHM6	1.73e-06	0.569784	0.099	0.061	0.0312906	0
PTPN22	1.74e-06	0.571353	0.074	0.042	0.0313948	0
TACC1	1.77e-06	0.374676	0.163	0.111	0.0319401	0
C16orf54	1.88e-06	0.427692	0.08	0.046	0.0339817	0
MEF2C	1.89e-06	0.389512	0.107	0.067	0.0342646	0
MEF2D	1.93e-06	0.257964	0.124	0.079	0.0349855	0
LRPAP1	1.94e-06	0.416619	0.166	0.115	0.0351036	0
MAN2A1	1.96e-06	0.503063	0.122	0.079	0.0354304	0
PLEKHH2	2.01e-06	1.17834	0.038	0.017	0.0363876	0
SLC7A7	2.09e-06	0.802897	0.057	0.03	0.0377593	0
SPCS3	2.13e-06	1.07112	0.031	0.013	0.0385774	0
PLXND1	2.16e-06	0.377174	0.098	0.06	0.039049	0
NNMT	2.28e-06	0.542049	0.039	0.018	0.0412514	0
FMOD	2.32e-06	0.614257	0.05	0.025	0.0418698	0
SYNDIG1	2.32e-06	1.3091	0.023	0.008	0.0419254	0
ALOX5	2.35e-06	0.244208	0.153	0.103	0.0425627	0
FCGR2B	2.38e-06	0.797733	0.024	0.009	0.0429763	0
PRF1	2.42e-06	0.915581	0.036	0.016	0.0436935	0
EDEM2	2.55e-06	0.491787	0.081	0.047	0.0460778	0
FADS2	2.64e-06	0.661002	0.063	0.034	0.0477806	0
GOSR2	2.78e-06	0.368323	0.125	0.081	0.050232	0
FICD	2.79e-06	0.797414	0.034	0.015	0.0505155	0
C11orf24	2.9e-06	0.536662	0.071	0.04	0.0524298	0
RCN3	2.9e-06	0.472212	0.048	0.024	0.0524499	0
EIF2AK3	3.08e-06	0.541439	0.062	0.034	0.0557382	0
C2	3.11e-06	1.21318	0.034	0.015	0.0562134	0
COG3	3.18e-06	0.399254	0.101	0.063	0.057571	0
UBXN4	3.27e-06	0.407267	0.149	0.102	0.059175	0
IGDCC4	3.3e-06	1.40994	0.013	0.003	0.0597245	0
LY96	3.41e-06	0.380159	0.082	0.048	0.0616996	0
RASGRP1	3.43e-06	0.435507	0.092	0.056	0.0620514	0
STK4	3.46e-06	0.233402	0.169	0.117	0.0625815	0
FMNL1	3.55e-06	0.248017	0.114	0.073	0.0642909	0
NFATC4	3.69e-06	1.15572	0.035	0.016	0.0667035	0
SLC16A1	3.7e-06	1.25985	0.035	0.016	0.0668929	0
ATP2A3	3.73e-06	0.165964	0.262	0.196	0.0674081	0
FBLN5	3.74e-06	0.399736	0.058	0.031	0.0676865	0
ITGB2	3.84e-06	0.316871	0.152	0.104	0.0695163	0
TMEM39A	3.91e-06	0.606386	0.067	0.037	0.0706297	0
SCARF2	3.98e-06	0.805344	0.052	0.027	0.0720314	0
OMD	4.26e-06	0.855869	0.025	0.01	0.0770289	0
CD68	4.38e-06	0.262597	0.147	0.1	0.0792288	0
MBNL1	4.4e-06	0.119044	0.282	0.212	0.0795468	0
FAM20A	4.41e-06	1.06048	0.035	0.016	0.0797283	0
PGGHG	4.51e-06	0.304867	0.08	0.047	0.0815513	0
TMX4	4.53e-06	0.471956	0.098	0.061	0.0819008	0
SNX20	4.6e-06	0.335751	0.105	0.066	0.0832272	0
ZAP70	4.82e-06	0.325242	0.141	0.095	0.0871607	0
FCHSD2	5.01e-06	0.449507	0.104	0.066	0.0905443	0
CD96	5.04e-06	0.233332	0.146	0.099	0.0911253	0
TTC3	5.31e-06	0.189406	0.228	0.168	0.0959423	0
GPX7	5.6e-06	0.708559	0.041	0.02	0.101193	0
SPI1	5.64e-06	0.300945	0.173	0.122	0.101921	0
MAN2B1	5.77e-06	0.356939	0.122	0.08	0.104357	0
CWF19L2	5.77e-06	0.449917	0.116	0.076	0.104386	0
STK17B	5.85e-06	0.251055	0.19	0.137	0.105735	0
VEGFD	6.04e-06	2.34591	0.01	0.002	0.109309	0
GLIPR1	6.05e-06	0.331989	0.103	0.065	0.109461	0
STK10	6.12e-06	0.399803	0.074	0.043	0.110748	0
TRAF1	6.2e-06	0.332715	0.147	0.101	0.112063	0
NFAM1	6.35e-06	1.2036	0.02	0.007	0.114924	0
GIMAP4	6.42e-06	0.132199	0.177	0.124	0.116082	0
BOC	6.77e-06	0.794512	0.04	0.019	0.122423	0
TPD52	7.05e-06	0.347932	0.145	0.099	0.127432	0
RABAC1	7.17e-06	0.344032	0.113	0.073	0.129745	0
TNK2	7.29e-06	0.21678	0.149	0.102	0.131854	0
STARD5	7.33e-06	0.87625	0.028	0.012	0.132643	0
FOXO3	7.4e-06	0.311217	0.065	0.036	0.133811	0
PCDH18	7.4e-06	1.02613	0.022	0.008	0.133819	0
EPS15	7.84e-06	0.281162	0.142	0.097	0.141751	0
SELL	8.18e-06	0.101375	0.294	0.222	0.147925	0
CHST15	8.3e-06	0.455888	0.059	0.032	0.150109	0
LGALS2	8.37e-06	0.36277	0.088	0.054	0.151434	0
PRKD2	8.45e-06	0.242835	0.182	0.13	0.152798	0
GEM	8.51e-06	0.557564	0.057	0.031	0.15395	0
SKAP1	8.8e-06	0.459821	0.092	0.057	0.159182	0
TMEM263	8.82e-06	0.315219	0.094	0.058	0.159488	0
CCN1	9.11e-06	1.19602	0.033	0.015	0.164709	0
SND1	9.38e-06	0.213881	0.153	0.106	0.169589	0
BTAF1	9.38e-06	0.378382	0.113	0.074	0.169638	0
LCORL	9.8e-06	0.730525	0.054	0.029	0.177167	0
CERCAM	1.03e-05	0.54666	0.029	0.012	0.186096	0
RNASET2	1.05e-05	0.396892	0.118	0.078	0.190429	0
CLK1	1.06e-05	0.100874	0.266	0.201	0.191015	0
SMCHD1	1.06e-05	0.164558	0.156	0.108	0.192369	0
HID1	1.07e-05	0.588834	0.035	0.016	0.193891	0
GPR155	1.11e-05	0.567406	0.053	0.028	0.201306	0
UBA5	1.15e-05	0.312676	0.083	0.05	0.208627	0
SNRNP70	1.16e-05	0.387721	0.137	0.094	0.209031	0
LRP1	1.18e-05	0.528638	0.093	0.059	0.213676	0
MGAT1	1.19e-05	0.165952	0.132	0.089	0.215613	0
PMP22	1.2e-05	0.606314	0.06	0.033	0.217582	0
ASXL1	1.22e-05	0.3304	0.173	0.124	0.220597	0
CCDC110	1.24e-05	1.88166	0.011	0.003	0.223978	0
C3AR1	1.25e-05	0.842024	0.032	0.014	0.225707	0
DERL2	1.35e-05	0.389535	0.08	0.048	0.243921	0
GLT8D2	1.36e-05	1.06235	0.024	0.01	0.246068	0
OR4F21	1.39e-05	1.80274	0.01	0.002	0.25172	0
ARID3A	1.42e-05	0.595089	0.044	0.022	0.256561	0
ECI2	1.44e-05	0.477242	0.058	0.032	0.261229	0
PMM2	1.45e-05	0.61856	0.049	0.026	0.261742	0
PIP4K2A	1.46e-05	0.571067	0.082	0.05	0.264864	0
CHODL	1.53e-05	1.45034	0.013	0.004	0.275885	0
LTBP3	1.53e-05	0.242255	0.168	0.12	0.276693	0
PJA2	1.53e-05	0.185699	0.208	0.153	0.276923	0
DKK2	1.53e-05	0.685009	0.025	0.01	0.277037	0
CRYAB	1.57e-05	0.345938	0.034	0.016	0.284165	0
TTC14	1.59e-05	0.177559	0.124	0.083	0.287428	0
ST6GAL1	1.6e-05	0.26597	0.077	0.046	0.28864	0
DMTF1	1.63e-05	0.313293	0.137	0.094	0.29479	0
CSGALNACT2	1.64e-05	0.426228	0.075	0.045	0.29615	0
ITGA1	1.66e-05	0.710855	0.059	0.033	0.299553	0
CMTR1	1.66e-05	0.345922	0.112	0.074	0.300218	0
LINS1	1.69e-05	0.712994	0.07	0.041	0.306206	0
FLT3LG	1.73e-05	0.597703	0.05	0.027	0.312395	0
ABTB1	1.78e-05	0.42936	0.076	0.046	0.321494	0
CTSH	1.82e-05	0.183163	0.299	0.235	0.328439	0
ACSL4	1.86e-05	0.478003	0.083	0.051	0.336892	0
TGFB1	1.87e-05	0.383177	0.056	0.031	0.338599	0
SRPRA	1.88e-05	0.482767	0.049	0.026	0.340359	0
RIPOR2	1.91e-05	0.273156	0.171	0.124	0.345008	0
CD8A	1.93e-05	0.592271	0.063	0.036	0.348239	0
SELPLG	2.04e-05	0.328252	0.081	0.049	0.369499	0
COLQ	2.04e-05	1.0279	0.019	0.007	0.36958	0
POU2F1	2.13e-05	0.886141	0.037	0.018	0.385589	0
MIER1	2.21e-05	0.358511	0.103	0.067	0.39997	0
METTL7A	2.33e-05	0.38417	0.14	0.098	0.422274	0
SP3	2.36e-05	0.213222	0.152	0.107	0.426862	0
FADS1	2.45e-05	0.873817	0.031	0.014	0.442685	0
IGSF6	2.46e-05	0.792492	0.049	0.026	0.44516	0
SEC24D	2.48e-05	0.60715	0.064	0.037	0.44785	0
CPXM2	2.48e-05	0.966833	0.024	0.01	0.448994	0
CD40LG	2.51e-05	0.684138	0.053	0.029	0.453317	0
GALNT2	2.66e-05	0.374453	0.084	0.052	0.481242	0
PIWIL2	2.67e-05	1.47878	0.012	0.003	0.483237	0
THBS1	2.68e-05	0.755709	0.043	0.022	0.485387	0
KHK	2.69e-05	1.35421	0.012	0.003	0.485748	0
MS4A4A	2.92e-05	0.959714	0.03	0.014	0.527595	0
LEPR	2.92e-05	0.60249	0.032	0.015	0.527879	0
WIPF1	2.98e-05	0.134744	0.171	0.122	0.539573	0
TAGAP	2.99e-05	0.320183	0.109	0.072	0.540136	0
SLA	3.03e-05	0.382957	0.09	0.057	0.547793	0
DNAJB11	3.06e-05	0.280983	0.122	0.083	0.552645	0
TNFSF14	3.13e-05	0.667635	0.033	0.016	0.566302	0
CCL18	3.18e-05	1.22818	0.022	0.009	0.574427	0
TARSL2	3.18e-05	0.825018	0.039	0.02	0.575304	0
FGD2	3.26e-05	0.522104	0.083	0.052	0.589883	0
SEC31A	3.29e-05	0.105054	0.198	0.146	0.594155	0
SECISBP2	3.29e-05	0.299484	0.126	0.087	0.595695	0
MYO1F	3.33e-05	0.281646	0.095	0.061	0.601716	0
ZNF580	3.4e-05	0.323497	0.08	0.049	0.614214	0
WNT10B	3.41e-05	0.829089	0.02	0.008	0.617385	0
IL12RB1	3.44e-05	0.601039	0.053	0.029	0.62182	0
BCOR	3.45e-05	0.4416	0.072	0.044	0.623455	0
RAMP3	3.48e-05	0.321248	0.07	0.042	0.629508	0
KCNA2	3.5e-05	1.27612	0.015	0.005	0.633238	0
ALDH1L2	3.51e-05	1.28371	0.015	0.005	0.634679	0
LRIF1	3.76e-05	0.482969	0.078	0.048	0.679901	0
UBE2O	3.8e-05	0.541027	0.071	0.043	0.687189	0
CLSTN3	3.82e-05	0.476688	0.096	0.062	0.690174	0
EVI5L	3.82e-05	0.808782	0.041	0.021	0.691654	0
GPR160	3.86e-05	0.263554	0.06	0.035	0.698505	0
ABCD2	3.91e-05	0.799888	0.033	0.016	0.707599	0
RWDD2A	3.94e-05	0.906746	0.029	0.013	0.713185	0
RARRES2	4.02e-05	0.632688	0.041	0.021	0.72669	0
RORA	4.06e-05	0.344359	0.105	0.07	0.733961	0
AKAP13	4.11e-05	0.174157	0.172	0.125	0.744096	0
QPCTL	4.14e-05	0.668351	0.033	0.016	0.74901	0
CCBE1	4.17e-05	1.72175	0.01	0.003	0.754723	0
SLCO2B1	4.18e-05	0.541678	0.045	0.024	0.756368	0
CLEC4A	4.27e-05	1.5485	0.015	0.005	0.771502	0
CAMK4	4.34e-05	0.372257	0.061	0.035	0.784531	0
MYO1G	4.35e-05	0.230828	0.15	0.106	0.786512	0
ANKRD12	4.41e-05	0.193512	0.135	0.094	0.797871	0
EPM2AIP1	4.42e-05	0.443655	0.099	0.065	0.798869	0
APOBR	4.45e-05	0.514537	0.092	0.06	0.804357	0
FNBP1	4.47e-05	0.144072	0.273	0.213	0.809179	0
SLAMF1	4.48e-05	0.282484	0.091	0.058	0.809422	0
TMEM214	4.51e-05	0.552071	0.061	0.036	0.814894	0
FNBP4	4.55e-05	0.223632	0.183	0.135	0.822596	0
GAB1	4.6e-05	0.719163	0.032	0.015	0.831055	0
CFL2	4.77e-05	0.377216	0.057	0.033	0.861928	0
GMPPA	4.95e-05	0.523222	0.058	0.034	0.894328	0
MON2	4.99e-05	0.168483	0.108	0.072	0.902191	0
IRF7	5.29e-05	0.385184	0.075	0.046	0.956111	0
STAMBPL1	5.3e-05	0.477866	0.078	0.049	0.95768	0
NFATC3	5.33e-05	0.225638	0.126	0.087	0.963155	0
PIK3CD	5.41e-05	0.236637	0.103	0.068	0.979239	0
KDM5D	5.43e-05	0.261734	0.062	0.036	0.981468	0
MS4A6A	5.44e-05	0.203722	0.156	0.111	0.984623	0
IRF1	5.54e-05	0.155383	0.188	0.139	1	0
GGT5	5.56e-05	0.774658	0.034	0.017	1	0
SRSF11	5.57e-05	0.429477	0.094	0.062	1	0
TCF25	5.66e-05	0.211968	0.251	0.197	1	0
LRRN3	5.85e-05	0.541382	0.031	0.015	1	0
DIPK1A	5.87e-05	0.756852	0.034	0.017	1	0
TNIK	5.88e-05	0.304702	0.11	0.074	1	0
AXL	5.94e-05	0.440337	0.063	0.037	1	0
CHPF2	5.96e-05	0.58444	0.078	0.049	1	0
CCDC80	5.96e-05	0.366939	0.155	0.114	1	0
CKLF	5.99e-05	0.417888	0.102	0.068	1	0
KIAA0513	6e-05	0.458456	0.041	0.021	1	0
AMER1	6.32e-05	1.42051	0.019	0.007	1	0
CLDND1	6.47e-05	0.373114	0.13	0.092	1	0
PRNP	6.52e-05	0.283601	0.129	0.09	1	0
WASHC4	6.69e-05	0.295793	0.135	0.096	1	0
CCDC163	6.77e-05	1.10627	0.015	0.005	1	0
KIFC2	6.81e-05	0.707929	0.063	0.038	1	0
TCF3	6.95e-05	0.333894	0.103	0.069	1	0
PRDM8	6.99e-05	0.797938	0.029	0.013	1	0
MYCBP2	7.28e-05	0.292524	0.127	0.089	1	0
ANK2	7.39e-05	1.1384	0.031	0.015	1	0
ARHGAP9	7.43e-05	0.20998	0.151	0.108	1	0
EMP3	7.87e-05	0.127316	0.16	0.115	1	0
AAK1	7.88e-05	0.206744	0.125	0.087	1	0
EOMES	7.89e-05	0.622711	0.029	0.013	1	0
SEC22B	8.01e-05	0.281089	0.112	0.077	1	0
ZRANB2	8.17e-05	0.204542	0.17	0.125	1	0
CYBRD1	8.19e-05	0.527643	0.096	0.064	1	0
PSAT1	8.32e-05	0.85485	0.034	0.017	1	0
SLFN11	8.46e-05	0.369772	0.09	0.059	1	0
RNF168	8.48e-05	0.300946	0.083	0.053	1	0
GIMAP5	8.7e-05	0.214543	0.109	0.073	1	0
RASAL3	8.75e-05	0.247388	0.117	0.08	1	0
CD7	8.91e-05	0.426351	0.079	0.05	1	0
CYP39A1	9e-05	1.19174	0.017	0.006	1	0
ZNF540	9.04e-05	0.709375	0.03	0.014	1	0
ATXN1	9.4e-05	0.446319	0.076	0.048	1	0
ACSS1	9.52e-05	0.35212	0.091	0.06	1	0
ABCG2	9.71e-05	1.10538	0.021	0.009	1	0
NGLY1	0.000103534	0.278882	0.114	0.079	1	0
WAS	0.000104566	0.372187	0.074	0.046	1	0
C12orf45	0.000107251	0.747646	0.044	0.024	1	0
PARVG	0.000107874	0.145173	0.12	0.083	1	0
NUS1	0.000109671	0.220562	0.116	0.08	1	0
DOCK11	0.000109769	0.46148	0.107	0.074	1	0
HIVEP2	0.000111435	0.770972	0.034	0.017	1	0
[truncated: 27,965 more rows]
