# Supplementary material for: Spatial transcriptomics of the epipharynx in long COVID identifies SARS-CoV-2 signalling pathways and the therapeutic potential of epipharyngeal abrasive therapy
Source: Sci Rep. 2025 Mar 12;15:8618. doi: 10.1038/s41598-025-92908-7 (PMC11903674; doi:10.1038/s41598-025-92908-7)
Supplement: Supplementary file 5 — Supplementary Information 3. [file 41598_2025_92908_MOESM5_ESM.xlsx]

## Sheet: Cluster0_DEGs
X	p_val	avg_log2FC	pct.patients with long COVID	pct.patients without COVID-19	p_val_adj	diffexpressed
IGIP	0.297937	-2.70497	0.008	0.011	1	NO
C7orf31	0.222679	-2.41185	0.009	0.013	1	NO
SLC6A1	0.619659	-2.35405	0.01	0.008	1	NO
COCH	0.535668	-2.24576	0.008	0.01	1	NO
HELZ2	0.750041	-2.18681	0.009	0.01	1	NO
ZNF549	0.831323	-2.15455	0.015	0.013	1	NO
RAPGEF4	0.923892	-2.09303	0.01	0.009	1	NO
PIGA	0.469232	-1.98208	0.009	0.011	1	NO
NMNAT2	0.0964678	-1.91487	0.01	0.018	1	NO
RAB40B	0.539239	-1.90883	0.008	0.01	1	NO
SORBS1	0.614576	-1.85848	0.011	0.013	1	NO
ACAD10	0.141608	-1.84109	0.014	0.007	1	NO
UBA2	0.989571	-1.79723	0.015	0.014	1	NO
DLG3	0.303558	-1.79239	0.011	0.007	1	NO
SIPA1L1	0.886519	-1.72975	0.012	0.012	1	NO
GAS2L1	0.228746	-1.72799	0.014	0.008	1	NO
PIGR	0.645318	-1.7134	0.009	0.01	1	NO
HMOX1	0.822761	-1.69016	0.011	0.01	1	NO
EARS2	0.862642	-1.69009	0.01	0.01	1	NO
ARHGAP24	0.783029	-1.68641	0.011	0.012	1	NO
DSN1	0.978342	-1.67859	0.011	0.011	1	NO
MAP3K10	0.658066	-1.67438	0.015	0.012	1	NO
PHLDA3	0.885703	-1.67216	0.012	0.012	1	NO
KDM7A	0.231279	-1.67066	0.011	0.006	1	NO
BMF	0.482323	-1.64913	0.012	0.016	1	NO
CERK	0.917422	-1.63772	0.015	0.014	1	NO
SH3RF3	0.251009	-1.63674	0.012	0.007	1	NO
CDK2AP1	0.87582	-1.63639	0.011	0.011	1	NO
CDKN2C	0.0418326	-1.62352	0.014	0.005	1	NO
ALG3	0.620508	-1.62178	0.019	0.017	1	NO
ATXN7L3	0.904741	-1.60382	0.014	0.014	1	NO
DPH1	0.919196	-1.59256	0.012	0.011	1	NO
SPATA13	0.531538	-1.59154	0.011	0.008	1	NO
SERPINI1	0.996098	-1.58937	0.016	0.016	1	NO
HGS	0.899458	-1.55867	0.013	0.013	1	NO
TXNDC16	0.500371	-1.55848	0.01	0.012	1	NO
AMPD3	0.642358	-1.54451	0.009	0.01	1	NO
AGA	0.594492	-1.54279	0.016	0.013	1	NO
INO80B	0.874116	-1.53089	0.011	0.011	1	NO
PTCD2	0.203631	-1.52805	0.022	0.014	1	NO
ARHGEF9	0.533012	-1.52386	0.019	0.016	1	NO
KCTD15	0.54585	-1.52111	0.012	0.009	1	NO
IPP	0.32406	-1.52018	0.012	0.008	1	NO
KCTD2	0.382307	-1.51674	0.008	0.011	1	NO
HINT2	0.826491	-1.51241	0.015	0.013	1	NO
DENR	0.432882	-1.51172	0.015	0.011	1	NO
AK1	0.205641	-1.50899	0.01	0.005	1	NO
LAT2	0.660338	-1.50452	0.015	0.012	1	NO
LRRC42	0.919294	-1.50242	0.013	0.012	1	NO
SH2B2	0.988393	-1.50205	0.014	0.013	1	NO
FRMD3	0.92069	-1.50183	0.013	0.012	1	NO
B3GALT6	0.512845	-1.50011	0.01	0.007	1	NO
SMG6	0.271297	-1.47549	0.024	0.018	1	NO
USP18	0.132773	-1.47277	0.011	0.005	1	NO
TMEM203	0.824078	-1.47168	0.015	0.013	1	NO
HAUS4	0.504643	-1.45754	0.023	0.019	1	NO
EFEMP2	0.562083	-1.45441	0.013	0.01	1	NO
RCN3	0.336452	-1.45355	0.022	0.017	1	NO
CERCAM	0.879231	-1.45335	0.011	0.011	1	NO
PFKM	0.423284	-1.45178	0.02	0.016	1	NO
SHMT1	0.439583	-1.45022	0.008	0.01	1	NO
TRPM4	0.40392	-1.45015	0.013	0.009	1	NO
METRN	0.663749	-1.44893	0.016	0.013	1	NO
CPPED1	0.975901	-1.42679	0.011	0.011	1	NO
ZNF554	0.614766	-1.42325	0.01	0.008	1	NO
TMEM223	0.928722	-1.41737	0.01	0.009	1	NO
CSTA	0.824898	-1.40944	0.016	0.017	1	NO
PAQR7	0.382446	-1.4073	0.012	0.008	1	NO
UBFD1	0.133122	-1.40675	0.011	0.005	1	NO
RAB3IL1	0.114613	-1.40453	0.014	0.007	1	NO
FHL5	0.0289457	-1.39183	0.053	0.033	1	NO
AOC3	0.712467	-1.38896	0.01	0.008	1	NO
PLAGL1	0.361745	-1.38632	0.011	0.007	1	NO
BLOC1S3	0.894459	-1.38346	0.013	0.013	1	NO
VPS16	0.819887	-1.38329	0.012	0.011	1	NO
SRA1	0.920396	-1.38218	0.014	0.013	1	NO
JOSD2	0.708513	-1.38104	0.01	0.008	1	NO
SUSD2	0.735062	-1.37344	0.013	0.011	1	NO
SMARCA1	0.0547273	-1.37311	0.019	0.009	1	NO
RIPK2	0.642841	-1.37207	0.024	0.021	1	NO
RGS6	0.99502	-1.36988	0.015	0.014	1	NO
ITGA7	0.12354	-1.36653	0.012	0.006	1	NO
RHBDF1	0.171894	-1.36424	0.016	0.009	1	NO
TMEM243	0.40179	-1.35913	0.018	0.013	1	NO
ARHGEF19	0.341503	-1.35537	0.01	0.006	1	NO
CPSF1	0.325132	-1.34818	0.016	0.011	1	NO
KIF13A	0.13434	-1.34569	0.027	0.018	1	NO
WDR4	0.204516	-1.34168	0.015	0.009	1	NO
F10	0.246047	-1.33929	0.015	0.009	1	NO
ABCA3	0.916907	-1.33516	0.012	0.011	1	NO
GRASP	0.314353	-1.32733	0.036	0.028	1	NO
ZNF646	0.523231	-1.32214	0.017	0.013	1	NO
TRIM2	0.358662	-1.31641	0.025	0.02	1	NO
ITGBL1	0.205866	-1.31408	0.01	0.005	1	NO
NT5DC3	0.467555	-1.31019	0.012	0.009	1	NO
CYCS	0.305909	-1.30963	0.015	0.01	1	NO
ELAC1	0.558257	-1.30866	0.013	0.01	1	NO
PELI2	0.618292	-1.30458	0.019	0.017	1	NO
CGRRF1	0.828705	-1.30133	0.016	0.014	1	NO
IGHA1	0.00093122	-1.2951	0.255	0.276	1	NO
MFAP3L	0.224516	-1.29318	0.014	0.008	1	NO
ENOX2	0.743513	-1.29142	0.016	0.014	1	NO
NOTCH2	0.200692	-1.29075	0.037	0.027	1	NO
ATP1B2	0.566958	-1.27855	0.031	0.027	1	NO
NAPG	0.686711	-1.27768	0.017	0.019	1	NO
IQSEC2	0.188642	-1.27604	0.014	0.008	1	NO
SCART1	0.974253	-1.272	0.01	0.01	1	NO
MYO10	0.822499	-1.26839	0.012	0.011	1	NO
MCM2	0.565627	-1.2682	0.013	0.016	1	NO
UBALD2	0.402791	-1.26052	0.018	0.013	1	NO
ZNF540	0.65118	-1.25387	0.014	0.011	1	NO
POMT1	0.339792	-1.25346	0.01	0.006	1	NO
SOGA3	0.106179	-1.24438	0.011	0.005	1	NO
EEPD1	0.717037	-1.24435	0.011	0.009	1	NO
TXNL4B	0.531725	-1.24387	0.011	0.008	1	NO
PARP1	0.109026	-1.24385	0.018	0.01	1	NO
SFXN5	0.252512	-1.24357	0.012	0.007	1	NO
CDC42EP4	0.0585711	-1.24209	0.024	0.013	1	NO
PPP1R15A	0.268941	-1.23939	0.021	0.014	1	NO
CTNNBL1	0.743918	-1.23686	0.017	0.016	1	NO
CHCHD10	0.0711534	-1.23678	0.017	0.008	1	NO
PGAM1	0.4621	-1.23606	0.031	0.026	1	NO
SMAGP	0.43175	-1.23391	0.01	0.007	1	NO
CEP112	0.324193	-1.23278	0.012	0.008	1	NO
PDE1B	0.654054	-1.2313	0.015	0.012	1	NO
PCDHGB7	0.793113	-1.22913	0.019	0.021	1	NO
CLEC17A	0.513233	-1.22164	0.01	0.007	1	NO
RTN2	0.527443	-1.21882	0.011	0.008	1	NO
PALB2	0.30116	-1.21637	0.008	0.011	1	NO
FAHD2A	0.30209	-1.21403	0.011	0.007	1	NO
BDH2	0.697266	-1.21312	0.023	0.021	1	NO
COL5A3	0.519863	-1.20896	0.04	0.034	1	NO
SPEG	0.181844	-1.20861	0.031	0.022	1	NO
KDM3B	0.416668	-1.20623	0.014	0.01	1	NO
RDH10	0.25286	-1.20326	0.012	0.007	1	NO
NCDN	0.74102	-1.20294	0.016	0.014	1	NO
TMEM209	0.550427	-1.20247	0.02	0.017	1	NO
PRPS1	0.297755	-1.20233	0.028	0.021	1	NO
POLD3	0.925387	-1.20152	0.01	0.009	1	NO
UTP11	0.352806	-1.20127	0.023	0.018	1	NO
NUDCD3	0.119617	-1.19956	0.019	0.011	1	NO
ZNF738	0.253324	-1.19746	0.012	0.007	1	NO
TNFRSF13B	0.589342	-1.19685	0.025	0.022	1	NO
PPARA	0.109349	-1.19588	0.024	0.014	1	NO
ANKRD54	0.345063	-1.19373	0.014	0.009	1	NO
ZNF184	0.819606	-1.18874	0.011	0.01	1	NO
VPS41	0.175789	-1.1876	0.026	0.018	1	NO
NFYB	0.336309	-1.18528	0.017	0.012	1	NO
IDH3B	0.322591	-1.18275	0.016	0.011	1	NO
PLEKHH2	0.0917833	-1.17951	0.024	0.014	1	NO
ELK1	0.066693	-1.17533	0.018	0.009	1	NO
AUP1	0.14897	-1.17341	0.037	0.026	1	NO
GADD45A	0.755198	-1.17248	0.019	0.018	1	NO
PTGER2	0.303825	-1.1679	0.011	0.007	1	NO
DEXI	0.427987	-1.16481	0.026	0.021	1	NO
FBLN1	0.985272	-1.1639	0.012	0.012	1	NO
C2orf74	0.316463	-1.16345	0.025	0.019	1	NO
SCGB1A1	0.225619	-1.16293	0.014	0.008	1	NO
LRTOMT	0.152793	-1.1629	0.012	0.006	1	NO
FBXL5	0.233935	-1.15916	0.017	0.011	1	NO
CPXM2	0.650727	-1.15635	0.014	0.011	1	NO
COX7B	0.534114	-1.15604	0.018	0.014	1	NO
MFNG	0.237113	-1.15549	0.017	0.011	1	NO
ZNF653	0.304762	-1.15541	0.011	0.007	1	NO
ZBTB10	0.0320296	-1.15496	0.04	0.024	1	NO
PUS10	0.714887	-1.1543	0.01	0.008	1	NO
PIGL	0.418319	-1.15412	0.019	0.014	1	NO
SLC30A1	0.214626	-1.1503	0.019	0.012	1	NO
TTC8	0.362895	-1.14723	0.019	0.014	1	NO
FUT11	0.106069	-1.14551	0.016	0.008	1	NO
RPP25L	0.166207	-1.14404	0.025	0.017	1	NO
SNAPC5	0.724083	-1.14039	0.031	0.028	1	NO
SLC18B1	0.179194	-1.14003	0.019	0.012	1	NO
NID2	0.468697	-1.13929	0.012	0.009	1	NO
LHFPL2	0.336137	-1.13813	0.017	0.012	1	NO
KIAA0513	0.629242	-1.13494	0.011	0.009	1	NO
PHC1	0.124223	-1.13334	0.012	0.006	1	NO
SBF1	0.548009	-1.13254	0.012	0.009	1	NO
PCDH17	0.152549	-1.1317	0.012	0.006	1	NO
KLHDC10	0.106122	-1.13132	0.016	0.008	1	NO
CLECL1	0.65793	-1.13017	0.016	0.013	1	NO
OMD	0.130072	-1.12932	0.015	0.008	1	NO
MEIS2	0.662138	-1.1277	0.029	0.026	1	NO
ACP6	0.0203653	-1.12701	0.018	0.007	1	NO
AIM2	0.526938	-1.12695	0.017	0.013	1	NO
RBM18	0.00104034	-1.12369	0.029	0.009	1	NO
HSDL2	0.20133	-1.12356	0.018	0.011	1	NO
L3MBTL4	0.998591	-1.12333	0.015	0.014	1	NO
LLGL2	0.290623	-1.12112	0.018	0.012	1	NO
CHRD	0.0748521	-1.12063	0.015	0.007	1	NO
JAM2	0.084735	-1.12058	0.023	0.013	1	NO
PRICKLE3	0.510602	-1.12038	0.016	0.012	1	NO
GPAM	0.432269	-1.11927	0.01	0.007	1	NO
DTHD1	0.546648	-1.11834	0.012	0.014	1	NO
SSBP2	0.0981525	-1.11192	0.017	0.009	1	NO
CLEC11A	0.662735	-1.11149	0.016	0.013	1	NO
ZFAND1	0.100372	-1.10947	0.032	0.021	1	NO
ZNF33B	0.648921	-1.10615	0.009	0.01	1	NO
NDUFAF5	0.252628	-1.10323	0.012	0.007	1	NO
SPHK1	0.0710778	-1.10221	0.017	0.008	1	NO
ABAT	0.979722	-1.1015	0.011	0.011	1	NO
GATM	0.0377784	-1.09625	0.018	0.008	1	NO
RUSC1	0.0558397	-1.09429	0.026	0.014	1	NO
ZNF350	0.0336516	-1.09384	0.022	0.01	1	NO
EFCAB13	0.913544	-1.09369	0.015	0.014	1	NO
SF3A2	0.0726554	-1.09036	0.029	0.018	1	NO
SLC9A7	0.280494	-1.08972	0.01	0.006	1	NO
CHST3	0.741971	-1.08714	0.015	0.013	1	NO
SH3RF1	0.376969	-1.08643	0.022	0.017	1	NO
OGFOD2	0.51259	-1.08513	0.024	0.02	1	NO
C1orf109	0.261208	-1.08441	0.016	0.01	1	NO
HEMK1	0.402151	-1.08276	0.013	0.009	1	NO
ALCAM	0.234788	-1.08157	0.021	0.014	1	NO
FAM174A	0.0801534	-1.08022	0.018	0.009	1	NO
DPYSL3	0.0633156	-1.07921	0.048	0.032	1	NO
SNTB2	0.0241898	-1.07774	0.037	0.021	1	NO
TRERF1	0.187176	-1.0772	0.017	0.01	1	NO
ARMCX1	0.0905087	-1.07559	0.019	0.01	1	NO
GZMA	0.661976	-1.0745	0.016	0.013	1	NO
HDHD2	0.651704	-1.07424	0.015	0.012	1	NO
SCD5	0.205417	-1.07422	0.01	0.005	1	NO
PGM1	0.361898	-1.07311	0.011	0.007	1	NO
LHPP	0.0928462	-1.07256	0.022	0.012	1	NO
MFSD11	0.0339844	-1.07107	0.026	0.013	1	NO
PDCD6	0.0185159	-1.06912	0.029	0.014	1	NO
UPRT	0.131807	-1.06892	0.011	0.005	1	NO
OLFM1	0.02619	-1.0677	0.024	0.011	1	NO
OSTC	0.0319934	-1.06762	0.017	0.007	1	NO
HEXD	0.0877428	-1.06724	0.01	0.004	1	NO
SETD6	0.0926209	-1.06721	0.024	0.014	1	NO
GFM2	0.130064	-1.06651	0.018	0.01	1	NO
PVR	0.249685	-1.06554	0.012	0.007	1	NO
PROSER3	0.196432	-1.06402	0.024	0.017	1	NO
PLN	0.0108468	-1.06369	0.063	0.038	1	NO
TRIB1	0.249725	-1.06317	0.022	0.016	1	NO
SULT1B1	0.0979851	-1.06111	0.017	0.009	1	NO
PDPR	0.0213339	-1.0563	0.037	0.021	1	NO
DHX35	0.20418	-1.05529	0.022	0.014	1	NO
SGCE	0.0508923	-1.05494	0.015	0.006	1	NO
ADO	0.0160492	-1.05265	0.021	0.008	1	NO
EIF6	0.419558	-1.05161	0.061	0.052	1	NO
MTMR3	0.195093	-1.04991	0.024	0.017	1	NO
CDPF1	0.165213	-1.04937	0.01	0.005	1	NO
REXO2	0.0857553	-1.04806	0.052	0.036	1	NO
SMCO4	0.711368	-1.04595	0.01	0.008	1	NO
NBN	0.559937	-1.04561	0.021	0.018	1	NO
UAP1L1	0.920861	-1.04549	0.012	0.011	1	NO
ANGPTL2	0.19193	-1.04543	0.021	0.013	1	NO
CABP1	0.993705	-1.04533	0.015	0.014	1	NO
ZNF280D	0.0515652	-1.04524	0.041	0.026	1	NO
KLHL36	0.456742	-1.04295	0.041	0.034	1	NO
EPHB3	0.480376	-1.04265	0.014	0.01	1	NO
SNRPF	0.0207815	-1.03712	0.03	0.016	1	NO
TFEB	0.0397412	-1.03648	0.03	0.017	1	NO
MAIP1	0.744464	-1.03437	0.015	0.013	1	NO
ADRB2	0.6631	-1.03429	0.017	0.014	1	NO
ZNF524	0.447402	-1.03266	0.016	0.012	1	NO
BMP4	0.0294051	-1.03019	0.021	0.009	1	NO
DNPH1	0.0607119	-1.02836	0.027	0.016	1	NO
NAA50	0.271967	-1.02797	0.013	0.008	1	NO
RHNO1	0.0808185	-1.0276	0.018	0.009	1	NO
LRRC27	0.719544	-1.02736	0.011	0.009	1	NO
SPRYD3	0.0357646	-1.02691	0.031	0.018	1	NO
ANKRD50	0.268262	-1.02687	0.039	0.03	1	NO
ZDHHC24	0.829536	-1.022	0.019	0.018	1	NO
QSOX2	0.170498	-1.02025	0.013	0.007	1	NO
STEAP4	0.716202	-1.02006	0.011	0.009	1	NO
BNIP1	0.825285	-1.01901	0.015	0.013	1	NO
THOP1	0.119095	-1.01818	0.019	0.011	1	NO
MAMDC2	0.1332	-1.01591	0.011	0.005	1	NO
SLC37A2	0.18691	-1.0159	0.014	0.008	1	NO
CALHM2	0.0365028	-1.01507	0.075	0.052	1	NO
IGFBP2	0.290796	-1.0148	0.043	0.034	1	NO
C1QTNF6	0.434693	-1.01473	0.01	0.007	1	NO
ARL6IP4	0.271627	-1.01287	0.021	0.014	1	NO
ETV3	0.157641	-1.01133	0.015	0.008	1	NO
LRP3	0.162581	-1.00897	0.021	0.013	1	NO
MTMR14	0.267176	-1.00857	0.038	0.029	1	NO
KLHDC1	0.829836	-1.0083	0.015	0.013	1	NO
TRMT5	0.0259096	-1.00649	0.015	0.005	1	NO
SPICE1	0.340726	-1.00554	0.014	0.009	1	NO
KBTBD3	0.528205	-1.00526	0.02	0.017	1	NO
RGP1	0.388283	-1.00518	0.029	0.023	1	NO
EGR1	0.669448	-1.00183	0.031	0.028	1	NO
NELFCD	0.106061	-1.00155	0.029	0.019	1	NO
TAF1	0.0718705	-1.00105	0.029	0.018	1	NO
SESN1	0.317552	-0.999482	0.036	0.028	1	NO
STT3A	0.0110941	-0.998727	0.071	0.045	1	NO
C1orf162	0.02667	-0.998134	0.038	0.022	1	NO
DZIP3	0.0790178	-0.998012	0.014	0.006	1	NO
SUCO	0.320063	-0.99795	0.016	0.011	1	NO
SCIMP	0.310392	-0.997634	0.029	0.022	1	NO
RTTN	0.0803648	-0.997588	0.014	0.006	1	NO
MYOM1	0.00685678	-0.99607	0.038	0.019	1	NO
SIMC1	0.203962	-0.995913	0.01	0.005	1	NO
MOCS3	0.359085	-0.993982	0.011	0.007	1	NO
SLC25A27	0.280494	-0.993578	0.01	0.006	1	NO
MTHFD1	0.288098	-0.992541	0.014	0.009	1	NO
CRAT	0.634701	-0.989933	0.012	0.01	1	NO
SLC6A8	0.0764891	-0.988925	0.022	0.012	1	NO
ATG9A	0.108298	-0.986269	0.024	0.014	1	NO
MCM6	0.149823	-0.985948	0.02	0.012	1	NO
PTPRU	0.922318	-0.984504	0.012	0.011	1	NO
PHLDB2	0.0823412	-0.982291	0.026	0.016	1	NO
LTBP2	0.0461065	-0.981978	0.067	0.046	1	NO
IRS2	0.344404	-0.981761	0.014	0.009	1	NO
TMEM268	0.225946	-0.980736	0.032	0.024	1	NO
ZBED8	0.288271	-0.980195	0.014	0.009	1	NO
LRRC59	0.15891	-0.979623	0.024	0.016	1	NO
EXOSC7	0.00637493	-0.978614	0.044	0.023	1	NO
PRPF40B	0.276636	-0.977875	0.017	0.011	1	NO
AP1S1	0.142165	-0.974754	0.019	0.011	1	NO
RBPMS2	0.2897	-0.974655	0.018	0.012	1	NO
NRGN	0.0475376	-0.973648	0.032	0.019	1	NO
ZNF441	0.0218281	-0.972582	0.033	0.018	1	NO
CSNK2A2	0.288533	-0.972242	0.054	0.043	1	NO
CIAO2B	0.109789	-0.97001	0.021	0.012	1	NO
VCPKMT	0.279204	-0.969716	0.025	0.019	1	NO
RGS7BP	0.624858	-0.968369	0.011	0.009	1	NO
RDH14	0.344637	-0.968043	0.034	0.027	1	NO
TLR1	0.0125086	-0.967846	0.03	0.014	1	NO
KLHL7	0.234568	-0.967422	0.017	0.011	1	NO
LACTB	0.205003	-0.967316	0.015	0.009	1	NO
CD209	0.657018	-0.965215	0.015	0.012	1	NO
DHX33	0.101884	-0.96313	0.023	0.013	1	NO
MTERF1	0.133044	-0.962901	0.011	0.005	1	NO
XPC	0.11288	-0.962773	0.034	0.023	1	NO
EFL1	0.357845	-0.962321	0.015	0.01	1	NO
SLC35E1	0.0320818	-0.961635	0.035	0.02	1	NO
PCED1A	0.151047	-0.960612	0.02	0.012	1	NO
MPP7	0.370887	-0.960482	0.016	0.011	1	NO
PHKA2	0.004044	-0.960394	0.024	0.008	1	NO
ATXN2L	0.200267	-0.959686	0.033	0.024	1	NO
ACVR2B	0.642881	-0.957234	0.014	0.011	1	NO
MZB1	0.538324	-0.955206	0.062	0.054	1	NO
TUSC3	0.147945	-0.954197	0.023	0.014	1	NO
SOX18	0.140092	-0.953734	0.081	0.062	1	NO
ALOX5	0.0860652	-0.951398	0.062	0.045	1	NO
LPCAT2	0.277119	-0.950342	0.03	0.023	1	NO
CHPF	0.0514836	-0.949298	0.028	0.016	1	NO
ZNF132	0.361669	-0.946563	0.011	0.007	1	NO
ASNSD1	0.253104	-0.944023	0.028	0.021	1	NO
TMEM160	0.0999358	-0.942036	0.023	0.013	1	NO
SRR	0.431232	-0.941801	0.01	0.007	1	NO
C17orf75	0.0983441	-0.94175	0.017	0.009	1	NO
MAP1A	0.0705881	-0.941392	0.017	0.008	1	NO
DDA1	0.773667	-0.93898	0.025	0.023	1	NO
CCDC167	0.287655	-0.937557	0.018	0.012	1	NO
UHRF1BP1	0.480693	-0.936653	0.014	0.01	1	NO
IFT43	0.099576	-0.936396	0.013	0.006	1	NO
ZNF211	0.0252414	-0.936257	0.018	0.007	1	NO
RCL1	0.444827	-0.936223	0.022	0.018	1	NO
IL4R	0.10856	-0.935401	0.024	0.014	1	NO
STAP1	0.816641	-0.934202	0.01	0.009	1	NO
PACC1	0.188989	-0.932651	0.014	0.008	1	NO
OST4	0.287068	-0.929324	0.032	0.025	1	NO
AP2B1	0.358234	-0.929041	0.015	0.01	1	NO
DVL1	0.00179133	-0.928518	0.042	0.019	1	NO
EIF3D	0.0369502	-0.925382	0.069	0.047	1	NO
PSMC1	0.233195	-0.924515	0.034	0.025	1	NO
BTBD3	0.281327	-0.924477	0.022	0.016	1	NO
PPP2R3C	0.36352	-0.92395	0.037	0.03	1	NO
RFX5	0.051037	-0.923911	0.038	0.024	1	NO
STX3	0.195156	-0.923485	0.021	0.013	1	NO
MGP	0.0062378	-0.923432	0.2	0.14	1	NO
ATRIP	0.648469	-0.923329	0.014	0.011	1	NO
NEURL1B	0.00329755	-0.922928	0.049	0.025	1	NO
FOXP3	0.165916	-0.921755	0.01	0.005	1	NO
BBC3	0.401415	-0.921339	0.013	0.009	1	NO
STMN2	0.271386	-0.920108	0.013	0.008	1	NO
FAM189B	0.24411	-0.918591	0.015	0.009	1	NO
TYROBP	0.310004	-0.91774	0.03	0.023	1	NO
DAPK2	0.922837	-0.917102	0.011	0.01	1	NO
ZNF3	0.748252	-0.916024	0.018	0.017	1	NO
WBP4	0.119061	-0.915675	0.022	0.013	1	NO
CAMK1D	0.000875526	-0.915476	0.039	0.016	1	NO
DBN1	0.0757675	-0.913853	0.022	0.012	1	NO
DES	0.00514913	-0.913588	0.042	0.021	1	NO
ACYP1	0.0964651	-0.913536	0.017	0.009	1	NO
AFG3L2	0.24741	-0.912461	0.018	0.012	1	NO
RFNG	0.154387	-0.911967	0.017	0.01	1	NO
RNF215	0.559038	-0.911823	0.013	0.01	1	NO
PTCH1	0.193263	-0.911401	0.024	0.017	1	NO
FZD6	0.288639	-0.90963	0.027	0.02	1	NO
SGCA	0.0999311	-0.908432	0.02	0.011	1	NO
GTF2F2	0.376848	-0.908226	0.027	0.021	1	NO
MCM4	0.92069	-0.907607	0.013	0.012	1	NO
ABCC5	0.141033	-0.907106	0.014	0.007	1	NO
KPNA4	0.0319452	-0.906016	0.017	0.007	1	NO
TRAF4	0.0174303	-0.90557	0.042	0.024	1	NO
VWA5A	0.367561	-0.904534	0.027	0.021	1	NO
ANXA1	0.0457108	-0.903477	0.049	0.032	1	NO
CPEB3	0.151897	-0.902352	0.012	0.006	1	NO
ZDHHC4	0.096978	-0.901944	0.025	0.016	1	NO
NDUFA2	0.0100676	-0.895439	0.056	0.033	1	NO
EIPR1	0.150911	-0.895291	0.023	0.014	1	NO
SMAD7	0.131499	-0.894715	0.018	0.01	1	NO
SLC15A2	0.43175	-0.894548	0.015	0.011	1	NO
CARD6	0.0818879	-0.894479	0.026	0.016	1	NO
CLEC1A	0.259286	-0.893357	0.023	0.017	1	NO
ZNF527	0.281433	-0.893046	0.01	0.006	1	NO
FAM98A	0.0593837	-0.892873	0.024	0.013	1	NO
RECK	0.00799408	-0.892522	0.024	0.009	1	NO
RFX2	0.303023	-0.89242	0.011	0.007	1	NO
TWISTNB	0.244008	-0.892206	0.015	0.009	1	NO
ERCC4	0.206203	-0.891927	0.01	0.005	1	NO
C2orf92	0.507822	-0.891607	0.01	0.007	1	NO
INPP5B	0.015236	-0.890846	0.044	0.025	1	NO
SLC25A4	0.0241875	-0.887983	0.03	0.016	1	NO
NCF4	0.388476	-0.887898	0.029	0.023	1	NO
VASN	0.202184	-0.887291	0.015	0.009	1	NO
SIRT5	0.0567759	-0.887269	0.022	0.011	1	NO
CFAP20	0.0651848	-0.8871	0.031	0.019	1	NO
ANKRD6	0.30436	-0.885308	0.011	0.007	1	NO
ATP5MC2	0.0983986	-0.884788	0.025	0.016	1	NO
PI16	0.0805052	-0.884254	0.014	0.006	1	NO
XIAP	0.823151	-0.882168	0.015	0.013	1	NO
PPP2R2B	0.251471	-0.880142	0.012	0.007	1	NO
FRAT2	0.915706	-0.8797	0.016	0.016	1	NO
GNB2	0.0413272	-0.878818	0.064	0.043	1	NO
SBF2	0.0700429	-0.878617	0.029	0.018	1	NO
HDAC3	0.00259543	-0.877024	0.042	0.02	1	NO
CKB	0.162455	-0.876559	0.021	0.013	1	NO
DCTPP1	0.0544497	-0.876289	0.026	0.014	1	NO
PTN	0.00617298	-0.8755	0.041	0.021	1	NO
SMPD4	0.0202992	-0.874599	0.035	0.019	1	NO
USP1	0.334701	-0.873519	0.027	0.021	1	NO
PPA2	0.099663	-0.872299	0.023	0.013	1	NO
TWIST1	0.358104	-0.871399	0.015	0.01	1	NO
IMPDH2	0.0823691	-0.871117	0.048	0.033	1	NO
CXXC5	0.028083	-0.869983	0.034	0.019	1	NO
PGP	0.226624	-0.868497	0.014	0.008	1	NO
EOGT	0.393641	-0.868315	0.054	0.045	1	NO
ZNF343	0.191116	-0.868212	0.024	0.017	1	NO
LTBP1	0.00165538	-0.867841	0.036	0.014	1	NO
CC2D1A	0.0300328	-0.867141	0.029	0.016	1	NO
ARHGAP44	0.0374324	-0.866948	0.027	0.014	1	NO
NIPAL3	0.0442144	-0.866632	0.019	0.009	1	NO
SDC2	0.0285009	-0.866264	0.036	0.021	1	NO
YAF2	0.00913499	-0.86543	0.038	0.02	1	NO
SDAD1	0.37293	-0.864805	0.016	0.011	1	NO
PCGF1	0.0343783	-0.864682	0.026	0.013	1	NO
ZNF654	0.012956	-0.86461	0.029	0.013	1	NO
LYRM7	0.0803181	-0.864143	0.014	0.006	1	NO
VAT1	0.00055331	-0.863756	0.057	0.027	1	NO
GSAP	0.142286	-0.863549	0.019	0.011	1	NO
ROMO1	0.0155148	-0.863542	0.075	0.049	1	NO
SF3B5	0.486593	-0.863287	0.036	0.03	1	NO
TMEM8B	0.260803	-0.863149	0.024	0.018	1	NO
MT-ND6	5.86e-05	-0.862909	0.198	0.121	1	NO
CCDC7	0.108628	-0.862211	0.028	0.018	1	NO
TMEM70	0.0982243	-0.860675	0.017	0.009	1	NO
JAK2	0.0410049	-0.860353	0.01	0.003	1	NO
LMBRD2	0.00593785	-0.858756	0.041	0.021	1	NO
HADH	0.37076	-0.857888	0.016	0.011	1	NO
BMERB1	0.123132	-0.857292	0.012	0.006	1	NO
MYOCD	0.617767	-0.85717	0.022	0.019	1	NO
OTUD1	0.0853204	-0.856772	0.023	0.013	1	NO
B3GALNT1	0.208159	-0.855753	0.012	0.007	1	NO
SLIRP	0.292454	-0.855633	0.023	0.017	1	NO
TUT1	0.268626	-0.853452	0.024	0.018	1	NO
STIM2	0.0500347	-0.853035	0.021	0.01	1	NO
PSMD4	0.160686	-0.852974	0.043	0.031	1	NO
CTIF	0.564944	-0.852804	0.022	0.019	1	NO
NDUFC1	0.11792	-0.850656	0.043	0.03	1	NO
INPP5D	0.358502	-0.849376	0.024	0.019	1	NO
RIPK3	0.377933	-0.849308	0.027	0.021	1	NO
PIK3R1	0.340103	-0.847954	0.01	0.006	1	NO
ENGASE	0.14665	-0.847923	0.037	0.026	1	NO
AKR7A2	0.31585	-0.847745	0.02	0.014	1	NO
USP46	0.28036	-0.847276	0.01	0.006	1	NO
HSPB11	0.170898	-0.847206	0.016	0.009	1	NO
ZSCAN32	0.116046	-0.846635	0.025	0.016	1	NO
ZFR	0.0878546	-0.846486	0.053	0.037	1	NO
PEX11B	0.0348016	-0.845929	0.036	0.021	1	NO
MS4A7	0.0594374	-0.845043	0.024	0.013	1	NO
NIPA1	0.207168	-0.845032	0.012	0.007	1	NO
INTS14	0.168377	-0.844831	0.018	0.011	1	NO
COX16	0.0619791	-0.844772	0.045	0.03	1	NO
NCLN	0.0566615	-0.844229	0.035	0.022	1	NO
ZNF559	0.40432	-0.842578	0.031	0.025	1	NO
NMI	0.444346	-0.842217	0.016	0.012	1	NO
LETMD1	0.107626	-0.841564	0.018	0.01	1	NO
PJA1	0.299006	-0.84016	0.019	0.013	1	NO
SNX18	0.152403	-0.839742	0.02	0.012	1	NO
ZNF268	0.0605546	-0.839708	0.035	0.022	1	NO
POLR3E	0.310116	-0.839628	0.024	0.018	1	NO
RNF6	0.0651754	-0.838825	0.036	0.023	1	NO
BSDC1	0.0688903	-0.838427	0.053	0.036	1	NO
MAPK7	0.0348428	-0.838194	0.026	0.013	1	NO
PSENEN	0.151494	-0.838151	0.038	0.027	1	NO
FOXO3	0.205451	-0.835876	0.025	0.018	1	NO
UNC93B1	0.382851	-0.835616	0.034	0.027	1	NO
SPG11	0.211592	-0.834648	0.062	0.049	1	NO
SLC5A3	0.0210262	-0.834049	0.05	0.03	1	NO
MGLL	0.0619861	-0.83356	0.056	0.038	1	NO
ESRRA	0.489705	-0.832954	0.022	0.018	1	NO
B4GALNT1	0.13285	-0.832038	0.011	0.005	1	NO
TRMT1L	0.678962	-0.830719	0.019	0.017	1	NO
DLL1	0.291928	-0.829998	0.014	0.009	1	NO
RILP	0.721856	-0.829833	0.012	0.01	1	NO
SETD1B	0.375575	-0.829598	0.041	0.033	1	NO
ANTXR1	0.00013773	-0.829354	0.101	0.055	1	NO
IFT22	0.478525	-0.827806	0.009	0.011	1	NO
TBC1D22B	0.0443925	-0.827747	0.019	0.009	1	NO
CAMTA1	0.0530106	-0.827268	0.023	0.012	1	NO
MINDY2	0.259521	-0.826879	0.016	0.01	1	NO
NTHL1	0.247956	-0.825714	0.018	0.012	1	NO
RASGRF2	0.007219	-0.824332	0.052	0.029	1	NO
TCTEX1D2	0.204968	-0.823878	0.01	0.005	1	NO
ZNF300	0.0798517	-0.823424	0.014	0.006	1	NO
ARHGEF17	0.00183783	-0.822603	0.109	0.067	1	NO
DAGLB	0.305909	-0.822098	0.015	0.01	1	NO
MYH11	0.125915	-0.821576	0.457	0.336	1	NO
TBC1D17	0.774608	-0.821423	0.03	0.028	1	NO
RHBDD2	0.226298	-0.82132	0.032	0.024	1	NO
ZNF446	0.0848261	-0.820484	0.012	0.005	1	NO
LMAN2L	0.0466889	-0.820477	0.022	0.011	1	NO
CPNE5	0.587818	-0.820434	0.016	0.013	1	NO
TMEM38B	0.22207	-0.820081	0.032	0.024	1	NO
AMT	0.0117356	-0.819765	0.032	0.016	1	NO
BAK1	0.835207	-0.818619	0.02	0.019	1	NO
CLIP3	0.109328	-0.818201	0.018	0.01	1	NO
TEN1	0.760261	-0.817763	0.018	0.017	1	NO
MOB3C	0.260082	-0.817338	0.016	0.01	1	NO
TRIAP1	0.185059	-0.817336	0.017	0.01	1	NO
STXBP1	0.0165302	-0.816028	0.032	0.017	1	NO
ANKRD16	0.139458	-0.815894	0.014	0.007	1	NO
PRDM1	0.114127	-0.815625	0.041	0.028	1	NO
GUK1	0.000143574	-0.815503	0.082	0.041	1	NO
BLK	0.0834174	-0.814324	0.058	0.041	1	NO
NOP2	0.511104	-0.813716	0.01	0.007	1	NO
NCF2	0.141742	-0.813252	0.019	0.011	1	NO
GPR18	0.224488	-0.813104	0.02	0.013	1	NO
RPAIN	0.0399322	-0.812603	0.03	0.017	1	NO
PDCD11	0.315289	-0.810901	0.02	0.014	1	NO
RSPRY1	0.0337223	-0.810641	0.038	0.023	1	NO
LRWD1	0.470823	-0.810606	0.012	0.009	1	NO
NSUN5	0.155518	-0.809855	0.02	0.012	1	NO
CAPG	0.679823	-0.809717	0.046	0.041	1	NO
LIMK1	0.38102	-0.808563	0.022	0.017	1	NO
TPCN1	0.00983296	-0.807983	0.041	0.022	1	NO
HPCAL1	0.0806459	-0.807916	0.014	0.006	1	NO
HBP1	0.041092	-0.807914	0.063	0.042	1	NO
TRMT10C	0.0602275	-0.8079	0.03	0.018	1	NO
ATXN1	0.113542	-0.806953	0.048	0.034	1	NO
PODN	0.0878011	-0.806502	0.01	0.004	1	NO
RANBP17	0.052539	-0.805845	0.013	0.005	1	NO
SERBP1	0.211579	-0.80487	0.03	0.022	1	NO
KDSR	0.109459	-0.80447	0.024	0.014	1	NO
MMD	0.281329	-0.802674	0.018	0.012	1	NO
WTIP	0.000750573	-0.798989	0.115	0.069	1	NO
MAFG	0.644321	-0.798188	0.014	0.011	1	NO
SIRT1	0.151965	-0.797769	0.027	0.018	1	NO
CCT4	0.246621	-0.797476	0.022	0.016	1	NO
PDE4C	0.0695201	-0.797464	0.021	0.011	1	NO
NFIL3	0.14126	-0.796946	0.019	0.011	1	NO
HCCS	0.213125	-0.79682	0.019	0.012	1	NO
ASMTL	0.702454	-0.796273	0.029	0.026	1	NO
LIPT1	0.0400068	-0.795933	0.017	0.007	1	NO
PHTF1	0.360756	-0.795531	0.011	0.007	1	NO
PISD	0.0375643	-0.794932	0.018	0.008	1	NO
TGM2	0.00213667	-0.794683	0.094	0.057	1	NO
DHRS13	0.0533269	-0.794367	0.013	0.005	1	NO
FN1	0.000485837	-0.793913	0.078	0.041	1	NO
HSPA4	0.0488406	-0.793819	0.025	0.013	1	NO
GASK1B	0.0947915	-0.793326	0.045	0.031	1	NO
DHX40	0.243907	-0.793188	0.042	0.032	1	NO
EXTL3	0.156758	-0.792925	0.017	0.01	1	NO
CD36	0.0912084	-0.792667	0.022	0.012	1	NO
IGSF9B	0.152957	-0.792479	0.012	0.006	1	NO
GOLGA3	0.451494	-0.792343	0.011	0.008	1	NO
CATSPERG	0.0214645	-0.792184	0.024	0.011	1	NO
TPPP3	0.0462842	-0.79145	0.053	0.035	1	NO
CFAP36	0.163383	-0.791139	0.04	0.029	1	NO
E2F6	0.0764546	-0.790669	0.022	0.012	1	NO
SLTM	0.257771	-0.789452	0.037	0.028	1	NO
DOK1	0.819734	-0.789016	0.01	0.009	1	NO
RAP1GDS1	0.722978	-0.788896	0.03	0.027	1	NO
RAB7B	0.206147	-0.788229	0.01	0.005	1	NO
PHGDH	0.280494	-0.788039	0.01	0.006	1	NO
PTGER3	0.983968	-0.787973	0.011	0.011	1	NO
MTURN	0.139848	-0.787293	0.044	0.032	1	NO
NF2	0.199173	-0.787001	0.018	0.011	1	NO
C9orf72	0.0300674	-0.786955	0.029	0.016	1	NO
SLC22A3	0.140439	-0.78627	0.016	0.009	1	NO
TECR	0.0660464	-0.784391	0.018	0.009	1	NO
CREB3L2	0.0306327	-0.784164	0.025	0.012	1	NO
NAF1	0.17247	-0.783347	0.016	0.009	1	NO
RNASEH2C	0.00799222	-0.783205	0.039	0.02	1	NO
PCBP2	0.100378	-0.782972	0.023	0.013	1	NO
TP53BP1	0.203375	-0.782095	0.022	0.014	1	NO
USP6NL	0.156968	-0.780718	0.015	0.008	1	NO
ZBTB16	0.00260657	-0.780048	0.027	0.009	1	NO
HSF4	0.544413	-0.778193	0.012	0.009	1	NO
AMD1	0.318574	-0.777819	0.043	0.034	1	NO
PELI1	0.0710231	-0.776601	0.048	0.032	1	NO
KLHL12	0.0322722	-0.775759	0.03	0.017	1	NO
TTC37	0.00437591	-0.77537	0.07	0.041	1	NO
MSRB1	0.55427	-0.774613	0.013	0.01	1	NO
PCDHGC3	0.0598947	-0.774304	0.024	0.013	1	NO
SOCS4	0.361601	-0.774267	0.019	0.014	1	NO
MAML3	0.14853	-0.773585	0.027	0.018	1	NO
PURB	0.026041	-0.773092	0.054	0.034	1	NO
PRELID3A	0.105415	-0.772178	0.011	0.005	1	NO
RNF25	0.0169336	-0.772138	0.027	0.012	1	NO
TMEM18	0.0225613	-0.772105	0.023	0.01	1	NO
PCIF1	0.0251809	-0.772032	0.061	0.039	1	NO
DDX51	0.0902093	-0.771389	0.019	0.01	1	NO
PHF5A	0.993804	-0.770833	0.012	0.012	1	NO
GALE	0.302223	-0.770611	0.011	0.007	1	NO
MEIS1	0.0330605	-0.770578	0.038	0.023	1	NO
DPEP2	0.0198877	-0.770577	0.02	0.008	1	NO
DUSP23	0.0613131	-0.770544	0.031	0.019	1	NO
ENTPD7	0.226775	-0.769632	0.014	0.008	1	NO
DST	0.000206356	-0.76956	0.108	0.061	1	NO
TOMM5	0.0927435	-0.769271	0.05	0.035	1	NO
ZSCAN16	0.185841	-0.769072	0.017	0.01	1	NO
NIFK	0.27067	-0.768973	0.017	0.011	1	NO
PLXNB1	0.0256726	-0.768619	0.024	0.011	1	NO
PLTP	0.0434413	-0.768213	0.036	0.022	1	NO
ACTR2	0.153267	-0.766964	0.047	0.034	1	NO
SBNO1	0.158852	-0.766351	0.024	0.016	1	NO
PIK3CB	0.152793	-0.765925	0.012	0.006	1	NO
FAM53C	0.0214252	-0.765796	0.029	0.014	1	NO
KCNAB1	0.00384273	-0.765751	0.03	0.012	1	NO
GRAMD4	0.160679	-0.764386	0.031	0.022	1	NO
BCR	0.132579	-0.763875	0.011	0.005	1	NO
TCP1	0.259888	-0.762341	0.033	0.025	1	NO
NRSN2	0.185919	-0.762167	0.017	0.01	1	NO
CTSL	0.0743814	-0.761363	0.053	0.036	1	NO
MLLT10	0.498005	-0.761018	0.015	0.011	1	NO
WSB1	0.00435284	-0.759528	0.191	0.134	1	NO
ATP5IF1	0.00554662	-0.758954	0.043	0.022	1	NO
SVBP	0.054293	-0.757778	0.026	0.014	1	NO
GABPB2	0.0964964	-0.757772	0.031	0.02	1	NO
PPOX	0.011563	-0.757186	0.026	0.011	1	NO
CIR1	0.046217	-0.756982	0.037	0.023	1	NO
ZNF333	0.175682	-0.756434	0.022	0.014	1	NO
GNPDA1	0.823509	-0.756355	0.016	0.014	1	NO
TALDO1	0.0317621	-0.755964	0.035	0.02	1	NO
CAP2	0.0388102	-0.755814	0.035	0.021	1	NO
ZDHHC9	0.338087	-0.755602	0.01	0.006	1	NO
MTOR	0.12112	-0.754955	0.026	0.017	1	NO
PLIN3	0.527905	-0.753834	0.018	0.014	1	NO
DNAJC25	0.728844	-0.753169	0.012	0.01	1	NO
ZNF385D	0.123336	-0.753037	0.012	0.006	1	NO
IKBKB	0.225212	-0.752862	0.032	0.024	1	NO
CAV2	0.00104665	-0.751236	0.117	0.072	1	NO
OTUD7B	0.114854	-0.749943	0.014	0.007	1	NO
RNF115	0.523308	-0.749249	0.018	0.014	1	NO
C1orf35	0.0127989	-0.748947	0.018	0.006	1	NO
BCLAF3	0.0699734	-0.748784	0.041	0.027	1	NO
DCAKD	0.267746	-0.748457	0.029	0.022	1	NO
MFHAS1	0.00849	-0.748453	0.031	0.014	1	NO
RNF26	0.080783	-0.747994	0.031	0.02	1	NO
SEC13	0.00858016	-0.747994	0.049	0.027	1	NO
SCRIB	0.0763541	-0.747388	0.041	0.027	1	NO
WDR73	0.122632	-0.746861	0.032	0.022	1	NO
RNF103	0.000256626	-0.745313	0.056	0.025	1	NO
SIRT6	0.261566	-0.744034	0.016	0.01	1	NO
CASP9	0.0353541	-0.743916	0.034	0.02	1	NO
ARPC1B	0.00432012	-0.743266	0.12	0.079	1	NO
PPP1R26	0.140745	-0.741789	0.014	0.007	1	NO
CISD2	0.0161958	-0.741007	0.019	0.007	1	NO
RAB1B	0.0909873	-0.74088	0.055	0.039	1	NO
GAB2	0.0501002	-0.740618	0.041	0.026	1	NO
CRISPLD1	0.0256154	-0.740263	0.016	0.006	1	NO
LZTFL1	0.397804	-0.739047	0.018	0.013	1	NO
CFL2	0.042489	-0.738963	0.045	0.029	1	NO
ATRX	0.0667316	-0.738831	0.012	0.005	1	NO
FAF2	0.00657886	-0.738047	0.034	0.016	1	NO
ATP6V0E1	0.0139073	-0.737838	0.063	0.039	1	NO
SH3PXD2A	0.144877	-0.737815	0.041	0.029	1	NO
VARS2	0.0661482	-0.737631	0.018	0.009	1	NO
BID	0.0119243	-0.73691	0.023	0.009	1	NO
ZNF675	0.513814	-0.736112	0.01	0.007	1	NO
RSRC1	0.153518	-0.73602	0.02	0.012	1	NO
NELFA	0.0696706	-0.736016	0.04	0.026	1	NO
KYAT3	0.305793	-0.73583	0.015	0.01	1	NO
ZNF281	0.0106273	-0.735433	0.029	0.013	1	NO
CHCHD1	0.355229	-0.73508	0.019	0.014	1	NO
COPS7A	0.216177	-0.735011	0.049	0.037	1	NO
PDK4	0.182468	-0.734103	0.023	0.016	1	NO
AGTPBP1	0.231975	-0.734036	0.047	0.036	1	NO
TMEM273	0.519808	-0.733873	0.025	0.021	1	NO
SMARCAD1	0.0174344	-0.733432	0.034	0.018	1	NO
CYGB	0.431043	-0.7321	0.015	0.011	1	NO
RXRA	0.00105641	-0.731737	0.066	0.034	1	NO
GRIP2	0.00606444	-0.730311	0.062	0.036	1	NO
CHMP4C	0.064521	-0.72972	0.014	0.006	1	NO
COX7A2	0.587343	-0.729386	0.016	0.013	1	NO
CEP170	0.0234519	-0.728637	0.027	0.013	1	NO
C4orf33	0.364265	-0.728353	0.011	0.007	1	NO
TTC9C	0.0153122	-0.728094	0.03	0.014	1	NO
SNX11	0.433307	-0.727583	0.015	0.011	1	NO
TUBB4B	0.0198221	-0.727516	0.02	0.008	1	NO
ZFP1	0.0657757	-0.727479	0.018	0.009	1	NO
EPG5	0.243982	-0.727478	0.031	0.023	1	NO
SPRY4	0.558442	-0.726864	0.021	0.018	1	NO
RASGRP3	0.0650608	-0.726336	0.028	0.017	1	NO
VOPP1	0.0300743	-0.723362	0.068	0.046	1	NO
SIGLEC6	0.717872	-0.721794	0.011	0.009	1	NO
PPCDC	0.0505338	-0.719422	0.021	0.01	1	NO
POLA2	0.0133968	-0.718871	0.027	0.012	1	NO
CHML	0.268987	-0.718787	0.021	0.014	1	NO
CLTC	0.402429	-0.716633	0.024	0.019	1	NO
MTMR4	0.021279	-0.716296	0.029	0.014	1	NO
RNASEL	0.499091	-0.716153	0.015	0.011	1	NO
WDR3	0.434055	-0.715955	0.021	0.017	1	NO
SPHK2	0.114252	-0.714973	0.014	0.007	1	NO
BAHD1	0.0699509	-0.714691	0.024	0.013	1	NO
PLRG1	0.0144803	-0.71446	0.038	0.021	1	NO
PLAAT3	0.0862472	-0.714172	0.016	0.008	1	NO
FAM184A	0.172662	-0.713258	0.016	0.009	1	NO
PRKG1	0.000535838	-0.713057	0.122	0.073	1	NO
PLEKHA4	0.00897313	-0.712979	0.028	0.012	1	NO
FBXL20	0.15452	-0.712466	0.015	0.008	1	NO
PPP1R3C	0.254285	-0.712402	0.032	0.024	1	NO
ARMC6	0.0965338	-0.712291	0.025	0.016	1	NO
FAM102B	0.0599475	-0.711978	0.03	0.018	1	NO
TRIM66	0.362432	-0.711566	0.011	0.007	1	NO
SNX24	0.259215	-0.710604	0.016	0.01	1	NO
ELOVL7	0.0739172	-0.710301	0.019	0.01	1	NO
ZNF671	0.376264	-0.710269	0.016	0.011	1	NO
KIAA0319L	0.264037	-0.71023	0.024	0.018	1	NO
ABCD2	0.492748	-0.709613	0.015	0.011	1	NO
CARM1	0.00216352	-0.709304	0.049	0.024	1	NO
EGFL8	0.0364807	-0.709157	0.034	0.02	1	NO
TRAPPC2L	0.0899402	-0.708757	0.027	0.017	1	NO
DDRGK1	0.00473385	-0.708112	0.049	0.026	1	NO
PLPBP	0.0488931	-0.707488	0.042	0.027	1	NO
ACTA2	0.00202452	-0.707075	0.482	0.33	1	NO
TBL3	0.0022949	-0.706315	0.038	0.017	1	NO
CARD19	0.0153678	-0.705967	0.022	0.009	1	NO
WFDC2	0.105801	-0.705765	0.016	0.008	1	NO
ZNF18	0.449817	-0.705708	0.011	0.008	1	NO
CENPL	0.153407	-0.705627	0.012	0.006	1	NO
PLAC9	0.226322	-0.705175	0.014	0.008	1	NO
NOLC1	0.349688	-0.705015	0.018	0.013	1	NO
PCDHB16	0.208656	-0.704919	0.012	0.007	1	NO
2024-03-09	0.0110166	-0.70406	0.042	0.023	1	NO
RETREG1	0.208855	-0.703977	0.012	0.007	1	NO
PDGFRA	0.0247719	-0.702434	0.019	0.008	1	NO
METTL18	0.15708	-0.702411	0.015	0.008	1	NO
ZNF514	0.396935	-0.702172	0.018	0.013	1	NO
KRT10	0.105733	-0.700968	0.011	0.005	1	NO
PTPN2	0.128141	-0.700653	0.023	0.014	1	NO
ZNF253	0.123506	-0.700232	0.012	0.006	1	NO
APTX	0.0169872	-0.700046	0.027	0.012	1	NO
CCDC149	0.166784	-0.699278	0.018	0.011	1	NO
VPS11	0.159788	-0.699227	0.039	0.028	1	NO
TRIQK	0.260558	-0.699104	0.019	0.013	1	NO
PLEKHJ1	0.0463542	-0.698659	0.029	0.017	1	NO
CC2D2A	0.368978	-0.698478	0.016	0.011	1	NO
NPAS2	0.228988	-0.697587	0.011	0.006	1	NO
HELLS	0.0781028	-0.69756	0.034	0.022	1	NO
TBC1D5	0.102545	-0.697091	0.062	0.046	1	NO
RAD9A	0.598685	-0.696953	0.018	0.016	1	NO
USE1	0.0440132	-0.696576	0.019	0.009	1	NO
ZBTB22	0.0299073	-0.696356	0.032	0.018	1	NO
BHLHE41	0.333629	-0.695422	0.017	0.012	1	NO
CEP63	0.000518855	-0.695345	0.042	0.017	1	NO
ZNF121	0.0915951	-0.693884	0.048	0.033	1	NO
DHRS7	0.013122	-0.69337	0.053	0.031	1	NO
GMEB2	0.0753671	-0.693282	0.019	0.01	1	NO
RSRC2	0.128856	-0.691724	0.035	0.024	1	NO
PLOD1	0.303691	-0.69169	0.011	0.007	1	NO
RERGL	0.00408077	-0.691459	0.079	0.048	1	NO
ENTPD4	5.81e-06	-0.689998	0.102	0.049	0.105135	NO
TSKU	0.0537176	-0.689532	0.011	0.004	1	NO
ZNF432	0.0642139	-0.688868	0.014	0.006	1	NO
BCL9	0.430887	-0.688466	0.01	0.007	1	NO
RRP12	0.510717	-0.688377	0.01	0.007	1	NO
HNRNPC	0.0236766	-0.688309	0.04	0.023	1	NO
RB1	2.19e-05	-0.687135	0.082	0.037	0.395612	NO
SCAMP3	0.443238	-0.68703	0.016	0.012	1	NO
CCDC137	0.0531971	-0.686611	0.019	0.009	1	NO
RUSC2	0.0165241	-0.685988	0.01	0.002	1	NO
HPS1	0.148821	-0.685859	0.029	0.02	1	NO
CASZ1	0.271154	-0.685821	0.013	0.008	1	NO
ELP1	0.00107097	-0.685327	0.035	0.013	1	NO
TELO2	0.0439925	-0.684559	0.031	0.018	1	NO
SLC10A7	0.167696	-0.68448	0.032	0.023	1	NO
LCLAT1	0.0622601	-0.683917	0.039	0.025	1	NO
VEZT	0.0860876	-0.683124	0.032	0.021	1	NO
XPR1	0.0092298	-0.681709	0.028	0.012	1	NO
PLEKHH3	0.13479	-0.681652	0.038	0.027	1	NO
ZNF419	0.106306	-0.680924	0.011	0.005	1	NO
DUS1L	0.000205918	-0.680672	0.099	0.054	1	NO
FAM162A	0.00313523	-0.679955	0.04	0.019	1	NO
SCLT1	0.0313523	-0.679588	0.028	0.014	1	NO
OTUD4	0.016161	-0.679571	0.042	0.024	1	NO
COL18A1	1.11e-05	-0.679112	0.327	0.206	0.200102	NO
TSPAN18	0.81798	-0.67842	0.012	0.011	1	NO
NCKAP5L	0.158183	-0.677968	0.024	0.016	1	NO
TRMO	0.152918	-0.677761	0.038	0.027	1	NO
RARS	0.0279977	-0.67746	0.043	0.026	1	NO
MED24	0.00999689	-0.677028	0.054	0.031	1	NO
NUDT16	0.0541852	-0.676989	0.037	0.023	1	NO
INAFM1	0.0191776	-0.67696	0.032	0.017	1	NO
PASK	0.154703	-0.676741	0.02	0.012	1	NO
NAA35	0.0323949	-0.676425	0.03	0.017	1	NO
KLF6	0.281433	-0.675916	0.01	0.006	1	NO
CAPS	0.0259996	-0.675823	0.016	0.006	1	NO
IL17RA	0.0181258	-0.675596	0.029	0.014	1	NO
CCDC125	0.615754	-0.674807	0.021	0.018	1	NO
CCP110	0.0778029	-0.674684	0.025	0.014	1	NO
OGFOD1	0.077	-0.674566	0.025	0.014	1	NO
DYNLT1	0.00918908	-0.674419	0.043	0.023	1	NO
FAM117B	0.0701626	-0.672839	0.021	0.011	1	NO
NR2C1	0.0148461	-0.672806	0.034	0.018	1	NO
STX12	0.0178676	-0.672609	0.057	0.035	1	NO
NDUFA8	0.0288512	-0.672304	0.034	0.019	1	NO
PMS1	0.41674	-0.67178	0.014	0.01	1	NO
TRIM41	0.284205	-0.671198	0.022	0.016	1	NO
FCRL5	0.0385466	-0.67099	0.043	0.027	1	NO
CHURC1	0.00019969	-0.670788	0.121	0.07	1	NO
CACHD1	0.0796194	-0.669974	0.014	0.006	1	NO
TMEM9	0.0694584	-0.669859	0.032	0.02	1	NO
ARID3B	0.677568	-0.669457	0.019	0.017	1	NO
MIPEP	0.118157	-0.669086	0.017	0.009	1	NO
TMSB15B	0.032643	-0.668966	0.016	0.006	1	NO
MOSPD3	0.0687522	-0.668877	0.021	0.011	1	NO
HMOX2	0.0158947	-0.668346	0.04	0.022	1	NO
PET117	0.132812	-0.668252	0.011	0.005	1	NO
NID1	0.0293413	-0.668184	0.029	0.016	1	NO
MYO18A	0.114329	-0.667716	0.053	0.038	1	NO
TNFRSF10B	0.0442301	-0.667494	0.036	0.022	1	NO
YAP1	0.000975902	-0.66717	0.07	0.037	1	NO
ZBTB3	0.16526	-0.665916	0.01	0.005	1	NO
DDX39B	0.00632283	-0.665883	0.049	0.027	1	NO
COPS7B	0.0662791	-0.664918	0.037	0.024	1	NO
TRIM24	0.0469439	-0.664032	0.022	0.011	1	NO
TRPT1	0.080274	-0.663999	0.018	0.009	1	NO
LSM11	0.429163	-0.663673	0.01	0.007	1	NO
TRADD	0.0321098	-0.663414	0.037	0.022	1	NO
DERL3	0.113253	-0.662853	0.03	0.02	1	NO
NEK9	0.000837031	-0.661755	0.031	0.01	1	NO
RASL12	0.000672667	-0.661291	0.055	0.026	1	NO
FAM13A	0.0914802	-0.661249	0.024	0.014	1	NO
NEMP2	0.19352	-0.661203	0.021	0.013	1	NO
CA5B	0.201949	-0.661145	0.025	0.018	1	NO
C9orf40	0.450655	-0.660636	0.011	0.008	1	NO
SOCS2	0.3489	-0.660222	0.024	0.019	1	NO
MAP4K4	0.00575361	-0.65976	0.115	0.077	1	NO
PSMA1	0.0460379	-0.659407	0.027	0.014	1	NO
MBD4	0.0131553	-0.659351	0.043	0.024	1	NO
LRPPRC	0.00281265	-0.658891	0.08	0.048	1	NO
FAM199X	0.0160804	-0.65879	0.04	0.022	1	NO
ACAD9	0.167475	-0.658626	0.018	0.011	1	NO
ZDHHC13	0.144862	-0.658581	0.025	0.017	1	NO
RABL3	0.0100219	-0.658399	0.023	0.009	1	NO
CDK5R1	0.40274	-0.657845	0.013	0.009	1	NO
SNAI2	0.0475159	-0.656572	0.022	0.011	1	NO
C1orf198	0.0394828	-0.656542	0.056	0.037	1	NO
SETD9	0.208855	-0.656511	0.012	0.007	1	NO
HNRNPH3	0.083611	-0.6565	0.026	0.016	1	NO
HELQ	0.000952946	-0.656307	0.045	0.02	1	NO
ZNF324	0.338706	-0.65628	0.01	0.006	1	NO
TERF1	0.0283401	-0.656223	0.021	0.009	1	NO
TBX15	0.009409	-0.655908	0.027	0.011	1	NO
SETDB2	0.000220121	-0.655884	0.049	0.02	1	NO
CCDC102B	0.13259	-0.654944	0.037	0.026	1	NO
BBS4	0.150863	-0.654483	0.02	0.012	1	NO
ENTPD6	0.0659211	-0.654132	0.028	0.017	1	NO
KCNMB1	0.0615366	-0.653777	0.02	0.01	1	NO
RWDD1	0.0126611	-0.653671	0.039	0.021	1	NO
RBFOX2	0.00561308	-0.653092	0.054	0.03	1	NO
GCH1	0.449147	-0.652711	0.011	0.008	1	NO
SEC23B	0.0483505	-0.652684	0.041	0.026	1	NO
DNASE1L1	1.84e-05	-0.652246	0.047	0.014	0.333119	NO
C5orf51	0.0312859	-0.652038	0.028	0.014	1	NO
IARS	0.0658265	-0.651849	0.028	0.017	1	NO
RNF181	0.000856776	-0.650996	0.048	0.022	1	NO
GPN2	0.817219	-0.650975	0.015	0.013	1	NO
FAM50B	0.401121	-0.649713	0.013	0.009	1	NO
USP5	0.117625	-0.648807	0.031	0.021	1	NO
MCUB	0.0684997	-0.648588	0.035	0.022	1	NO
CSTF3	0.0164093	-0.648522	0.055	0.033	1	NO
SUPT5H	0.00168509	-0.648456	0.046	0.022	1	NO
KLRB1	0.544054	-0.647036	0.012	0.009	1	NO
SUMO2	0.000102318	-0.647033	0.084	0.042	1	NO
ARID5A	0.0205936	-0.646905	0.056	0.035	1	NO
RALB	0.0143888	-0.646543	0.048	0.028	1	NO
LARS2	0.0333445	-0.646212	0.026	0.013	1	NO
MAPK10	0.07104	-0.646088	0.017	0.008	1	NO
PSMD11	0.466274	-0.64593	0.018	0.014	1	NO
MAP2K6	0.454186	-0.645737	0.011	0.008	1	NO
ZNF462	0.202755	-0.645119	0.022	0.014	1	NO
CDC42EP3	0.0276874	-0.644631	0.031	0.017	1	NO
GBA2	0.0385411	-0.644453	0.041	0.025	1	NO
ATE1	0.129309	-0.644323	0.015	0.008	1	NO
SYNGAP1	0.19139	-0.643794	0.021	0.013	1	NO
CNOT10	0.0622937	-0.643296	0.043	0.028	1	NO
PPP2R5C	0.00129646	-0.643144	0.09	0.053	1	NO
MSRB2	0.00587657	-0.643043	0.029	0.012	1	NO
ITGA10	0.430887	-0.642525	0.01	0.007	1	NO
PTGR2	0.227167	-0.642504	0.011	0.006	1	NO
KRT8	0.114132	-0.64232	0.014	0.007	1	NO
TCAF1	0.098512	-0.642184	0.017	0.009	1	NO
OTUB1	0.174742	-0.642164	0.026	0.018	1	NO
H2AFJ	0.0139121	-0.641903	0.036	0.019	1	NO
XRCC6	0.195551	-0.641886	0.028	0.02	1	NO
WDR45	0.030967	-0.641873	0.04	0.024	1	NO
PDE3A	0.0279876	-0.641662	0.039	0.023	1	NO
UBE2D4	0.127193	-0.641026	0.021	0.012	1	NO
PLCB4	0.150894	-0.640842	0.02	0.012	1	NO
TUBB	0.019461	-0.640633	0.05	0.03	1	NO
ANAPC15	0.0449057	-0.640569	0.027	0.014	1	NO
PTPRS	0.00215161	-0.640092	0.083	0.049	1	NO
YES1	0.0623232	-0.639866	0.042	0.027	1	NO
DTNB	0.286364	-0.639355	0.022	0.016	1	NO
ABHD3	0.170971	-0.639334	0.029	0.02	1	NO
SUGT1	0.000436711	-0.639111	0.061	0.029	1	NO
FAM89B	0.00046598	-0.638959	0.065	0.032	1	NO
TNKS1BP1	0.000229966	-0.638849	0.06	0.027	1	NO
SERTAD1	0.0791542	-0.638607	0.018	0.009	1	NO
FLT3LG	0.0415363	-0.638606	0.025	0.013	1	NO
ADCY5	0.196671	-0.638398	0.028	0.02	1	NO
SEPSECS	0.102456	-0.636516	0.032	0.021	1	NO
YY1	0.0667686	-0.636213	0.043	0.028	1	NO
GNL1	0.0028665	-0.635106	0.049	0.025	1	NO
OLFML3	0.0471417	-0.635092	0.022	0.011	1	NO
SLC35B1	0.108099	-0.63505	0.018	0.01	1	NO
MSH5	0.455549	-0.634431	0.017	0.013	1	NO
TUSC1	0.100369	-0.634243	0.013	0.006	1	NO
NDUFA4L2	0.00223483	-0.633608	0.119	0.077	1	NO
IRF2BP1	0.0686249	-0.633585	0.035	0.022	1	NO
FIG4	0.165822	-0.633048	0.01	0.005	1	NO
GART	0.0227873	-0.632947	0.038	0.022	1	NO
RBM6	0.00246476	-0.632339	0.066	0.036	1	NO
PDLIM5	0.00381763	-0.631867	0.032	0.013	1	NO
UBTF	0.00187455	-0.631788	0.046	0.022	1	NO
BMT2	0.0263276	-0.631045	0.024	0.011	1	NO
OCRL	0.31027	-0.631021	0.02	0.014	1	NO
FLII	0.000185839	-0.630997	0.074	0.036	1	NO
ATP6AP2	0.55791	-0.630409	0.013	0.01	1	NO
GNPTG	0.000519001	-0.629968	0.054	0.025	1	NO
2024-03-06	0.00160137	-0.629678	0.084	0.049	1	NO
SESN3	0.00172753	-0.629506	0.081	0.047	1	NO
GPATCH3	0.820832	-0.629355	0.015	0.013	1	NO
ANO10	0.015641	-0.629295	0.032	0.017	1	NO
ADAT1	0.160425	-0.629093	0.039	0.028	1	NO
NDUFA3	0.00423935	-0.628963	0.047	0.024	1	NO
FAM110B	0.0838885	-0.628844	0.012	0.005	1	NO
MT2A	0.0293426	-0.628564	0.039	0.023	1	NO
SET	0.00312944	-0.626729	0.08	0.048	1	NO
MAST4	0.121895	-0.626543	0.056	0.041	1	NO
RELT	0.0669972	-0.626523	0.037	0.024	1	NO
TPD52L2	0.00350271	-0.625852	0.051	0.027	1	NO
SLU7	0.0109645	-0.6257	0.069	0.043	1	NO
KCTD10	0.0411057	-0.625521	0.047	0.03	1	NO
SMARCAL1	0.284253	-0.62545	0.018	0.012	1	NO
RBM22	0.231997	-0.624462	0.017	0.011	1	NO
ROR1	0.0324194	-0.623631	0.012	0.004	1	NO
TDG	0.992357	-0.623557	0.017	0.017	1	NO
ZNF680	0.00226119	-0.623249	0.044	0.021	1	NO
SERPINB8	0.629535	-0.622972	0.011	0.009	1	NO
ZNF148	0.00385064	-0.622912	0.062	0.035	1	NO
ZNF776	0.0780666	-0.622026	0.025	0.014	1	NO
ZRANB2	0.00104529	-0.621418	0.115	0.07	1	NO
FAS	0.0548167	-0.620954	0.04	0.025	1	NO
SPON2	0.0532236	-0.6202	0.013	0.005	1	NO
NENF	0.0153723	-0.62	0.078	0.051	1	NO
RAMAC	0.14006	-0.619804	0.019	0.011	1	NO
CC2D1B	0.0241643	-0.619506	0.037	0.021	1	NO
CDH13	0.00556846	-0.619251	0.038	0.019	1	NO
GPAA1	0.00653931	-0.61923	0.068	0.04	1	NO
FAM210B	0.0200612	-0.619155	0.018	0.007	1	NO
BLOC1S2	0.323687	-0.619129	0.016	0.011	1	NO
P2RX1	0.203942	-0.618865	0.015	0.009	1	NO
FLYWCH2	0.159581	-0.618565	0.024	0.016	1	NO
AGBL5	0.249972	-0.618553	0.012	0.007	1	NO
TENT5C	0.271101	-0.617949	0.045	0.035	1	NO
EPB41L5	0.312697	-0.617742	0.02	0.014	1	NO
C11orf1	0.467392	-0.617173	0.012	0.009	1	NO
NNMT	0.0199754	-0.617096	0.035	0.019	1	NO
TCIM	0.12674	-0.616737	0.023	0.014	1	NO
GLI3	0.289641	-0.616543	0.023	0.017	1	NO
NT5C	0.00203981	-0.616241	0.032	0.012	1	NO
IMP3	0.00418506	-0.616157	0.041	0.02	1	NO
ANP32B	0.242791	-0.615922	0.015	0.009	1	NO
BRWD1	0.00842338	-0.615601	0.051	0.029	1	NO
IKBIP	0.171809	-0.615413	0.013	0.007	1	NO
LRRC57	0.223923	-0.614437	0.028	0.02	1	NO
GAPT	0.595766	-0.61415	0.018	0.016	1	NO
BLOC1S6	0.129219	-0.614069	0.018	0.01	1	NO
UFSP2	0.0642892	-0.613539	0.028	0.017	1	NO
SAT2	0.104697	-0.613339	0.029	0.019	1	NO
NEK6	0.0424707	-0.612874	0.028	0.016	1	NO
APCDD1	0.00110324	-0.612762	0.054	0.026	1	NO
NT5E	0.257957	-0.612592	0.023	0.017	1	NO
C17orf49	0.0110111	-0.612157	0.06	0.036	1	NO
UBD	0.00850732	-0.611761	0.058	0.034	1	NO
CHM	0.242538	-0.611568	0.015	0.009	1	NO
C3AR1	0.228418	-0.611486	0.011	0.006	1	NO
RFC5	0.64977	-0.611444	0.009	0.01	1	NO
MAN1A1	0.00375365	-0.610677	0.057	0.031	1	NO
MROH1	0.0144101	-0.610549	0.045	0.026	1	NO
SMG1	0.0391005	-0.608753	0.049	0.031	1	NO
ACBD3	0.00252255	-0.60742	0.057	0.03	1	NO
DDAH2	7.76e-05	-0.607251	0.067	0.03	1	NO
HDLBP	0.158631	-0.607247	0.039	0.028	1	NO
PET100	0.0582278	-0.606917	0.044	0.029	1	NO
POP5	0.0298077	-0.60668	0.025	0.012	1	NO
WDTC1	0.0496797	-0.60667	0.063	0.043	1	NO
RAD23A	0.0108333	-0.606462	0.061	0.037	1	NO
RNF170	0.326774	-0.606338	0.021	0.016	1	NO
ZC3H3	0.190292	-0.606189	0.028	0.02	1	NO
CD19	0.358702	-0.606066	0.024	0.019	1	NO
CDS2	0.00316546	-0.606012	0.064	0.036	1	NO
BRD8	0.00121247	-0.605136	0.049	0.023	1	NO
RILPL1	0.0334912	-0.605112	0.022	0.01	1	NO
ZMAT5	0.0217013	-0.604204	0.023	0.01	1	NO
ANKRD28	0.00527134	-0.604163	0.049	0.026	1	NO
EZH2	0.128866	-0.603033	0.015	0.008	1	NO
MTREX	0.0230606	-0.603033	0.041	0.024	1	NO
SORBS2	0.00197952	-0.602989	0.083	0.05	1	NO
SMIM26	0.00025918	-0.602761	0.05	0.021	1	NO
SNX13	0.00215587	-0.602647	0.075	0.043	1	NO
DNHD1	0.0770326	-0.602295	0.025	0.014	1	NO
NFU1	0.258248	-0.602124	0.016	0.01	1	NO
STAM	0.467066	-0.6017	0.012	0.009	1	NO
CEP131	0.00252379	-0.601634	0.03	0.011	1	NO
SLC35D1	0.187991	-0.601598	0.014	0.008	1	NO
ZNF436	0.0472862	-0.601369	0.032	0.019	1	NO
MSANTD3	0.0342137	-0.601182	0.026	0.013	1	NO
GEN1	0.138739	-0.600969	0.028	0.019	1	NO
PCDHGB6	0.0998021	-0.600763	0.013	0.006	1	NO
ABHD18	0.00989564	-0.600621	0.035	0.018	1	NO
NXT2	0.165916	-0.600302	0.01	0.005	1	NO
FBLIM1	0.180682	-0.598281	0.023	0.016	1	NO
IL12RB1	0.235361	-0.598115	0.021	0.014	1	NO
KIDINS220	0.0033488	-0.597518	0.044	0.022	1	NO
CAVIN3	0.00126419	-0.597324	0.047	0.022	1	NO
CLOCK	0.749148	-0.597232	0.022	0.02	1	NO
MED20	0.128206	-0.596542	0.018	0.01	1	NO
PSMD7	0.0466337	-0.596383	0.044	0.028	1	NO
GSDMD	0.0516224	-0.595311	0.049	0.032	1	NO
LTBP4	5.7e-05	-0.59527	0.232	0.147	1	NO
NDOR1	0.0127216	-0.594474	0.021	0.008	1	NO
GIPC1	0.106928	-0.594241	0.021	0.012	1	NO
SLC25A23	0.0160959	-0.594188	0.028	0.013	1	NO
FAM222B	0.270691	-0.593848	0.013	0.008	1	NO
THAP12	0.0106471	-0.592846	0.029	0.013	1	NO
ALG13	3.34e-05	-0.592591	0.091	0.045	0.603801	NO
LRMDA	0.0757293	-0.5924	0.015	0.007	1	NO
DMAC2	0.00107269	-0.592003	0.032	0.011	1	NO
CD1D	0.468861	-0.591899	0.012	0.009	1	NO
TBX2	0.000152021	-0.591714	0.213	0.137	1	NO
CLCC1	0.00853471	-0.590688	0.062	0.037	1	NO
CPM	0.253273	-0.590456	0.032	0.024	1	NO
PRKAR2A	0.000932735	-0.59005	0.043	0.019	1	NO
BCAP29	0.000275697	-0.589976	0.042	0.016	1	NO
CD81	0.000421128	-0.589369	0.09	0.05	1	NO
THYN1	0.100083	-0.588779	0.023	0.013	1	NO
ATP13A1	0.000273699	-0.588675	0.062	0.029	1	NO
C1RL	0.0234052	-0.587665	0.027	0.013	1	NO
LILRB2	0.523882	-0.587462	0.018	0.014	1	NO
FBXO3	0.00612795	-0.587109	0.048	0.026	1	NO
TMED4	0.000393537	-0.587025	0.079	0.041	1	NO
INTS12	0.123745	-0.586895	0.012	0.006	1	NO
SLC27A5	0.917819	-0.586539	0.011	0.01	1	NO
TRMT2B	0.00404326	-0.585625	0.025	0.009	1	NO
RARA	0.0020517	-0.585448	0.029	0.01	1	NO
PARVA	0.0846993	-0.585382	0.032	0.021	1	NO
CYP4X1	0.00718662	-0.585379	0.016	0.004	1	NO
ARFGEF1	0.00240493	-0.584843	0.053	0.027	1	NO
SLC41A2	0.361593	-0.58474	0.011	0.007	1	NO
NCBP3	0.00639536	-0.584574	0.054	0.03	1	NO
RNPEPL1	0.000757086	-0.584258	0.096	0.056	1	NO
LRRK2	0.00853111	-0.584181	0.04	0.021	1	NO
APEH	0.0491294	-0.584128	0.048	0.031	1	NO
ZNF827	0.0328301	-0.584026	0.016	0.006	1	NO
FICD	0.615377	-0.583448	0.01	0.008	1	NO
DAP	0.00143441	-0.583265	0.058	0.03	1	NO
SYAP1	0.0086676	-0.583225	0.03	0.013	1	NO
RGS3	0.0344596	-0.582971	0.067	0.046	1	NO
WDR41	0.0456336	-0.582876	0.029	0.017	1	NO
MYSM1	0.00793028	-0.582678	0.049	0.027	1	NO
LFNG	0.00137584	-0.582437	0.053	0.026	1	NO
SGSM2	0.0598946	-0.582362	0.042	0.027	1	NO
PPP1CA	0.000457714	-0.58231	0.095	0.054	1	NO
BABAM2	0.140886	-0.581796	0.036	0.025	1	NO
PACSIN2	0.0135303	-0.581605	0.033	0.017	1	NO
ROBO3	0.398626	-0.581317	0.013	0.009	1	NO
VAMP1	0.0495063	-0.581233	0.044	0.028	1	NO
CDC40	0.0468734	-0.581202	0.029	0.017	1	NO
FUBP3	0.0255901	-0.579117	0.043	0.026	1	NO
JCAD	0.36955	-0.578915	0.016	0.011	1	NO
PLLP	0.060391	-0.578669	0.016	0.007	1	NO
CARHSP1	0.0319988	-0.578496	0.044	0.027	1	NO
ADAM9	0.0012974	-0.578272	0.03	0.01	1	NO
SLC17A9	0.129715	-0.577928	0.021	0.012	1	NO
CHAMP1	0.0247028	-0.577792	0.025	0.012	1	NO
SLC16A13	0.0540169	-0.577274	0.011	0.004	1	NO
POC1B	0.0379651	-0.57651	0.03	0.017	1	NO
SRSF7	0.00331017	-0.575851	0.017	0.004	1	NO
PSMB2	0.000813894	-0.575679	0.05	0.023	1	NO
LAMTOR4	9.1e-06	-0.575634	0.127	0.066	0.164549	NO
CRYL1	0.18061	-0.575277	0.019	0.012	1	NO
GTF3A	0.00618148	-0.574951	0.055	0.031	1	NO
METTL26	0.00900689	-0.574735	0.045	0.025	1	NO
ATRAID	0.0848906	-0.574653	0.045	0.031	1	NO
TGFB1	0.0992408	-0.57459	0.035	0.023	1	NO
PSMD10	0.0339367	-0.574423	0.036	0.021	1	NO
CHPT1	0.000381527	-0.574265	0.054	0.024	1	NO
SYVN1	0.00125613	-0.574162	0.073	0.04	1	NO
BBS10	0.360441	-0.573979	0.015	0.01	1	NO
ARNT	0.0147251	-0.573965	0.054	0.032	1	NO
TWSG1	0.00103011	-0.573914	0.029	0.009	1	NO
LAGE3	0.0528804	-0.573646	0.013	0.005	1	NO
ATP5PF	0.0269333	-0.573364	0.041	0.024	1	NO
PIGK	0.157661	-0.572373	0.024	0.016	1	NO
PGGT1B	0.126132	-0.571584	0.046	0.033	1	NO
UFC1	0.00308018	-0.570984	0.046	0.023	1	NO
MGAT5	0.00550211	-0.570899	0.084	0.053	1	NO
NPL	0.611717	-0.569622	0.01	0.008	1	NO
PAN3	0.00141763	-0.56952	0.083	0.048	1	NO
ZNF439	0.020492	-0.568904	0.017	0.006	1	NO
NIP7	0.25998	-0.568633	0.016	0.01	1	NO
FBXO33	0.119695	-0.567952	0.019	0.011	1	NO
POPDC2	0.483629	-0.567866	0.014	0.01	1	NO
CXorf56	0.0417926	-0.567356	0.039	0.024	1	NO
NPHP1	0.0996325	-0.56724	0.013	0.006	1	NO
PURA	0.000243377	-0.567223	0.066	0.031	1	NO
RNF141	0.00827256	-0.566942	0.063	0.037	1	NO
ELMSAN1	0.00338997	-0.566842	0.106	0.067	1	NO
CSRNP2	0.0437552	-0.566784	0.024	0.012	1	NO
CPT1A	0.013275	-0.566523	0.029	0.013	1	NO
GOLGA7	0.00233575	-0.565646	0.068	0.038	1	NO
SLC27A3	0.0347632	-0.565629	0.029	0.016	1	NO
ACBD4	0.141079	-0.565553	0.019	0.011	1	NO
LTF	0.754752	-0.565319	0.021	0.019	1	NO
PARM1	0.000349152	-0.565044	0.097	0.055	1	NO
HAUS1	0.0511885	-0.564885	0.015	0.006	1	NO
ZBTB8A	0.3603	-0.564376	0.011	0.007	1	NO
AAAS	0.010368	-0.56432	0.045	0.025	1	NO
AKR1B1	0.000831407	-0.564138	0.079	0.043	1	NO
FBXL12	0.222336	-0.564094	0.02	0.013	1	NO
PKNOX2	0.00842096	-0.564018	0.014	0.003	1	NO
ATPAF1	0.0787165	-0.563923	0.031	0.02	1	NO
GPR180	0.0544127	-0.563252	0.019	0.009	1	NO
EXOSC4	0.0994602	-0.563029	0.02	0.011	1	NO
FTH1	0.000226823	-0.562795	0.208	0.135	1	NO
BGN	1.35e-06	-0.562654	0.221	0.127	0.0243847	NO
XRCC1	0.000662792	-0.562374	0.041	0.017	1	NO
STK19	0.571002	-0.562189	0.014	0.011	1	NO
CCDC126	0.205753	-0.561462	0.01	0.005	1	NO
SARS	0.185088	-0.561256	0.023	0.016	1	NO
GYG1	0.0671977	-0.560694	0.012	0.005	1	NO
EVA1B	0.00888757	-0.560543	0.03	0.013	1	NO
SLC35F5	0.0252968	-0.560034	0.045	0.027	1	NO
UBE2L3	0.0434402	-0.559731	0.031	0.018	1	NO
COA3	0.00150294	-0.559669	0.047	0.022	1	NO
ARMC10	0.0143083	-0.559482	0.038	0.021	1	NO
MTMR12	0.024479	-0.559451	0.04	0.023	1	NO
CDYL2	0.0163235	-0.55859	0.017	0.006	1	NO
PRKD1	0.228304	-0.558537	0.011	0.006	1	NO
RCC2	0.0106255	-0.55747	0.034	0.017	1	NO
RAPH1	0.000212973	-0.557372	0.064	0.03	1	NO
DDR1	0.0894004	-0.557285	0.019	0.01	1	NO
ZNF416	0.170793	-0.557113	0.013	0.007	1	NO
ZNF22	0.00400805	-0.557085	0.054	0.029	1	NO
FKTN	0.0328436	-0.556906	0.012	0.004	1	NO
SPAG9	0.00013665	-0.556769	0.104	0.057	1	NO
CCR6	0.0176813	-0.556688	0.029	0.014	1	NO
ZNF621	0.00428677	-0.556381	0.041	0.02	1	NO
YIPF4	0.0024554	-0.555997	0.067	0.037	1	NO
SNX16	0.0315517	-0.555975	0.017	0.007	1	NO
DSTN	7.65e-09	-0.555543	0.315	0.178	0.000138408	NO
ABHD2	0.00447424	-0.555352	0.063	0.036	1	NO
RAB32	0.300275	-0.555267	0.019	0.013	1	NO
TMEM192	0.284989	-0.555174	0.014	0.009	1	NO
MAPK12	0.13004	-0.555145	0.021	0.012	1	NO
TSHZ2	0.122472	-0.555068	0.03	0.02	1	NO
CADPS2	0.0265828	-0.555055	0.038	0.022	1	NO
NAPB	0.0357761	-0.55447	0.02	0.009	1	NO
COL4A4	0.12699	-0.554112	0.023	0.014	1	NO
PSEN1	0.000340224	-0.554037	0.066	0.032	1	NO
PXDN	0.0683304	-0.553604	0.021	0.011	1	NO
EXOSC3	0.0789415	-0.553525	0.037	0.024	1	NO
BLNK	0.0341014	-0.553368	0.041	0.025	1	NO
PLA2R1	0.099463	-0.553187	0.013	0.006	1	NO
AIFM1	0.275432	-0.553085	0.01	0.006	1	NO
TXNDC5	0.000352003	-0.552956	0.182	0.116	1	NO
MGRN1	0.0016649	-0.552874	0.042	0.019	1	NO
TCTN1	0.0741873	-0.552828	0.019	0.01	1	NO
NUP160	0.0014813	-0.552227	0.07	0.038	1	NO
TAF5L	0.023493	-0.55205	0.021	0.009	1	NO
ZNF449	0.885952	-0.551814	0.011	0.011	1	NO
UAP1	0.03462	-0.551614	0.045	0.028	1	NO
GSN	0.000278315	-0.551188	0.087	0.047	1	NO
SELENOF	6.44e-06	-0.550978	0.121	0.061	0.116498	NO
NOMO1	0.0802338	-0.550843	0.018	0.009	1	NO
LZTS1	0.0985633	-0.550639	0.013	0.006	1	NO
CACNA1H	0.00010574	-0.550519	0.08	0.039	1	NO
ZNF550	0.0319016	-0.549957	0.035	0.02	1	NO
MACROD1	0.148625	-0.549712	0.023	0.014	1	NO
MED13	0.00388123	-0.549575	0.055	0.03	1	NO
TRMT2A	0.189956	-0.549119	0.021	0.013	1	NO
MFSD5	0.0237212	-0.549099	0.021	0.009	1	NO
UQCRB	0.00239776	-0.548885	0.066	0.036	1	NO
TTC5	0.0287396	-0.548827	0.021	0.009	1	NO
BTAF1	0.00137629	-0.548814	0.06	0.031	1	NO
GOT1	0.0407521	-0.548648	0.01	0.003	1	NO
TSEN34	0.0313893	-0.548511	0.03	0.017	1	NO
WNT6	0.154589	-0.548224	0.017	0.01	1	NO
HCFC1R1	0.000960761	-0.547812	0.08	0.045	1	NO
ZNF219	0.0664725	-0.54758	0.035	0.022	1	NO
ZCRB1	0.0263567	-0.546325	0.049	0.03	1	NO
MVD	0.0335459	-0.546004	0.026	0.013	1	NO
LCMT1	0.178068	-0.54561	0.019	0.012	1	NO
FRZB	7.01e-06	-0.545394	0.248	0.151	0.126731	NO
BICD2	0.0718119	-0.545156	0.038	0.025	1	NO
KIAA1217	0.0150316	-0.54494	0.049	0.029	1	NO
PRSS12	0.141037	-0.544528	0.025	0.017	1	NO
EIF2B2	0.0307854	-0.543137	0.019	0.008	1	NO
INIP	0.0667271	-0.543098	0.018	0.009	1	NO
SCARB1	0.688891	-0.542934	0.022	0.02	1	NO
PLSCR4	0.0116998	-0.542501	0.041	0.022	1	NO
PRKCD	0.0217097	-0.542439	0.054	0.033	1	NO
GBA	0.360178	-0.542402	0.025	0.02	1	NO
C12orf45	0.19323	-0.542238	0.021	0.013	1	NO
CYB561	0.148372	-0.541811	0.029	0.02	1	NO
ATF1	0.0212195	-0.541757	0.024	0.011	1	NO
SLC40A1	9.2e-05	-0.541317	0.133	0.077	1	NO
CRYBG3	0.00149487	-0.540627	0.053	0.026	1	NO
GLT8D2	0.0128962	-0.540451	0.019	0.007	1	NO
CENPX	0.196322	-0.539587	0.018	0.011	1	NO
FBXW7	0.0410628	-0.539374	0.042	0.026	1	NO
TFIP11	0.0245644	-0.539077	0.025	0.012	1	NO
CARMIL1	0.0313777	-0.538637	0.023	0.011	1	NO
ZNF577	0.128109	-0.538028	0.015	0.008	1	NO
SLC3A2	0.00172107	-0.537904	0.066	0.035	1	NO
CCN1	0.077844	-0.53755	0.022	0.012	1	NO
BRAF	0.0246833	-0.537291	0.04	0.023	1	NO
ABRAXAS1	0.0808431	-0.537231	0.031	0.02	1	NO
FMC1	0.0237751	-0.535672	0.021	0.009	1	NO
HERPUD1	0.00195664	-0.535255	0.05	0.025	1	NO
FAM122C	0.105935	-0.534818	0.016	0.008	1	NO
PLGLB2	0.0491348	-0.534764	0.025	0.013	1	NO
MAP4K1	0.00373839	-0.534372	0.083	0.051	1	NO
NDUFS3	0.0346738	-0.534239	0.047	0.029	1	NO
LXN	0.0055329	-0.534199	0.016	0.004	1	NO
PPP4R1	0.0522479	-0.533829	0.06	0.041	1	NO
HLTF	0.660653	-0.53372	0.017	0.014	1	NO
HBS1L	4.03e-07	-0.533289	0.106	0.047	0.00728024	NO
TADA3	0.0146706	-0.533043	0.059	0.036	1	NO
HERC2	0.00161041	-0.532662	0.067	0.036	1	NO
SBSPON	0.0422048	-0.53259	0.012	0.004	1	NO
ZNF330	0.00392029	-0.5322	0.053	0.028	1	NO
CST7	0.282093	-0.531976	0.027	0.02	1	NO
AP4M1	0.0802947	-0.531646	0.014	0.006	1	NO
WRAP73	0.026245	-0.531407	0.024	0.011	1	NO
PPP2R3B	0.00106353	-0.531336	0.038	0.016	1	NO
CHMP2A	0.000305752	-0.531093	0.066	0.032	1	NO
MCUR1	0.0455196	-0.531088	0.035	0.021	1	NO
EFNB2	0.0219529	-0.531061	0.089	0.062	1	NO
PHYKPL	0.00232776	-0.53106	0.08	0.047	1	NO
AACS	0.069302	-0.530574	0.017	0.008	1	NO
DOCK6	0.00288978	-0.530273	0.061	0.033	1	NO
DRD1	0.448477	-0.529789	0.011	0.008	1	NO
THOC5	0.0095501	-0.529078	0.037	0.019	1	NO
ATP6V0C	0.0873909	-0.528952	0.027	0.017	1	NO
HIP1R	0.288625	-0.528182	0.018	0.012	1	NO
IKBKG	0.000590071	-0.527721	0.064	0.032	1	NO
C15orf41	0.0901238	-0.527082	0.019	0.01	1	NO
C20orf194	0.0340647	-0.526974	0.033	0.019	1	NO
NET1	0.000309842	-0.526928	0.091	0.051	1	NO
ZFHX3	6.12e-05	-0.526524	0.069	0.031	1	NO
ALDH5A1	0.442685	-0.52652	0.016	0.012	1	NO
HLX	0.165354	-0.526299	0.01	0.005	1	NO
DNAJB11	0.000773716	-0.526209	0.068	0.035	1	NO
EEF2	3.82e-06	-0.5261	0.535	0.339	0.0691206	NO
NCBP2	0.00111112	-0.526074	0.065	0.034	1	NO
CCDC85C	0.169782	-0.525899	0.013	0.007	1	NO
CCL5	0.107324	-0.525877	0.077	0.058	1	NO
TSPAN2	0.0234092	-0.525644	0.042	0.025	1	NO
CLDN12	0.384245	-0.525606	0.012	0.008	1	NO
STUB1	0.0050273	-0.525592	0.057	0.032	1	NO
PPARD	0.0192037	-0.524567	0.036	0.02	1	NO
CDO1	0.0635653	-0.524564	0.014	0.006	1	NO
ZNF337	0.0331984	-0.52434	0.036	0.021	1	NO
ZBTB24	0.338371	-0.523582	0.017	0.012	1	NO
DHX29	0.00859499	-0.523389	0.034	0.017	1	NO
LMOD1	3.45e-06	-0.523347	0.113	0.055	0.0623549	NO
PBX3	0.128691	-0.523034	0.021	0.012	1	NO
ELN	0.0289753	-0.523033	0.056	0.036	1	NO
SEPTIN10	0.0333341	-0.522627	0.036	0.021	1	NO
EGFL7	0.000235184	-0.522617	0.13	0.078	1	NO
NAB1	0.00159078	-0.52196	0.047	0.022	1	NO
ZMYM4	0.000323065	-0.521856	0.052	0.023	1	NO
SMARCA5	4.18e-05	-0.52178	0.135	0.077	0.75518	NO
POU2AF1	0.0516558	-0.521726	0.045	0.029	1	NO
TMA16	0.149133	-0.521666	0.027	0.018	1	NO
PPP1R13L	0.383345	-0.521397	0.012	0.008	1	NO
TRIO	0.399986	-0.521185	0.032	0.026	1	NO
NMD3	0.00104224	-0.520442	0.064	0.033	1	NO
PLS3	3.26e-05	-0.520153	0.132	0.073	0.590424	NO
MAGI1	0.145498	-0.519997	0.023	0.014	1	NO
WASHC5	0.152578	-0.519954	0.03	0.021	1	NO
SNCG	0.046348	-0.519878	0.037	0.023	1	NO
MAP3K1	0.00126393	-0.519304	0.069	0.037	1	NO
MPC2	0.912122	-0.518789	0.013	0.012	1	NO
HACL1	0.815978	-0.518716	0.01	0.009	1	NO
FDFT1	0.00135752	-0.518678	0.031	0.011	1	NO
CACFD1	0.385297	-0.517987	0.012	0.008	1	NO
PAN2	0.0305643	-0.517776	0.032	0.018	1	NO
MEAF6	0.000615579	-0.517049	0.066	0.033	1	NO
THAP1	0.025365	-0.516902	0.013	0.004	1	NO
DCN	1.22e-11	-0.516245	0.302	0.154	2.21e-07	NO
MYCT1	0.00154207	-0.516194	0.045	0.021	1	NO
WDR33	4.25e-05	-0.515946	0.103	0.054	0.768628	NO
AMDHD2	0.0600298	-0.515625	0.043	0.028	1	NO
EIF5	0.00106703	-0.515558	0.095	0.056	1	NO
NDUFA10	0.0311069	-0.51499	0.066	0.043	1	NO
DKK3	4.43e-05	-0.514838	0.102	0.053	0.801268	NO
ANKRD17	0.000174562	-0.51445	0.106	0.059	1	NO
B3GALT4	0.0840892	-0.514427	0.026	0.016	1	NO
CAPN15	0.0470601	-0.514393	0.022	0.011	1	NO
LUC7L3	4.66e-08	-0.513821	0.178	0.09	0.000842464	NO
NGRN	0.000176092	-0.513571	0.044	0.017	1	NO
SPATA6	0.151897	-0.513407	0.012	0.006	1	NO
CRIPT	0.00140983	-0.51336	0.057	0.029	1	NO
SMIM27	0.151911	-0.513176	0.017	0.01	1	NO
NPHP3	0.0099145	-0.513083	0.044	0.024	1	NO
FOXC1	0.112821	-0.512951	0.025	0.016	1	NO
CCDC180	0.164513	-0.512734	0.01	0.005	1	NO
ERCC1	0.0326935	-0.512448	0.049	0.031	1	NO
FAM120B	0.0182631	-0.511211	0.036	0.02	1	NO
SCN7A	0.0157482	-0.511085	0.016	0.005	1	NO
FNDC3A	0.0709519	-0.510672	0.029	0.018	1	NO
SHB	0.0197761	-0.510452	0.026	0.012	1	NO
TEPSIN	0.303183	-0.510358	0.019	0.013	1	NO
EIF2AK4	0.106383	-0.510304	0.027	0.017	1	NO
GOLGB1	0.0395898	-0.510262	0.06	0.04	1	NO
NEO1	0.0442144	-0.510179	0.019	0.009	1	NO
MOB2	4.49e-05	-0.510051	0.117	0.064	0.812705	NO
HMGN3	0.0460174	-0.508604	0.029	0.017	1	NO
BCL2L13	0.235729	-0.508534	0.043	0.033	1	NO
LRRC8D	0.0913668	-0.508256	0.024	0.014	1	NO
NDUFB10	0.00180365	-0.508053	0.096	0.058	1	NO
MRFAP1L1	0.000119763	-0.508046	0.078	0.038	1	NO
PDIA5	0.0117735	-0.507757	0.024	0.01	1	NO
ZNF284	0.185606	-0.507623	0.017	0.01	1	NO
SFSWAP	0.033629	-0.507406	0.049	0.031	1	NO
SLC41A1	0.119042	-0.507237	0.019	0.011	1	NO
GNL3L	0.00240533	-0.507088	0.036	0.016	1	NO
ZNF142	0.231112	-0.50691	0.029	0.021	1	NO
VPS37B	0.0977154	-0.506259	0.025	0.016	1	NO
ZNF736	0.383195	-0.506072	0.012	0.008	1	NO
PNKD	0.0310396	-0.505116	0.035	0.02	1	NO
SPOP	0.000191485	-0.504295	0.067	0.032	1	NO
MICU3	0.00787583	-0.50342	0.025	0.01	1	NO
NRIP1	0.0274691	-0.503243	0.022	0.01	1	NO
TGIF1	0.108424	-0.503012	0.018	0.01	1	NO
HCLS1	0.00382503	-0.502683	0.09	0.056	1	NO
ZNF287	0.271792	-0.502399	0.013	0.008	1	NO
PACS2	0.102062	-0.501706	0.036	0.024	1	NO
NR2F2	3.96e-08	-0.50164	0.143	0.066	0.000715423	NO
SNRPG	0.00481131	-0.501637	0.03	0.012	1	NO
WDR90	0.00546271	-0.501337	0.012	0.002	1	NO
LINGO1	0.000123151	-0.501327	0.061	0.027	1	NO
MMP2	0.000213715	-0.500637	0.143	0.086	1	NO
GNAO1	0.0529561	-0.500361	0.01	0.003	1	NO
USP4	0.0112911	-0.500344	0.084	0.055	1	NO
SUZ12	0.0055048	-0.50026	0.054	0.03	1	NO
SYTL2	0.0688911	-0.500152	0.038	0.025	1	NO
MYO1G	0.0204089	-0.499808	0.082	0.055	1	NO
ALDOC	0.0444759	-0.499747	0.019	0.009	1	NO
C5orf22	0.0773877	-0.499707	0.028	0.017	1	NO
DAZAP1	0.00451964	-0.499626	0.059	0.033	1	NO
ACTG2	0.0540995	-0.499172	0.019	0.009	1	NO
ZNF17	0.169279	-0.499047	0.013	0.007	1	NO
RASSF3	0.000220304	-0.499033	0.061	0.028	1	NO
BBOF1	0.0835779	-0.498944	0.012	0.005	1	NO
SORBS3	1.04e-07	-0.498797	0.156	0.078	0.0018885	NO
BRAT1	0.105403	-0.498565	0.033	0.022	1	NO
ZMYND8	0.00202516	-0.498556	0.057	0.03	1	NO
DUT	0.0983911	-0.498123	0.032	0.021	1	NO
CLN5	0.0109115	-0.498099	0.028	0.012	1	NO
THAP7	0.0297554	-0.498067	0.025	0.012	1	NO
MTSS2	0.0508501	-0.497739	0.033	0.02	1	NO
ZNF304	0.20456	-0.497025	0.015	0.009	1	NO
AKAP12	0.0136535	-0.496785	0.043	0.024	1	NO
MCAT	0.339792	-0.496509	0.01	0.006	1	NO
NVL	0.00325221	-0.496476	0.024	0.008	1	NO
GID4	0.104896	-0.496011	0.016	0.008	1	NO
MANF	0.00409946	-0.495684	0.067	0.038	1	NO
F3	0.231683	-0.494985	0.017	0.011	1	NO
GPATCH4	0.0201747	-0.494971	0.018	0.007	1	NO
FLNA	2.15e-10	-0.49485	0.195	0.091	3.88e-06	NO
CHMP3	1.91e-06	-0.494807	0.121	0.059	0.0345163	NO
CROCC	0.0109741	-0.494525	0.034	0.017	1	NO
ACTR1A	0.00268143	-0.493908	0.039	0.018	1	NO
EML6	0.105098	-0.493764	0.011	0.005	1	NO
ENPEP	0.00901159	-0.493729	0.034	0.017	1	NO
ZNF423	0.106584	-0.493726	0.021	0.012	1	NO
UCHL5	0.382895	-0.493555	0.012	0.008	1	NO
SUPT7L	0.0225188	-0.493168	0.036	0.02	1	NO
ZNF823	0.610296	-0.492446	0.01	0.008	1	NO
DIXDC1	0.0145218	-0.492255	0.034	0.018	1	NO
CDKN1B	3.51e-05	-0.492008	0.133	0.075	0.634627	NO
MYCL	0.468861	-0.492008	0.012	0.009	1	NO
TBCE.1	0.163769	-0.491827	0.01	0.005	1	NO
CASP10	0.0955169	-0.491508	0.035	0.023	1	NO
ARPP19	5.92e-05	-0.49139	0.097	0.051	1	NO
CASKIN2	0.221245	-0.491374	0.02	0.013	1	NO
ECHS1	0.00280987	-0.491368	0.058	0.031	1	NO
ATP6V1C1	0.000657563	-0.491343	0.052	0.024	1	NO
PCGF6	0.0606242	-0.491278	0.02	0.01	1	NO
GDF11	0.00477456	-0.491204	0.037	0.018	1	NO
NFE2L1	5.11e-06	-0.491067	0.146	0.079	0.0923894	NO
PHF14	0.0576891	-0.490693	0.024	0.013	1	NO
KDELR1	0.131961	-0.490579	0.011	0.005	1	NO
NR1D1	0.128422	-0.490524	0.021	0.012	1	NO
CEP95	0.0306322	-0.490481	0.035	0.02	1	NO
SLC33A1	0.00860011	-0.490271	0.054	0.031	1	NO
NUP214	0.109237	-0.490037	0.037	0.025	1	NO
RANBP10	0.0236906	-0.489842	0.03	0.016	1	NO
RIMS3	0.0516275	-0.489711	0.015	0.006	1	NO
CALD1	1.24e-08	-0.48961	0.395	0.233	0.000223972	NO
LRRC32	0.0014395	-0.489473	0.079	0.045	1	NO
CA11	0.105924	-0.489333	0.011	0.005	1	NO
SLC35B3	0.00742495	-0.488859	0.027	0.011	1	NO
CLTA	0.0003078	-0.488783	0.082	0.043	1	NO
ID4	0.0122849	-0.48816	0.062	0.038	1	NO
GPR107	0.00142569	-0.487682	0.05	0.024	1	NO
SRP9	0.0229554	-0.487557	0.055	0.034	1	NO
PELO	0.00804527	-0.487511	0.031	0.014	1	NO
CHRDL1	0.00162484	-0.487506	0.028	0.009	1	NO
NME2	0.0012513	-0.487167	0.122	0.077	1	NO
RNF19A	0.0008091	-0.487018	0.088	0.05	1	NO
TRIOBP	0.00315697	-0.486953	0.071	0.041	1	NO
CBFA2T2	0.0117933	-0.486695	0.046	0.026	1	NO
SPPL2B	0.37076	-0.486644	0.016	0.011	1	NO
NFX1	0.00912406	-0.486385	0.063	0.038	1	NO
ZNHIT1	0.0286097	-0.486182	0.039	0.023	1	NO
KAT6B	0.303845	-0.486016	0.035	0.027	1	NO
ERGIC2	0.00346307	-0.485597	0.063	0.035	1	NO
RAB20	0.718499	-0.485377	0.011	0.009	1	NO
CNOT3	0.0311112	-0.485178	0.035	0.02	1	NO
SAFB	0.0347414	-0.484939	0.06	0.039	1	NO
ASAP2	0.000547539	-0.484512	0.071	0.037	1	NO
NDUFB2	0.00400039	-0.484339	0.051	0.027	1	NO
CCN2	0.000258562	-0.484273	0.042	0.016	1	NO
RETSAT	0.074769	-0.483795	0.015	0.007	1	NO
ERP44	0.000160282	-0.483761	0.062	0.028	1	NO
CUL4B	0.000464114	-0.483717	0.073	0.037	1	NO
HYI	0.154078	-0.483642	0.015	0.008	1	NO
NTRK2	0.00095164	-0.48362	0.066	0.034	1	NO
SLC15A4	0.0161396	-0.483612	0.037	0.02	1	NO
MLX	0.0157827	-0.482351	0.052	0.031	1	NO
SRSF5	7.06e-05	-0.481964	0.122	0.068	1	NO
DENND1B	0.0265694	-0.481728	0.028	0.014	1	NO
TMEM51	0.0159885	-0.481496	0.032	0.017	1	NO
BRIX1	0.10769	-0.481333	0.021	0.012	1	NO
LDHB	0.000654218	-0.481325	0.079	0.042	1	NO
DMAC2L	0.0801275	-0.481273	0.034	0.022	1	NO
RGS5	0.000334362	-0.481246	0.486	0.329	1	NO
TSNARE1	0.140912	-0.481193	0.022	0.013	1	NO
NAT9	0.0879965	-0.48094	0.036	0.024	1	NO
ZSWIM8	0.000902342	-0.480917	0.066	0.034	1	NO
TPMT	0.648107	-0.48047	0.014	0.011	1	NO
NADK	0.130983	-0.480388	0.031	0.021	1	NO
LRIG1	6.53e-05	-0.480319	0.088	0.045	1	NO
LPIN1	0.00250884	-0.480308	0.042	0.02	1	NO
HADHB	0.00917282	-0.479744	0.043	0.023	1	NO
CHCHD2	0.00020668	-0.479448	0.127	0.075	1	NO
TSPYL4	0.0153362	-0.479423	0.022	0.009	1	NO
MERTK	0.1713	-0.479325	0.013	0.007	1	NO
SLC25A30	0.0693082	-0.479075	0.027	0.016	1	NO
RPTOR	0.0083795	-0.478814	0.064	0.038	1	NO
CES2	0.169108	-0.478708	0.018	0.011	1	NO
AEBP1	2.18e-09	-0.478651	0.191	0.093	3.94e-05	NO
AARS	0.990553	-0.47847	0.012	0.012	1	NO
EYA3	0.0145124	-0.477944	0.051	0.03	1	NO
SHE	0.00304803	-0.477664	0.067	0.038	1	NO
ANKRD33B	0.170836	-0.477438	0.013	0.007	1	NO
SRP19	0.0120847	-0.477226	0.057	0.034	1	NO
TDRD3	0.27143	-0.476644	0.017	0.011	1	NO
POLDIP2	0.0177631	-0.47655	0.051	0.031	1	NO
CSNK2A1	0.143255	-0.47651	0.016	0.009	1	NO
CDK19	0.0896977	-0.476353	0.019	0.01	1	NO
AGTRAP	0.00326681	-0.476227	0.029	0.011	1	NO
TTC7B	0.0487126	-0.476035	0.03	0.018	1	NO
WDR76	0.0154615	-0.475987	0.028	0.013	1	NO
RUFY3	0.00889393	-0.475957	0.028	0.012	1	NO
RTL8C	0.000220362	-0.475955	0.047	0.019	1	NO
RERE	0.000195941	-0.475072	0.111	0.063	1	NO
SMTN	0.00374234	-0.474796	0.038	0.018	1	NO
PRR5L	0.0927621	-0.474629	0.015	0.007	1	NO
MAN1B1	0.000216648	-0.474512	0.047	0.019	1	NO
AMOTL2	0.17449	-0.474411	0.03	0.021	1	NO
SLC43A3	0.0325834	-0.474265	0.03	0.017	1	NO
ST3GAL4	0.0295083	-0.473956	0.019	0.008	1	NO
RANBP6	0.379156	-0.473626	0.022	0.017	1	NO
EAPP	0.00130422	-0.473217	0.05	0.024	1	NO
RPP21	0.00190193	-0.473116	0.055	0.028	1	NO
UBA52	1.11e-06	-0.473089	0.332	0.202	0.020154	NO
ITGB1	0.00254101	-0.472925	0.094	0.058	1	NO
PPA1	0.310926	-0.472656	0.02	0.014	1	NO
CCDC141	0.016134	-0.472561	0.032	0.017	1	NO
PKN1	0.00114384	-0.472249	0.062	0.032	1	NO
SMAD4	0.00164054	-0.47177	0.062	0.033	1	NO
ATP5F1C	0.0270254	-0.471746	0.034	0.019	1	NO
MKKS	0.259776	-0.471518	0.016	0.01	1	NO
LGALSL	0.00508088	-0.470651	0.06	0.034	1	NO
U2SURP	0.0188222	-0.470503	0.028	0.013	1	NO
PRKCA	0.0628326	-0.47038	0.023	0.012	1	NO
FBXL3	0.00167368	-0.470315	0.08	0.046	1	NO
BCL6	0.0744837	-0.470168	0.033	0.021	1	NO
AK9	0.0631848	-0.470083	0.025	0.014	1	NO
LCAT	0.425204	-0.470057	0.015	0.011	1	NO
TMSB4X	0.000744273	-0.469991	0.846	0.656	1	NO
ZDHHC16	0.0193584	-0.469984	0.032	0.017	1	NO
KCTD3	0.0328458	-0.469828	0.03	0.017	1	NO
ANPEP	0.0647838	-0.469767	0.025	0.014	1	NO
C12orf57	4.21e-08	-0.469685	0.27	0.154	0.000760706	NO
YARS	0.188642	-0.469673	0.014	0.008	1	NO
ATP8B1	0.015535	-0.468888	0.047	0.027	1	NO
EPHX1	6.94e-05	-0.468886	0.099	0.052	1	NO
TMEM74B	0.0284714	-0.468738	0.036	0.021	1	NO
FAM168A	3.71e-06	-0.468651	0.07	0.027	0.0670176	NO
C11orf96	5.23e-06	-0.468252	0.129	0.067	0.0945259	NO
C7orf25	0.0800131	-0.468125	0.034	0.022	1	NO
MYEF2	0.210989	-0.46809	0.041	0.031	1	NO
ZNF687	0.0188318	-0.467984	0.028	0.013	1	NO
STARD13	0.202016	-0.467936	0.025	0.018	1	NO
SSBP4	0.229847	-0.467874	0.017	0.011	1	NO
TMEM98	0.0531575	-0.467816	0.01	0.003	1	NO
RAD50	0.014283	-0.467125	0.038	0.021	1	NO
PXDC1	0.155037	-0.467083	0.015	0.008	1	NO
FYCO1	0.0162238	-0.467047	0.027	0.012	1	NO
CFAP54	0.916947	-0.466822	0.011	0.01	1	NO
PPIG	5.92e-05	-0.465972	0.084	0.041	1	NO
FAF1	0.00192194	-0.464893	0.05	0.025	1	NO
APOD	0.11519	-0.46458	0.048	0.034	1	NO
RING1	0.000508599	-0.464372	0.062	0.03	1	NO
CEMIP2	0.0370249	-0.464243	0.034	0.02	1	NO
ATG10	0.0337857	-0.463966	0.022	0.01	1	NO
WASL	0.0143154	-0.463789	0.041	0.023	1	NO
EEF1AKMT3	0.068107	-0.463782	0.011	0.004	1	NO
COPRS	0.00811112	-0.463604	0.037	0.019	1	NO
NME6	0.0406442	-0.463405	0.015	0.006	1	NO
TTBK2	0.0160463	-0.463336	0.028	0.013	1	NO
ZMYM2	0.000228536	-0.463331	0.121	0.071	1	NO
PXK	0.0651946	-0.462803	0.028	0.017	1	NO
COQ10A	0.0916885	-0.462399	0.015	0.007	1	NO
ARRDC4	0.229102	-0.462197	0.011	0.006	1	NO
PARP6	0.145331	-0.462077	0.029	0.02	1	NO
DDX1	2.7e-05	-0.461824	0.068	0.029	0.487485	NO
PM20D2	0.0253505	-0.461816	0.018	0.007	1	NO
ZNF275	0.136431	-0.461729	0.024	0.016	1	NO
WDR43	0.0319428	-0.461057	0.037	0.022	1	NO
RAB13	0.000486877	-0.460393	0.106	0.062	1	NO
C15orf39	0.0292235	-0.460253	0.036	0.021	1	NO
CNOT4	0.000479694	-0.45993	0.047	0.02	1	NO
BRD9	0.0165429	-0.459751	0.045	0.026	1	NO
ATAD3A	0.449649	-0.459374	0.011	0.008	1	NO
UMPS	0.0607755	-0.459154	0.02	0.01	1	NO
EPHA3	0.0490646	-0.459	0.016	0.007	1	NO
THEMIS	0.0969763	-0.458304	0.035	0.023	1	NO
FOXP4	0.0389861	-0.457812	0.023	0.011	1	NO
GPER1	0.116872	-0.457629	0.017	0.009	1	NO
KLHL20	0.170878	-0.457528	0.013	0.007	1	NO
NIPBL	0.00308707	-0.457469	0.042	0.02	1	NO
IGHG1	0.297383	-0.457444	0.773	0.637	1	NO
CIDEB	0.01644	-0.457321	0.027	0.012	1	NO
RMND5B	0.0059163	-0.457025	0.05	0.027	1	NO
CFAP97	0.00195483	-0.456994	0.055	0.028	1	NO
ANKIB1	0.045272	-0.456856	0.029	0.017	1	NO
MRE11	0.0466341	-0.456772	0.032	0.019	1	NO
PITPNM2	0.0248271	-0.456704	0.03	0.016	1	NO
BAG5	0.00205011	-0.456571	0.06	0.032	1	NO
STN1	0.0613089	-0.456563	0.03	0.018	1	NO
NUDT21	0.0357129	-0.456499	0.042	0.026	1	NO
FAM174B	0.364189	-0.456264	0.011	0.007	1	NO
ANGPT4	0.0688991	-0.456213	0.011	0.004	1	NO
CPNE8	0.0829826	-0.455835	0.026	0.016	1	NO
CLIP2	0.0249232	-0.455334	0.037	0.021	1	NO
TSGA10	0.111743	-0.454955	0.01	0.004	1	NO
RBM47	0.280226	-0.454601	0.01	0.006	1	NO
TOMM22	0.00515443	-0.454028	0.034	0.016	1	NO
WIPI1	0.185059	-0.453824	0.017	0.01	1	NO
APOBEC3F	0.052736	-0.453792	0.023	0.012	1	NO
SLC30A7	0.288214	-0.453452	0.014	0.009	1	NO
OARD1	0.0262804	-0.453133	0.051	0.032	1	NO
LIMD1	2.5e-05	-0.452474	0.064	0.026	0.452696	NO
NARS2	0.0843634	-0.452325	0.026	0.016	1	NO
KLHL15	0.381175	-0.452071	0.012	0.008	1	NO
CLASP2	0.00809417	-0.451544	0.058	0.034	1	NO
NAE1	0.009951	-0.451483	0.037	0.019	1	NO
ACE	0.020835	-0.451294	0.076	0.051	1	NO
PPP2R1A	0.0158265	-0.451172	0.016	0.005	1	NO
EBF1	0.00135078	-0.450966	0.087	0.051	1	NO
GFOD2	0.0110584	-0.449968	0.028	0.012	1	NO
CAMK2N1	0.142433	-0.449502	0.025	0.017	1	NO
C6orf89	0.00201963	-0.449367	0.055	0.028	1	NO
RRAD	1.83e-06	-0.449179	0.072	0.027	0.0330418	NO
MTF1	0.00716429	-0.448795	0.012	0.002	1	NO
SELENBP1	0.0071392	-0.448642	0.052	0.029	1	NO
PROCR	0.106735	-0.448595	0.024	0.014	1	NO
TASP1	0.0394475	-0.448512	0.03	0.017	1	NO
NDUFA9	0.000978827	-0.448387	0.042	0.018	1	NO
ENDOV	0.0257151	-0.448023	0.016	0.006	1	NO
GPS1	0.0266755	-0.44788	0.038	0.022	1	NO
PLXNC1	0.0162255	-0.447181	0.017	0.006	1	NO
PPP1CC	0.115067	-0.447083	0.035	0.024	1	NO
ZZEF1	0.00595261	-0.447039	0.069	0.041	1	NO
MTRF1L	0.915707	-0.446847	0.013	0.012	1	NO
COG1	0.00815453	-0.446356	0.04	0.021	1	NO
TMTC1	0.0564597	-0.445989	0.035	0.022	1	NO
BTN2A2	0.260396	-0.445584	0.024	0.018	1	NO
ERMAP	0.0862472	-0.445564	0.016	0.008	1	NO
MED16	0.107113	-0.444888	0.021	0.012	1	NO
PPIL3	0.0108319	-0.444858	0.034	0.017	1	NO
TYK2	6.86e-05	-0.44403	0.069	0.031	1	NO
ZBTB33	0.00771	-0.443836	0.048	0.026	1	NO
LHFPL6	0.000155689	-0.443577	0.089	0.047	1	NO
DISP1	0.104656	-0.443195	0.011	0.005	1	NO
ZNF256	0.0814562	-0.443072	0.021	0.011	1	NO
OTULIN	0.0217872	-0.443049	0.048	0.029	1	NO
SEM1	0.000199721	-0.442912	0.058	0.026	1	NO
FAM32A	9.38e-05	-0.442442	0.056	0.023	1	NO
NMRAL1	0.120508	-0.442152	0.026	0.017	1	NO
SLC39A9	0.419835	-0.442057	0.02	0.016	1	NO
RABGEF1	0.00885497	-0.44189	0.043	0.023	1	NO
PPM1F	0.126668	-0.441721	0.041	0.029	1	NO
ERGIC3	0.000470366	-0.441551	0.14	0.087	1	NO
TMEM205	0.0113681	-0.44123	0.041	0.022	1	NO
PIGM	0.0494628	-0.44113	0.028	0.016	1	NO
EWSR1	0.000589832	-0.440726	0.089	0.05	1	NO
PIK3C2B	0.455773	-0.440598	0.025	0.021	1	NO
COL6A2	3.92e-08	-0.440454	0.263	0.148	0.000708203	NO
CDC42BPA	0.00505527	-0.440427	0.057	0.032	1	NO
CFH	0.000902875	-0.440196	0.111	0.067	1	NO
C1orf122	0.0479224	-0.439882	0.025	0.013	1	NO
MICAL3	0.0108239	-0.439882	0.034	0.017	1	NO
TIMM29	0.18763	-0.43977	0.011	0.006	1	NO
SLA	0.00176164	-0.439665	0.058	0.03	1	NO
TMEM39A	0.0123126	-0.439622	0.035	0.018	1	NO
P2RY2	0.0606147	-0.439561	0.016	0.007	1	NO
MKNK1	0.136302	-0.439237	0.024	0.016	1	NO
NSA2	0.00203359	-0.438856	0.049	0.024	1	NO
BACH1	3.79e-07	-0.438345	0.099	0.041	0.00685502	NO
MOB3A	0.000105368	-0.43821	0.079	0.038	1	NO
P2RX5	0.00974632	-0.437942	0.032	0.016	1	NO
USF2	0.00082549	-0.437816	0.094	0.055	1	NO
SETD1A	0.00732186	-0.437805	0.029	0.012	1	NO
MEOX2	0.00164086	-0.437661	0.029	0.01	1	NO
TUBB2A	0.336696	-0.437611	0.01	0.006	1	NO
COL4A2	3.3e-06	-0.437153	0.106	0.051	0.0597467	NO
TMEM168	0.00140968	-0.437079	0.06	0.031	1	NO
HPF1	0.204185	-0.436644	0.01	0.005	1	NO
UFD1	0.0185383	-0.43658	0.039	0.022	1	NO
CTDSPL	0.0121898	-0.436453	0.035	0.018	1	NO
NFKBIL1	0.0494364	-0.436317	0.016	0.007	1	NO
TOMM20	0.000213535	-0.436292	0.086	0.046	1	NO
LGALS1	8.83e-07	-0.436052	0.286	0.17	0.0159684	NO
PMVK	0.0464667	-0.436038	0.018	0.008	1	NO
CD2BP2	0.000150938	-0.435432	0.059	0.026	1	NO
CCDC32	0.0500324	-0.435419	0.04	0.025	1	NO
RBM3	2.82e-07	-0.434932	0.198	0.108	0.00509724	NO
NT5DC2	0.000673655	-0.434504	0.041	0.017	1	NO
AASS	0.0338133	-0.434404	0.026	0.013	1	NO
SNX6	0.00181681	-0.434403	0.058	0.03	1	NO
CHUK	0.00791004	-0.434294	0.037	0.019	1	NO
NDUFB1	0.00914714	-0.434288	0.045	0.025	1	NO
TPM2	9.58e-14	-0.434274	0.381	0.195	1.73e-09	NO
DUSP22	0.00419518	-0.433962	0.095	0.06	1	NO
ASPN	0.0242578	-0.433925	0.011	0.003	1	NO
NBDY	0.614766	-0.433396	0.01	0.008	1	NO
CPSF3	0.405575	-0.432969	0.025	0.02	1	NO
RAP2C	0.0142925	-0.4329	0.038	0.021	1	NO
GTPBP3	0.0735941	-0.432493	0.019	0.01	1	NO
SCN1B	0.108775	-0.432168	0.018	0.01	1	NO
MLH3	0.0211556	-0.431169	0.043	0.025	1	NO
FCGRT	0.00157105	-0.430801	0.037	0.016	1	NO
N6AMT1	0.104957	-0.430748	0.024	0.014	1	NO
AXL	0.000204786	-0.430673	0.075	0.037	1	NO
MYO15B	0.00025928	-0.430142	0.087	0.047	1	NO
SAV1	0.000987085	-0.429995	0.056	0.028	1	NO
HDAC4	0.0220515	-0.429985	0.023	0.01	1	NO
SLC25A13	0.065436	-0.429878	0.028	0.017	1	NO
CUL7	0.208457	-0.429845	0.012	0.007	1	NO
ZNF282	0.0243017	-0.429694	0.03	0.016	1	NO
JUND	2.87e-05	-0.429342	0.138	0.078	0.519482	NO
DNM3	0.728358	-0.429165	0.013	0.011	1	NO
DYNC2LI1	0.0474455	-0.42914	0.022	0.011	1	NO
PTK2	0.00073381	-0.428776	0.095	0.055	1	NO
KAT2B	0.00143509	-0.428581	0.042	0.019	1	NO
BZW2	0.137636	-0.42846	0.022	0.013	1	NO
COMMD10	0.0282463	-0.428379	0.039	0.023	1	NO
COL5A1	0.05859	-0.428106	0.032	0.02	1	NO
PCMTD1	1.58e-05	-0.428035	0.213	0.129	0.285576	NO
GTPBP2	0.00634782	-0.427479	0.026	0.01	1	NO
ZCCHC3	0.00273526	-0.427474	0.048	0.024	1	NO
LMCD1	0.0089699	-0.427375	0.041	0.022	1	NO
NAA38	0.0792061	-0.427361	0.051	0.035	1	NO
TOMM7	8.03e-05	-0.427349	0.118	0.066	1	NO
MED13L	0.000970736	-0.427265	0.086	0.049	1	NO
RNF8	0.0495103	-0.426685	0.025	0.013	1	NO
PAGR1	0.000716483	-0.426613	0.053	0.025	1	NO
TMEM218	0.129481	-0.426502	0.018	0.01	1	NO
PHF8	0.347932	-0.426395	0.018	0.013	1	NO
NFIX	0.000376008	-0.426275	0.052	0.023	1	NO
ATL3	0.000440134	-0.426146	0.059	0.028	1	NO
RBM10	0.00595054	-0.426038	0.041	0.021	1	NO
MCTS1	0.00763796	-0.425716	0.033	0.016	1	NO
OXSR1	0.18603	-0.425243	0.027	0.019	1	NO
SLC2A1	0.290384	-0.424712	0.032	0.025	1	NO
ZNF84	0.296579	-0.424488	0.019	0.013	1	NO
MAGEE1	0.0407836	-0.424408	0.01	0.003	1	NO
NUDC	0.000338523	-0.424258	0.057	0.026	1	NO
NFXL1	0.316068	-0.423859	0.016	0.011	1	NO
CSNK1E	0.00508595	-0.423683	0.058	0.033	1	NO
RFTN2	0.287867	-0.423433	0.014	0.009	1	NO
SLC25A40	0.100378	-0.423397	0.023	0.013	1	NO
PRMT2	0.00694809	-0.423264	0.03	0.013	1	NO
CWC22	0.0195445	-0.423047	0.042	0.024	1	NO
TOM1L1	0.0977463	-0.423026	0.017	0.009	1	NO
IL32	0.00243775	-0.423021	0.066	0.036	1	NO
DBR1	0.0375886	-0.422367	0.027	0.014	1	NO
CEP135	0.000220992	-0.422358	0.044	0.017	1	NO
COL27A1	0.0611855	-0.421174	0.016	0.007	1	NO
SLC30A9	0.000225913	-0.421026	0.047	0.019	1	NO
BMX	0.0999154	-0.420945	0.013	0.006	1	NO
RCAN2	1.98e-07	-0.420648	0.138	0.066	0.00358676	NO
PSMC5	5e-05	-0.420538	0.088	0.043	0.903464	NO
HIST1H1C	5.06e-05	-0.420388	0.155	0.091	0.914723	NO
MPP6	0.19644	-0.419997	0.018	0.011	1	NO
ARFGAP3	0.00243456	-0.419915	0.076	0.045	1	NO
PIDD1	0.461619	-0.419863	0.018	0.014	1	NO
SHKBP1	0.00929132	-0.41976	0.045	0.025	1	NO
AFDN	0.0418756	-0.419686	0.068	0.047	1	NO
CYP20A1	0.00236105	-0.419245	0.054	0.028	1	NO
PTK7	0.338861	-0.419196	0.01	0.006	1	NO
PUM1	3.54e-05	-0.419133	0.103	0.054	0.640715	NO
RUFY1	0.0115407	-0.418518	0.06	0.036	1	NO
TBKBP1	0.0258741	-0.418481	0.015	0.005	1	NO
GALT	0.00546608	-0.418203	0.067	0.039	1	NO
LRIG2	0.000345794	-0.418158	0.052	0.023	1	NO
VRK1	0.0799448	-0.418091	0.014	0.006	1	NO
MED15	0.0228395	-0.41775	0.038	0.022	1	NO
MTA3	0.0310213	-0.417616	0.028	0.014	1	NO
ADIPOR2	0.0092872	-0.417577	0.037	0.019	1	NO
S100A4	1.05e-10	-0.417482	0.284	0.149	1.9e-06	NO
ABHD16A	0.0124657	-0.417391	0.029	0.013	1	NO
ZDHHC6	0.141351	-0.417318	0.016	0.009	1	NO
VPS4A	0.00289443	-0.417009	0.043	0.021	1	NO
CYREN	0.0180003	-0.416583	0.029	0.014	1	NO
SMIM8	0.0227043	-0.416429	0.023	0.01	1	NO
MAP3K7CL	0.00132276	-0.416282	0.035	0.013	1	NO
KPNA6	0.00389699	-0.415867	0.03	0.012	1	NO
CNTROB	0.308709	-0.415856	0.02	0.014	1	NO
RGL1	0.0121888	-0.415576	0.024	0.01	1	NO
MYOF	0.0664884	-0.415229	0.05	0.034	1	NO
TRIT1	0.0685248	-0.415165	0.021	0.011	1	NO
EPDR1	0.27969	-0.415015	0.01	0.006	1	NO
TRAF3IP1	0.00628411	-0.414819	0.034	0.016	1	NO
POLD4	5.03e-05	-0.414473	0.065	0.028	0.909594	NO
SLC25A24	0.00213358	-0.41412	0.041	0.019	1	NO
SMARCE1	0.00563069	-0.413658	0.067	0.039	1	NO
RALGAPA2	0.0582934	-0.413464	0.024	0.013	1	NO
CYB5D2	0.0388388	-0.413398	0.023	0.011	1	NO
MFF	0.000782197	-0.413378	0.042	0.018	1	NO
ZFYVE27	0.019616	-0.413223	0.03	0.016	1	NO
LMO2	1e-06	-0.413208	0.175	0.095	0.0181633	NO
KIF2A	0.00445662	-0.412918	0.039	0.019	1	NO
ZDHHC14	0.0341235	-0.412562	0.044	0.027	1	NO
CFAP44	0.0528107	-0.412038	0.023	0.012	1	NO
TP53	4.23e-05	-0.4118	0.109	0.058	0.765044	NO
MEF2B	0.0159344	-0.411779	0.048	0.028	1	NO
ITGA6	0.0685254	-0.410858	0.011	0.004	1	NO
SYNGR2	2.48e-08	-0.41076	0.189	0.096	0.000448924	NO
MGME1	0.0532769	-0.410431	0.034	0.021	1	NO
RFX3	0.0120563	-0.4103	0.05	0.029	1	NO
GPD2	0.0940193	-0.410009	0.028	0.018	1	NO
NCOR1	5.27e-07	-0.409905	0.112	0.051	0.00953196	NO
ABCG2	0.0989561	-0.409395	0.013	0.006	1	NO
THAP3	0.111023	-0.409366	0.01	0.004	1	NO
LPCAT1	0.00523513	-0.409312	0.058	0.033	1	NO
FBN1	0.00139027	-0.409168	0.081	0.047	1	NO
RRM1	0.00505453	-0.409107	0.025	0.009	1	NO
OCIAD1	0.000416074	-0.409093	0.074	0.038	1	NO
SDHA	0.00649595	-0.408436	0.04	0.02	1	NO
SF3A3	0.0324355	-0.408277	0.038	0.023	1	NO
ATP1A2	0.00870167	-0.408014	0.038	0.02	1	NO
LDAH	0.0112805	-0.407943	0.028	0.012	1	NO
CDK14	0.011603	-0.407472	0.045	0.025	1	NO
SNX15	0.128583	-0.407435	0.021	0.012	1	NO
JUN	0.0145007	-0.407266	0.04	0.022	1	NO
WDR1	0.000265151	-0.406665	0.037	0.012	1	NO
SUSD5	0.00198433	-0.40654	0.05	0.025	1	NO
ARHGEF15	0.0225663	-0.406467	0.041	0.024	1	NO
BCDIN3D	0.0709645	-0.406397	0.017	0.008	1	NO
DUSP12	0.0322377	-0.406248	0.023	0.011	1	NO
ABCB6	0.205687	-0.40592	0.012	0.007	1	NO
ZNF580	0.00180823	-0.405889	0.044	0.021	1	NO
CTU2	0.0308708	-0.405809	0.017	0.007	1	NO
GOLGA1	0.0144536	-0.405443	0.034	0.018	1	NO
DDAH1	0.105481	-0.405393	0.016	0.008	1	NO
PRKAB2	0.0843042	-0.40525	0.012	0.005	1	NO
MTIF2	0.00448131	-0.404999	0.061	0.034	1	NO
CP	0.000269316	-0.404829	0.042	0.016	1	NO
SYDE1	0.00675007	-0.404701	0.032	0.014	1	NO
MARVELD1	0.0289035	-0.404693	0.029	0.016	1	NO
ECH1	0.000730261	-0.404657	0.109	0.065	1	NO
TANGO2	0.0550119	-0.404636	0.029	0.017	1	NO
EXOC2	0.00246533	-0.404633	0.062	0.034	1	NO
NDUFV1	4.83e-07	-0.40423	0.128	0.061	0.00873107	NO
ARHGEF12	0.000137421	-0.404037	0.094	0.05	1	NO
TNFRSF10A	0.0340472	-0.403959	0.036	0.021	1	NO
RBPMS	1.45e-07	-0.403854	0.108	0.046	0.00262165	NO
COX6A1	0.00527231	-0.403813	0.082	0.051	1	NO
EMSY	0.0153543	-0.403666	0.022	0.009	1	NO
AGPAT4	0.511297	-0.403548	0.01	0.007	1	NO
SUPV3L1	0.00847075	-0.403437	0.036	0.018	1	NO
ACY1	0.0796658	-0.403342	0.014	0.006	1	NO
ARMC2	0.320235	-0.403237	0.016	0.011	1	NO
TRMT112	0.00577594	-0.402961	0.069	0.041	1	NO
ATP5F1E	0.00372218	-0.402697	0.083	0.051	1	NO
NDUFS6	0.000162549	-0.401796	0.054	0.023	1	NO
CNN2	3.26e-07	-0.40154	0.214	0.12	0.00589181	NO
PRDM8	0.0421152	-0.401323	0.012	0.004	1	NO
MYL9	2.31e-13	-0.400801	0.544	0.303	4.19e-09	NO
EFHD1	0.000184666	-0.40073	0.046	0.018	1	NO
GLE1	0.00459435	-0.400595	0.031	0.013	1	NO
FOXJ3	0.231209	-0.400461	0.021	0.014	1	NO
GGT5	0.0377279	-0.400426	0.027	0.014	1	NO
YME1L1	0.21139	-0.400405	0.03	0.022	1	NO
POLR2B	0.000117436	-0.400052	0.061	0.027	1	NO
SRSF9	0.00189297	-0.399883	0.046	0.022	1	NO
C7orf26	9.47e-05	-0.399883	0.081	0.04	1	NO
DUSP1	0.0121942	-0.399736	0.049	0.028	1	NO
UBA5	0.00207815	-0.398876	0.041	0.019	1	NO
MGST2	0.0286511	-0.398779	0.047	0.029	1	NO
TCF7L2	0.0151736	-0.398716	0.044	0.025	1	NO
KIAA0100	0.00727063	-0.398443	0.029	0.012	1	NO
VPS35L	0.242443	-0.39839	0.018	0.012	1	NO
NR2C2	0.434774	-0.398315	0.022	0.018	1	NO
DHRS12	0.219235	-0.39826	0.016	0.01	1	NO
NOTCH3	3.68e-08	-0.398068	0.518	0.317	0.000665989	NO
COX8A	0.00209515	-0.39769	0.03	0.011	1	NO
ADGRG5	0.155807	-0.397602	0.017	0.01	1	NO
TANC2	0.0244524	-0.397489	0.019	0.008	1	NO
MIF	0.000226617	-0.397459	0.093	0.051	1	NO
SZRD1	0.0018326	-0.397347	0.059	0.031	1	NO
TASOR	0.00066698	-0.396963	0.085	0.048	1	NO
ABCD4	0.0318584	-0.396789	0.017	0.007	1	NO
UQCC1	0.156938	-0.396749	0.024	0.016	1	NO
CPNE3	0.000191821	-0.396406	0.085	0.045	1	NO
OBSCN	0.000357787	-0.396273	0.04	0.014	1	NO
BNIP3L	0.00566122	-0.395901	0.069	0.041	1	NO
PEX6	0.0636033	-0.39548	0.014	0.006	1	NO
LZTS2	0.00111638	-0.394979	0.05	0.024	1	NO
TXNRD1	0.00105289	-0.394677	0.052	0.025	1	NO
PUM2	0.000185275	-0.394022	0.113	0.064	1	NO
QDPR	0.301824	-0.393924	0.011	0.007	1	NO
CLEC10A	0.0989243	-0.393766	0.02	0.011	1	NO
SLC12A9	0.000782197	-0.393419	0.042	0.018	1	NO
UBXN2A	0.205091	-0.393386	0.015	0.009	1	NO
DACT1	0.129373	-0.393201	0.015	0.008	1	NO
PEPD	0.0952467	-0.392435	0.031	0.02	1	NO
TMEM43	0.00360823	-0.392341	0.063	0.035	1	NO
ARSG	0.336423	-0.391931	0.017	0.012	1	NO
MAP3K2	0.0110364	-0.391825	0.052	0.03	1	NO
PPM1D	0.82792	-0.391622	0.014	0.014	1	NO
ATP6AP1	2.61e-05	-0.391105	0.09	0.043	0.471222	NO
CDC42BPG	0.250721	-0.391011	0.012	0.007	1	NO
C11orf54	0.0199533	-0.390865	0.03	0.016	1	NO
UQCR10	0.00210844	-0.390582	0.056	0.029	1	NO
NEK3	0.300479	-0.390413	0.019	0.013	1	NO
C8orf33	0.000142879	-0.390405	0.071	0.034	1	NO
KANSL1L	0.0119067	-0.390346	0.039	0.021	1	NO
P4HTM	0.00299212	-0.39023	0.046	0.023	1	NO
PRPS2	0.00194482	-0.390109	0.051	0.026	1	NO
LMO4	0.00231787	-0.389993	0.083	0.05	1	NO
PSMC6	0.0934919	-0.389956	0.015	0.007	1	NO
PTPRG	3.72e-05	-0.389599	0.092	0.046	0.672387	NO
FNBP1L	0.0794329	-0.389552	0.018	0.009	1	NO
F11R	0.02453	-0.389388	0.042	0.025	1	NO
MAP3K8	0.00871189	-0.389121	0.051	0.029	1	NO
UVSSA	0.00355739	-0.388987	0.047	0.024	1	NO
CLTB	0.000916342	-0.388939	0.057	0.028	1	NO
PTGIR	0.00317478	-0.388828	0.031	0.012	1	NO
MYBBP1A	0.0174626	-0.388698	0.051	0.031	1	NO
DDIT4	0.000686354	-0.388653	0.071	0.037	1	NO
MCOLN1	0.0100967	-0.388325	0.022	0.008	1	NO
PLOD2	0.525308	-0.387724	0.011	0.008	1	NO
SARNP	0.360452	-0.387673	0.011	0.007	1	NO
EAF2	0.0166538	-0.387565	0.042	0.024	1	NO
TPGS1	0.071077	-0.387068	0.042	0.028	1	NO
FES	0.0183396	-0.387042	0.023	0.01	1	NO
TUBGCP5	0.0280144	-0.387027	0.027	0.013	1	NO
ZNF197	0.048604	-0.386761	0.025	0.013	1	NO
PGF	0.0147933	-0.386669	0.041	0.023	1	NO
SLFN5	3.11e-07	-0.386618	0.119	0.054	0.00561684	NO
RBM14	0.000187267	-0.386032	0.063	0.029	1	NO
ARID3A	0.320522	-0.385677	0.016	0.011	1	NO
ZDHHC2	0.176809	-0.385423	0.03	0.021	1	NO
PRRT2	0.0606242	-0.385213	0.02	0.01	1	NO
DUSP3	0.0481305	-0.384389	0.038	0.024	1	NO
PPP2R2A	0.0988077	-0.384267	0.042	0.029	1	NO
SMAD9	0.0315708	-0.383803	0.017	0.007	1	NO
CTTN	7.66e-08	-0.383763	0.153	0.075	0.00138553	NO
PPTC7	0.0574112	-0.383373	0.022	0.011	1	NO
DNMT3A	1.24e-05	-0.382816	0.093	0.043	0.224881	NO
HSD17B4	0.259164	-0.382706	0.016	0.01	1	NO
TRIM26	0.000953015	-0.382486	0.04	0.017	1	NO
TACR1	0.340724	-0.382345	0.01	0.006	1	NO
TMEM50B	0.00614723	-0.382328	0.069	0.041	1	NO
QPCTL	0.227053	-0.382295	0.011	0.006	1	NO
EPS15L1	0.00322405	-0.381912	0.055	0.029	1	NO
CIAO2A	0.0144675	-0.381464	0.038	0.021	1	NO
RFLNB	0.00516311	-0.381381	0.023	0.008	1	NO
HIGD2A	0.0238413	-0.381154	0.052	0.032	1	NO
ENAH	0.00115111	-0.381152	0.084	0.049	1	NO
IDNK	0.0276478	-0.380937	0.022	0.01	1	NO
FAT4	0.0315412	-0.380813	0.037	0.022	1	NO
SHLD2	0.00389526	-0.380721	0.027	0.01	1	NO
SEC61A1	0.00207948	-0.380268	0.029	0.01	1	NO
BORCS6	0.0116215	-0.379992	0.026	0.011	1	NO
ATP6V1E1	0.000499471	-0.379964	0.056	0.026	1	NO
RBM42	0.000212459	-0.379732	0.049	0.02	1	NO
TYW5	0.0885132	-0.379601	0.019	0.01	1	NO
NEK8	0.171809	-0.379455	0.013	0.007	1	NO
RBBP7	0.000185166	-0.379371	0.053	0.022	1	NO
DENND1A	0.0602164	-0.379257	0.039	0.025	1	NO
FAM160A2	0.450606	-0.379029	0.031	0.026	1	NO
C17orf80	0.0537314	-0.378988	0.019	0.009	1	NO
RAPGEF1	3.35e-06	-0.378435	0.142	0.075	0.060495	NO
SEC11C	0.0419062	-0.377118	0.058	0.039	1	NO
NIPSNAP2	0.0745064	-0.377098	0.043	0.029	1	NO
TLE5	5.89e-05	-0.376877	0.104	0.055	1	NO
PPP2R5B	0.00318323	-0.376588	0.031	0.012	1	NO
ZNF512B	0.0487757	-0.376214	0.028	0.016	1	NO
GLYCTK	0.0455487	-0.376162	0.043	0.027	1	NO
POLE4	0.0802265	-0.375922	0.029	0.018	1	NO
ZNF8	0.0957122	-0.375809	0.017	0.009	1	NO
GNAI3	0.000632036	-0.375611	0.083	0.046	1	NO
OMA1	0.0550004	-0.375434	0.029	0.017	1	NO
PGS1	0.0291385	-0.375373	0.029	0.016	1	NO
CC2D2B	0.564622	-0.375227	0.014	0.011	1	NO
TANGO6	0.00558967	-0.374655	0.032	0.014	1	NO
MAP3K3	0.000107355	-0.374494	0.078	0.038	1	NO
RAB27A	0.000306737	-0.374455	0.07	0.035	1	NO
CRTAP	1.4e-09	-0.374105	0.258	0.139	2.54e-05	NO
PCYT2	0.167614	-0.374086	0.018	0.011	1	NO
PLP2	0.0207221	-0.373844	0.03	0.016	1	NO
QSER1	0.00116557	-0.373707	0.041	0.018	1	NO
DYNLRB1	5.2e-05	-0.373648	0.076	0.035	0.940866	NO
ATP10A	0.245324	-0.373638	0.018	0.012	1	NO
NDUFA4	9.94e-06	-0.373546	0.126	0.066	0.179675	NO
TPD52	0.0044046	-0.373368	0.054	0.029	1	NO
FANCF	0.0688173	-0.373017	0.021	0.011	1	NO
CLCN7	4.76e-05	-0.372891	0.082	0.039	0.861113	NO
ERH	0.00224315	-0.372682	0.05	0.025	1	NO
CD276	0.0272791	-0.372584	0.034	0.019	1	NO
CAND1	2.32e-05	-0.372466	0.101	0.051	0.418887	NO
ERRFI1	0.0646022	-0.372402	0.018	0.009	1	NO
TAS2R14	0.138666	-0.37197	0.028	0.019	1	NO
ADNP	0.0308317	-0.371718	0.037	0.022	1	NO
PPARG	0.298398	-0.371304	0.019	0.013	1	NO
MAML1	0.00039204	-0.371263	0.077	0.04	1	NO
TIMM10B	0.0212921	-0.371163	0.04	0.023	1	NO
ATL2	0.00134694	-0.370804	0.05	0.024	1	NO
OAZ2	1.08e-09	-0.370767	0.243	0.126	1.96e-05	NO
ENDOD1	0.160885	-0.370305	0.021	0.013	1	NO
H1FX	0.00906776	-0.370129	0.048	0.027	1	NO
LAMA2	0.157043	-0.370111	0.015	0.008	1	NO
SH3YL1	0.0184888	-0.370018	0.023	0.01	1	NO
ZNF605	0.0502262	-0.369277	0.021	0.01	1	NO
ABCG1	0.00566016	-0.369129	0.038	0.019	1	NO
ADCY9	0.0239159	-0.368815	0.037	0.021	1	NO
EGFLAM	0.0647557	-0.368591	0.025	0.014	1	NO
TNFRSF17	0.00935896	-0.368579	0.025	0.01	1	NO
CYC1	2.05e-07	-0.368511	0.097	0.039	0.00370213	NO
CBLB	0.00360597	-0.368409	0.067	0.038	1	NO
TFRC	0.0827093	-0.368115	0.031	0.02	1	NO
CYB561D2	0.246251	-0.367835	0.022	0.016	1	NO
GNPTAB	0.000374702	-0.367407	0.052	0.023	1	NO
KIF7	0.508786	-0.367002	0.01	0.007	1	NO
ZNF70	0.21683	-0.366948	0.016	0.01	1	NO
PPM1L	0.0131875	-0.36689	0.033	0.017	1	NO
PLEKHF2	0.19017	-0.366762	0.028	0.02	1	NO
CCT6A	0.00220774	-0.366742	0.051	0.026	1	NO
ZNF75A	0.00296327	-0.366613	0.042	0.02	1	NO
NDUFS8	0.0049193	-0.366124	0.028	0.011	1	NO
GLRX5	0.00642576	-0.3653	0.034	0.016	1	NO
RO60	0.000428783	-0.365246	0.069	0.035	1	NO
BTG2	0.000230478	-0.365246	0.09	0.049	1	NO
PLA2G15	0.106552	-0.364999	0.016	0.008	1	NO
MEPCE	0.00102269	-0.364941	0.037	0.014	1	NO
EIF1AY	0.00977106	-0.364741	0.054	0.031	1	NO
AP3S2	0.0135537	-0.364328	0.044	0.025	1	NO
[truncated: 6,366 more rows]

## Sheet: Cluster1_DEGs
X	p_val	avg_log2FC	pct.patients with COVID-19	pct.patients without long COVID	p_val_adj	diffexpressed
LCN8	4.16e-15	-3.59083	0.001	0.01	7.52e-11	DOWNFC1/2
IGHA2	4.58e-25	-2.64511	0.008	0.029	8.28e-21	DOWNFC1/2
CXCL11	4.96e-28	-1.87703	0.026	0.061	8.98e-24	DOWNFC1/2
CXCL13	1.75e-71	-1.79296	0.071	0.159	3.17e-67	DOWNFC1/2
LGR5	2.71e-07	-1.68432	0.009	0.019	0.00490874	DOWNFC1/2
LCN2	1.95e-06	-1.66679	0.005	0.012	0.0352156	DOWNFC1/2
JCHAIN	4.05e-30	-1.6232	0.046	0.091	7.32e-26	DOWNFC1/2
ISG15	9.92e-22	-1.62319	0.052	0.089	1.79e-17	DOWNFC1/2
IGHA1	2.42e-130	-1.56555	0.369	0.497	4.37e-126	DOWNFC1/2
LTF	8.08e-22	-1.42575	0.035	0.068	1.46e-17	DOWNFC1/2
MX1	9.71e-15	-1.32413	0.102	0.134	1.76e-10	DOWNFC1/2
IFI6	3.83e-11	-1.31863	0.058	0.083	6.92e-07	DOWNFC1/2
CXCL10	5.2e-40	-1.16536	0.093	0.159	9.4e-36	DOWNFC1/2
MZB1	4.34e-12	-1.09072	0.072	0.1	7.86e-08	DOWNFC1/2
MMP2	4.54e-07	-1.07921	0.06	0.079	0.00821186	DOWNFC1/2
PLA2G2D	7.62e-13	-0.963154	0.087	0.118	1.38e-08	DOWNFC2/3
GZMK	2.07e-11	-0.92307	0.094	0.122	3.74e-07	DOWNFC2/3
CD38	2.19e-09	-0.896863	0.152	0.174	3.95e-05	DOWNFC2/3
FUCA1	1.23e-36	-0.866428	0.23	0.295	2.22e-32	DOWNFC2/3
CCL5	3.7e-12	-0.790185	0.174	0.202	6.7e-08	DOWNFC2/3
MS4A1	1.61e-27	-0.603868	0.47	0.486	2.92e-23	DOWNFC2/3
RSAD2	0.000467331	-1.45796	0.006	0.012	1	NO
GMPR	0.000539279	-1.44437	0.005	0.01	1	NO
IFIT1	1.89e-05	-1.35316	0.011	0.019	0.342263	NO
CMPK2	5.74e-06	-1.27471	0.04	0.054	0.103815	NO
CPXM1	0.000353843	-1.25377	0.01	0.016	1	NO
HELZ2	0.0255663	-1.18542	0.013	0.018	1	NO
LHX8	0.02125	-1.13528	0.01	0.014	1	NO
SIGLEC14	0.0388638	-1.12269	0.007	0.01	1	NO
HERC5	0.000192523	-1.11967	0.02	0.029	1	NO
NKD2	0.00261124	-1.1135	0.016	0.022	1	NO
C5AR1	0.566127	-1.10493	0.012	0.013	1	NO
TTC21A	0.123999	-1.00908	0.014	0.018	1	NO
OAS1	9.17e-05	-0.977555	0.09	0.103	1	NO
COL5A3	0.175293	-0.965883	0.012	0.015	1	NO
AIM2	0.00125094	-0.961266	0.036	0.045	1	NO
PREX2	0.176224	-0.950103	0.01	0.012	1	NO
MDGA1	0.0264322	-0.945261	0.011	0.015	1	NO
CPPED1	0.0145612	-0.933576	0.023	0.029	1	NO
CLIC4	0.000583775	-0.918561	0.065	0.076	1	NO
TNFRSF13B	0.00066045	-0.91444	0.073	0.084	1	NO
NPAS2	0.37436	-0.912913	0.008	0.01	1	NO
CSTA	7.17e-05	-0.910987	0.052	0.065	1	NO
REV1	0.0329261	-0.89612	0.009	0.013	1	NO
EIF2AK2	0.000633627	-0.889571	0.104	0.114	1	NO
ODC1	0.00168198	-0.882332	0.04	0.05	1	NO
CFAP54	0.576175	-0.879066	0.009	0.01	1	NO
IFIT2	0.160343	-0.867144	0.011	0.014	1	NO
FXYD6	0.000128134	-0.862578	0.069	0.083	1	NO
IGHD	0.143937	-0.861827	0.212	0.2	1	NO
POU2AF1	0.000112687	-0.848671	0.08	0.094	1	NO
OAS3	0.0871982	-0.847445	0.058	0.063	1	NO
FHIT	0.209791	-0.840797	0.008	0.01	1	NO
FASLG	0.0352409	-0.837369	0.014	0.018	1	NO
DCBLD1	0.0843614	-0.834143	0.012	0.015	1	NO
COL15A1	0.563474	-0.832238	0.014	0.015	1	NO
GRAMD1C	0.511945	-0.825348	0.01	0.011	1	NO
NETO2	0.159287	-0.819339	0.01	0.012	1	NO
ASB2	0.338725	-0.817791	0.01	0.012	1	NO
SLC38A5	0.43626	-0.815901	0.012	0.013	1	NO
SCIMP	0.0103537	-0.807356	0.064	0.072	1	NO
RHOBTB2	0.101495	-0.804334	0.036	0.041	1	NO
NTRK3	0.219846	-0.801159	0.01	0.012	1	NO
DERL3	0.162931	-0.797895	0.048	0.052	1	NO
PLK1	0.235561	-0.787618	0.012	0.014	1	NO
FN1	0.892292	-0.787091	0.01	0.01	1	NO
WFDC2	0.262197	-0.786482	0.017	0.019	1	NO
CERCAM	0.832614	-0.781009	0.01	0.009	1	NO
PRDM1	0.0157731	-0.780385	0.058	0.066	1	NO
ARSD	0.33894	-0.780191	0.009	0.011	1	NO
ARHGEF10	0.0709493	-0.777815	0.014	0.018	1	NO
C12orf74	0.659665	-0.773678	0.016	0.017	1	NO
CENPM	0.077087	-0.771087	0.022	0.026	1	NO
ABCB6	0.485784	-0.770837	0.014	0.012	1	NO
DZANK1	0.443383	-0.770462	0.008	0.01	1	NO
CD1C	0.596604	-0.767882	0.024	0.025	1	NO
FCGR2B	0.513531	-0.76769	0.011	0.012	1	NO
CR2	0.493404	-0.767107	0.009	0.01	1	NO
EMID1	0.200409	-0.760727	0.017	0.02	1	NO
GZMA	0.0164166	-0.745871	0.048	0.055	1	NO
MX2	0.164806	-0.744558	0.048	0.052	1	NO
NT5DC2	0.771416	-0.744544	0.023	0.021	1	NO
ZBP1	0.0274608	-0.742557	0.064	0.071	1	NO
NR1H3	6.79e-05	-0.740556	0.089	0.105	1	NO
ABI3BP	0.00868096	-0.739156	0.132	0.137	1	NO
ANGPTL6	0.25277	-0.734022	0.01	0.012	1	NO
CHI3L1	0.171097	-0.731306	0.017	0.02	1	NO
CACNA2D4	0.360993	-0.729959	0.011	0.013	1	NO
ARRDC3	0.000516352	-0.724342	0.098	0.11	1	NO
ZC2HC1A	0.229924	-0.721611	0.027	0.029	1	NO
CR1	0.0160947	-0.720547	0.082	0.089	1	NO
PDK4	0.770147	-0.72013	0.014	0.014	1	NO
KLHDC8B	0.568521	-0.714478	0.014	0.015	1	NO
SLC27A6	0.967471	-0.712986	0.022	0.022	1	NO
TNIP3	0.656051	-0.710245	0.009	0.01	1	NO
CYP27A1	0.454765	-0.706739	0.019	0.02	1	NO
DLL4	0.785464	-0.704749	0.012	0.012	1	NO
COLEC12	0.0674238	-0.704109	0.052	0.058	1	NO
EML6	0.583131	-0.700892	0.011	0.012	1	NO
TIGIT	0.000815062	-0.699349	0.115	0.125	1	NO
MYBL2	0.0556369	-0.696958	0.04	0.046	1	NO
OASL	0.688959	-0.695972	0.014	0.014	1	NO
PRDM8	0.194166	-0.693056	0.025	0.028	1	NO
PACSIN1	0.621441	-0.682878	0.011	0.012	1	NO
ROBO1	0.0324476	-0.682173	0.087	0.093	1	NO
CPT1A	0.575477	-0.673325	0.017	0.019	1	NO
DDX58	0.176203	-0.673271	0.066	0.069	1	NO
FAM216B	0.637772	-0.672683	0.022	0.023	1	NO
CDT1	0.749209	-0.670646	0.009	0.01	1	NO
THADA	0.667274	-0.670567	0.009	0.01	1	NO
FCRL5	0.0252069	-0.669977	0.094	0.1	1	NO
VASH2	0.839461	-0.669927	0.012	0.013	1	NO
SCARB1	0.383372	-0.669453	0.057	0.059	1	NO
PLA2G7	0.991535	-0.669034	0.031	0.03	1	NO
CD1D	0.213304	-0.668891	0.025	0.028	1	NO
HPS5	0.352547	-0.668644	0.018	0.02	1	NO
BHLHE41	0.639736	-0.666998	0.048	0.048	1	NO
CETP	0.397629	-0.665561	0.043	0.045	1	NO
PLAU	0.656602	-0.661438	0.016	0.017	1	NO
MT2A	0.655348	-0.660504	0.029	0.029	1	NO
TWNK	0.706116	-0.659751	0.015	0.014	1	NO
TCN2	0.748195	-0.658251	0.022	0.022	1	NO
USP46	0.692943	-0.653451	0.014	0.013	1	NO
CCR5	0.0801681	-0.65229	0.048	0.053	1	NO
VDR	0.645481	-0.64873	0.016	0.016	1	NO
GREM1	0.932163	-0.648184	0.018	0.018	1	NO
CST7	0.0458992	-0.646137	0.067	0.073	1	NO
CREB3L4	0.818568	-0.642411	0.011	0.011	1	NO
WIPI1	0.662306	-0.642008	0.017	0.018	1	NO
MSH3	0.897443	-0.641489	0.021	0.02	1	NO
FPR1	0.696504	-0.641426	0.018	0.019	1	NO
DIO2	0.957248	-0.639565	0.068	0.066	1	NO
ABLIM3	0.917509	-0.638532	0.013	0.013	1	NO
HERC6	0.412286	-0.634023	0.017	0.019	1	NO
ARHGAP42	0.963078	-0.633575	0.017	0.017	1	NO
ATRNL1	0.449065	-0.633274	0.015	0.017	1	NO
DPF3	0.914929	-0.632796	0.013	0.013	1	NO
SIGLEC6	0.810481	-0.632074	0.028	0.028	1	NO
CTSK	0.604916	-0.631976	0.085	0.083	1	NO
RAB42	0.988352	-0.630231	0.01	0.01	1	NO
CLDN5	0.802929	-0.62951	0.013	0.013	1	NO
S100A9	0.451322	-0.627993	0.03	0.031	1	NO
FBLN5	0.435962	-0.626996	0.026	0.024	1	NO
SLC36A1	0.263911	-0.625921	0.042	0.044	1	NO
CD209	0.149397	-0.622582	0.045	0.039	1	NO
GALE	0.995291	-0.620097	0.012	0.012	1	NO
KIAA1217	0.550571	-0.61993	0.025	0.023	1	NO
SPON1	0.571743	-0.616801	0.011	0.012	1	NO
FCRL4	0.768726	-0.61621	0.032	0.03	1	NO
SYNDIG1	0.845946	-0.614821	0.013	0.013	1	NO
FCGBP	0.385877	-0.614752	0.031	0.033	1	NO
CPNE8	0.64031	-0.612153	0.022	0.02	1	NO
TENT5C	0.547879	-0.611282	0.075	0.075	1	NO
STRIP2	0.838911	-0.609424	0.013	0.013	1	NO
CCDC78	0.798769	-0.607089	0.01	0.01	1	NO
COL4A1	0.875618	-0.606603	0.023	0.022	1	NO
TCF19	0.724452	-0.605416	0.016	0.017	1	NO
RFTN2	0.790199	-0.604744	0.01	0.009	1	NO
CAVIN2	0.50622	-0.601844	0.01	0.009	1	NO
RNLS	0.715133	-0.600558	0.02	0.019	1	NO
PHLDA1	0.967558	-0.600131	0.02	0.02	1	NO
ZNF587	0.647437	-0.599951	0.01	0.011	1	NO
CLIC5	0.565292	-0.597997	0.012	0.011	1	NO
LXN	0.628877	-0.596679	0.021	0.02	1	NO
NPL	0.97446	-0.59393	0.037	0.036	1	NO
PAM	0.930713	-0.589669	0.029	0.029	1	NO
BLK	0.129141	-0.589288	0.1	0.102	1	NO
AP2S1	0.664441	-0.589095	0.014	0.013	1	NO
DTHD1	0.176951	-0.588146	0.034	0.038	1	NO
XAF1	0.950357	-0.588032	0.1	0.094	1	NO
CAPZA2	0.438735	-0.585614	0.016	0.015	1	NO
TEX9	0.760328	-0.584903	0.024	0.024	1	NO
DKK2	0.882945	-0.583843	0.014	0.013	1	NO
IGHG1	1.19e-32	-0.582822	0.839	0.767	2.15e-28	NO
ARMC2	0.902787	-0.581814	0.015	0.015	1	NO
AP1S3	0.647794	-0.581646	0.045	0.042	1	NO
EHF	0.61573	-0.580714	0.013	0.012	1	NO
PLA1A	0.309628	-0.58059	0.015	0.013	1	NO
EAF2	0.384425	-0.57986	0.067	0.068	1	NO
ACKR3	0.897762	-0.57943	0.01	0.01	1	NO
LANCL2	0.596155	-0.577242	0.025	0.026	1	NO
POTEM	0.756175	-0.575029	0.02	0.021	1	NO
TARBP2	0.638153	-0.574607	0.028	0.026	1	NO
COBLL1	0.459039	-0.574502	0.048	0.044	1	NO
SHB	0.452339	-0.573829	0.022	0.02	1	NO
OAS2	0.228433	-0.572744	0.133	0.13	1	NO
TYMS	0.969185	-0.568069	0.017	0.017	1	NO
FCRL6	0.756042	-0.563805	0.021	0.021	1	NO
TMEM126B	0.397756	-0.563023	0.014	0.012	1	NO
ASF1B	0.756077	-0.561469	0.012	0.011	1	NO
CTSC	5.26e-07	-0.559675	0.282	0.283	0.00950596	NO
KARS	0.903177	-0.558889	0.021	0.02	1	NO
PNOC	0.906095	-0.557596	0.02	0.02	1	NO
DUSP22	0.190475	-0.554662	0.116	0.115	1	NO
ADRB2	0.634216	-0.552075	0.029	0.027	1	NO
FAM30A	0.704241	-0.550708	0.044	0.042	1	NO
CDKN2C	0.616545	-0.550648	0.015	0.016	1	NO
TK1	0.505151	-0.549744	0.011	0.009	1	NO
SLC17A9	0.504288	-0.549343	0.027	0.024	1	NO
LRIG3	0.552177	-0.548966	0.017	0.015	1	NO
ACTR2	0.128763	-0.547772	0.09	0.093	1	NO
NSUN2	0.729026	-0.54571	0.063	0.062	1	NO
NTN4	0.5789	-0.545359	0.016	0.014	1	NO
FCRLA	0.399185	-0.544933	0.022	0.02	1	NO
SLC9A6	0.612055	-0.544864	0.017	0.015	1	NO
MAN1A1	0.823628	-0.544419	0.113	0.107	1	NO
IL18RAP	0.406372	-0.544041	0.016	0.018	1	NO
PSMD4	0.833622	-0.540901	0.053	0.052	1	NO
FAM107A	0.871731	-0.540686	0.012	0.012	1	NO
CPNE5	0.671172	-0.5405	0.026	0.024	1	NO
MCM4	0.670826	-0.536087	0.033	0.031	1	NO
EPSTI1	0.107175	-0.533105	0.152	0.149	1	NO
CHI3L2	0.335194	-0.532441	0.058	0.06	1	NO
NRM	0.85523	-0.531725	0.01	0.011	1	NO
DFFA	0.998729	-0.530851	0.028	0.028	1	NO
JOSD2	0.685689	-0.530713	0.013	0.012	1	NO
KLF6	0.749814	-0.526174	0.016	0.015	1	NO
CLMP	0.562437	-0.526067	0.04	0.037	1	NO
NEK6	0.865483	-0.525799	0.061	0.058	1	NO
LTBP4	0.537255	-0.525538	0.094	0.092	1	NO
DRAM1	0.452504	-0.524824	0.045	0.041	1	NO
CCR4	0.807287	-0.523488	0.048	0.047	1	NO
FAS	0.543516	-0.522954	0.069	0.069	1	NO
PRDX4	0.434735	-0.522381	0.063	0.058	1	NO
PASK	0.639083	-0.520637	0.037	0.035	1	NO
ENDOD1	0.315412	-0.520549	0.017	0.014	1	NO
AFF2	0.425054	-0.518899	0.01	0.009	1	NO
TMEM14B	0.528028	-0.518201	0.023	0.021	1	NO
TRIM66	0.463851	-0.517783	0.027	0.028	1	NO
HDAC5	0.318487	-0.516356	0.022	0.019	1	NO
C1orf198	0.956324	-0.515322	0.039	0.038	1	NO
C19orf54	0.922503	-0.513657	0.012	0.012	1	NO
COL6A3	0.443627	-0.513266	0.125	0.112	1	NO
TPX2	0.987193	-0.511495	0.016	0.016	1	NO
TM9SF2	0.287786	-0.509834	0.021	0.018	1	NO
NEO1	0.613051	-0.508992	0.02	0.018	1	NO
RBMX2	0.79606	-0.508973	0.018	0.017	1	NO
ZBTB46	0.186987	-0.508522	0.017	0.014	1	NO
CENPE	0.509432	-0.506675	0.013	0.012	1	NO
FHL2	0.605473	-0.505854	0.013	0.012	1	NO
SMAD9	0.341811	-0.505229	0.011	0.009	1	NO
PLCG2	0.692813	-0.50488	0.094	0.087	1	NO
TXNDC5	0.266955	-0.504809	0.223	0.209	1	NO
COL1A1	0.873529	-0.504276	0.142	0.132	1	NO
FECH	0.832136	-0.503614	0.01	0.01	1	NO
PDGFB	0.416925	-0.502002	0.013	0.012	1	NO
DDX60L	0.78137	-0.501374	0.068	0.064	1	NO
SH2B2	0.845603	-0.499091	0.025	0.025	1	NO
DKK3	0.276145	-0.496777	0.036	0.032	1	NO
MACROD2	0.613953	-0.495715	0.01	0.009	1	NO
TMEM273	0.521172	-0.493271	0.022	0.02	1	NO
C2orf74	0.6794	-0.49323	0.038	0.036	1	NO
OLFML2A	0.305923	-0.492601	0.015	0.012	1	NO
CDYL2	0.878742	-0.49181	0.034	0.033	1	NO
VWA5A	0.707719	-0.490544	0.03	0.029	1	NO
SRPX2	0.724493	-0.489859	0.01	0.01	1	NO
TBX1	0.964407	-0.48972	0.01	0.01	1	NO
TRAM2	0.370331	-0.489365	0.054	0.049	1	NO
LHFPL2	0.759749	-0.489228	0.032	0.03	1	NO
ZBTB32	0.448326	-0.489147	0.011	0.012	1	NO
MMP9	2.63e-12	-0.485889	0.275	0.3	4.75e-08	NO
CMKLR1	0.363585	-0.485606	0.057	0.051	1	NO
SYNGR3	0.918592	-0.484812	0.011	0.011	1	NO
DMRTA1	0.651462	-0.484021	0.01	0.009	1	NO
HS6ST1	0.287847	-0.48287	0.015	0.013	1	NO
WNT10A	0.380394	-0.480439	0.023	0.02	1	NO
CTSF	0.295517	-0.479613	0.025	0.022	1	NO
IFI35	0.399427	-0.479251	0.059	0.054	1	NO
STAP1	0.523609	-0.478766	0.02	0.018	1	NO
HTATIP2	0.5586	-0.478744	0.015	0.013	1	NO
MMP12	0.998019	-0.478302	0.012	0.012	1	NO
SESN2	0.220439	-0.477893	0.012	0.01	1	NO
CD79B	0.847196	-0.477705	0.155	0.145	1	NO
PAPLN	0.56896	-0.477541	0.058	0.054	1	NO
B4GALT4	0.481705	-0.47634	0.018	0.017	1	NO
NOMO1	0.389293	-0.476112	0.019	0.017	1	NO
SLC37A2	0.301743	-0.475317	0.047	0.042	1	NO
GPNMB	0.600435	-0.473471	0.058	0.054	1	NO
MARK4	0.53083	-0.473293	0.01	0.009	1	NO
DHRS3	0.801247	-0.472955	0.044	0.042	1	NO
VRK1	0.41285	-0.472911	0.021	0.019	1	NO
VPS35L	0.61881	-0.471456	0.032	0.03	1	NO
CDK14	0.321293	-0.471161	0.069	0.062	1	NO
CXCR3	0.175926	-0.470843	0.047	0.041	1	NO
PTK7	0.218799	-0.470081	0.011	0.009	1	NO
SPRY2	0.349173	-0.46907	0.023	0.02	1	NO
CIP2A	0.509803	-0.467839	0.014	0.012	1	NO
MCOLN2	0.959944	-0.466133	0.059	0.057	1	NO
EIF1AY	0.48979	-0.465644	0.08	0.074	1	NO
HDAC9	0.605763	-0.46486	0.025	0.023	1	NO
SIRT3	0.177679	-0.462181	0.032	0.027	1	NO
WDFY1	0.636882	-0.462012	0.037	0.035	1	NO
APOL3	0.566285	-0.461711	0.097	0.089	1	NO
RASGRP3	0.609475	-0.461634	0.052	0.049	1	NO
IRS1	0.229214	-0.461072	0.01	0.008	1	NO
FASTKD1	0.242317	-0.459769	0.036	0.032	1	NO
SPARC	0.459276	-0.459344	0.152	0.137	1	NO
GMNN	0.785533	-0.458277	0.01	0.01	1	NO
TNFRSF17	0.531593	-0.458188	0.031	0.028	1	NO
SMIM14	0.364319	-0.458179	0.094	0.085	1	NO
NOL10	0.69663	-0.457454	0.033	0.031	1	NO
FUZ	0.360916	-0.457347	0.014	0.012	1	NO
TMED9	0.47898	-0.456879	0.117	0.106	1	NO
NXT1	0.182761	-0.455829	0.036	0.031	1	NO
NFATC4	0.170117	-0.453171	0.015	0.012	1	NO
TCTN2	0.215058	-0.452532	0.013	0.011	1	NO
BMP1	0.288758	-0.451725	0.018	0.015	1	NO
SIX5	0.197373	-0.451392	0.01	0.008	1	NO
NEDD4L	0.452398	-0.45137	0.012	0.01	1	NO
PCYOX1L	0.170347	-0.4507	0.018	0.015	1	NO
COL18A1	0.680161	-0.450175	0.08	0.075	1	NO
AURKB	0.573731	-0.450139	0.01	0.009	1	NO
CHST15	0.305473	-0.448716	0.032	0.028	1	NO
DEPP1	0.438215	-0.448319	0.046	0.042	1	NO
LRRK2	0.397788	-0.44805	0.064	0.059	1	NO
MKI67	0.491073	-0.447907	0.021	0.019	1	NO
SLC9A8	0.790186	-0.44778	0.03	0.029	1	NO
WDR34	0.795581	-0.44759	0.024	0.023	1	NO
TOP2A	0.886314	-0.447377	0.035	0.034	1	NO
SLC25A36	0.473025	-0.446896	0.069	0.063	1	NO
BTBD3	0.98983	-0.446844	0.01	0.01	1	NO
GEN1	0.737964	-0.44642	0.058	0.055	1	NO
TMEM154	0.712547	-0.44598	0.035	0.033	1	NO
DDX60	0.30746	-0.445614	0.058	0.052	1	NO
DBI	0.961805	-0.445304	0.047	0.045	1	NO
CDK11B	0.207174	-0.444755	0.027	0.023	1	NO
SLC9A9	0.507178	-0.443317	0.065	0.059	1	NO
FGD2	0.56385	-0.443284	0.097	0.089	1	NO
GLUL	0.542491	-0.443229	0.119	0.108	1	NO
TIMD4	0.243196	-0.442218	0.15	0.133	1	NO
RARRES2	0.125103	-0.441945	0.039	0.033	1	NO
SLC30A4	0.199639	-0.441538	0.021	0.018	1	NO
B3GNT2	0.285495	-0.440546	0.041	0.037	1	NO
FAM111B	0.676983	-0.440409	0.017	0.018	1	NO
FBXL6	0.562492	-0.440056	0.023	0.021	1	NO
LYN	0.655388	-0.439694	0.125	0.115	1	NO
E2F3	0.118341	-0.439527	0.033	0.027	1	NO
BLNK	0.353759	-0.439193	0.076	0.069	1	NO
COPRS	0.492388	-0.437853	0.029	0.026	1	NO
CHPT1	0.1338	-0.437272	0.076	0.066	1	NO
GSN	0.197235	-0.43675	0.052	0.046	1	NO
SPPL2B	0.125981	-0.436643	0.023	0.019	1	NO
TRIM5	0.695929	-0.436015	0.051	0.048	1	NO
IFT172	0.248276	-0.435555	0.016	0.014	1	NO
DEXI	0.132826	-0.435297	0.031	0.026	1	NO
CENPX	0.772712	-0.43515	0.021	0.02	1	NO
CCDC124	0.504683	-0.43387	0.07	0.065	1	NO
AP1S1	0.159743	-0.433704	0.022	0.018	1	NO
NFE2L1	0.611742	-0.433068	0.124	0.113	1	NO
SNX24	0.325488	-0.432994	0.023	0.02	1	NO
CCDC80	0.564107	-0.431354	0.08	0.075	1	NO
LGALS2	0.713522	-0.430275	0.132	0.125	1	NO
FRY	0.532578	-0.430245	0.01	0.009	1	NO
MST1	0.596202	-0.429387	0.012	0.011	1	NO
TMEM241	0.324651	-0.429246	0.018	0.015	1	NO
HAUS1	0.525014	-0.4291	0.02	0.019	1	NO
TMEM64	0.127621	-0.429053	0.075	0.065	1	NO
CENPO	0.561826	-0.428998	0.015	0.014	1	NO
GRIA4	0.501478	-0.428023	0.012	0.011	1	NO
SP140	0.472451	-0.427319	0.181	0.159	1	NO
LPCAT1	0.719276	-0.426387	0.122	0.112	1	NO
LMO4	0.205882	-0.426202	0.089	0.078	1	NO
DONSON	0.361306	-0.426116	0.021	0.019	1	NO
UBE2C	0.739994	-0.426066	0.011	0.01	1	NO
PLGLB2	0.396544	-0.42596	0.034	0.03	1	NO
WARS	0.516076	-0.425713	0.149	0.134	1	NO
KIFC1	0.795484	-0.425432	0.012	0.012	1	NO
PDIA4	0.550442	-0.425029	0.03	0.028	1	NO
ALKBH3	0.386272	-0.423627	0.013	0.012	1	NO
FAM214A	0.496007	-0.421456	0.179	0.158	1	NO
A4GALT	0.371817	-0.420806	0.011	0.009	1	NO
GUF1	0.24248	-0.418848	0.045	0.04	1	NO
NCR3	0.231657	-0.418547	0.011	0.009	1	NO
MCM2	0.216781	-0.418098	0.031	0.027	1	NO
TCF4	0.0472237	-0.416578	0.095	0.081	1	NO
HIST1H1B	0.524395	-0.416334	0.076	0.07	1	NO
ENOX2	0.281479	-0.415386	0.025	0.022	1	NO
NUGGC	0.087513	-0.415366	0.014	0.011	1	NO
LY6E	0.0213546	-0.415292	0.159	0.132	1	NO
IGFBP2	0.561013	-0.414974	0.018	0.017	1	NO
ST14	0.680297	-0.414832	0.017	0.016	1	NO
MYDGF	0.740714	-0.414029	0.091	0.085	1	NO
LTBP2	0.00334907	-0.413719	0.067	0.053	1	NO
CCNA2	0.477762	-0.413555	0.016	0.014	1	NO
CPM	0.209378	-0.413159	0.028	0.024	1	NO
URB2	0.216568	-0.412658	0.013	0.011	1	NO
ADAMDEC1	0.161305	-0.411992	0.024	0.02	1	NO
SEC11C	0.114358	-0.411932	0.083	0.072	1	NO
ADAM19	0.288975	-0.411707	0.049	0.044	1	NO
PLA2R1	0.202717	-0.411332	0.014	0.011	1	NO
GZMH	0.432799	-0.41108	0.011	0.009	1	NO
RBM47	0.127205	-0.410628	0.027	0.022	1	NO
PACC1	0.103726	-0.410561	0.025	0.02	1	NO
HYAL2	0.380646	-0.409997	0.01	0.008	1	NO
PLA2G6	0.991139	-0.409684	0.011	0.011	1	NO
VOPP1	0.364324	-0.409655	0.115	0.104	1	NO
P2RX1	0.258985	-0.409444	0.02	0.018	1	NO
AP4M1	0.429656	-0.409221	0.014	0.013	1	NO
ENTPD1	0.330027	-0.408938	0.094	0.085	1	NO
TOMM40L	0.168896	-0.408272	0.023	0.019	1	NO
NFIL3	0.173868	-0.407641	0.016	0.013	1	NO
MOXD1	0.370063	-0.406428	0.014	0.012	1	NO
PLSCR1	0.256993	-0.406002	0.08	0.072	1	NO
NDUFC1	0.304507	-0.405479	0.046	0.041	1	NO
RAB20	0.107766	-0.405157	0.026	0.021	1	NO
CD79A	0.825112	-0.404691	0.275	0.244	1	NO
COMMD3	0.0908912	-0.404542	0.072	0.062	1	NO
ZDHHC21	0.176144	-0.404433	0.059	0.052	1	NO
ZNF600	0.91853	-0.403182	0.012	0.012	1	NO
TOM1L1	0.228401	-0.403129	0.015	0.013	1	NO
TPPP3	0.801508	-0.402821	0.014	0.014	1	NO
NDUFA8	0.236459	-0.402054	0.043	0.038	1	NO
KHDRBS2	0.288124	-0.401951	0.01	0.008	1	NO
TUBA1C	0.594675	-0.400869	0.044	0.041	1	NO
ZNHIT2	0.221375	-0.400119	0.016	0.013	1	NO
TFEC	0.31678	-0.399792	0.053	0.048	1	NO
ABHD17C	0.255079	-0.399551	0.019	0.016	1	NO
PRIMPOL	0.676015	-0.399536	0.02	0.019	1	NO
NINJ1	0.0973115	-0.39938	0.052	0.044	1	NO
TXNDC11	0.149993	-0.399363	0.123	0.108	1	NO
CCR1	0.67167	-0.398945	0.016	0.015	1	NO
SPATA20	0.254502	-0.398775	0.034	0.03	1	NO
DRAM2	0.831989	-0.398571	0.176	0.159	1	NO
RDH10	0.813307	-0.398214	0.017	0.016	1	NO
ENPP2	0.543404	-0.396899	0.196	0.184	1	NO
COMTD1	0.481728	-0.396085	0.011	0.01	1	NO
LETMD1	0.139589	-0.395209	0.025	0.021	1	NO
ITCH	0.262611	-0.394852	0.014	0.011	1	NO
UQCC3	0.216536	-0.394831	0.022	0.019	1	NO
NT5E	0.0815848	-0.394172	0.026	0.021	1	NO
FIG4	0.402703	-0.393616	0.018	0.016	1	NO
ARPC3	0.146576	-0.392976	0.064	0.056	1	NO
CSRNP1	0.521373	-0.392124	0.014	0.012	1	NO
TLR10	0.0188632	-0.390578	0.086	0.071	1	NO
VCAM1	0.0521225	-0.390538	0.169	0.144	1	NO
TMEM101	0.180316	-0.390519	0.031	0.027	1	NO
GAS7	0.0724652	-0.390334	0.053	0.044	1	NO
RAVER2	0.18042	-0.390264	0.013	0.011	1	NO
KMT5A	0.0952434	-0.390117	0.015	0.012	1	NO
FAHD1	0.231534	-0.389523	0.01	0.008	1	NO
PTPRM	0.343014	-0.389431	0.024	0.021	1	NO
PLPP3	0.3434	-0.38936	0.026	0.023	1	NO
ALYREF	0.413674	-0.388754	0.031	0.028	1	NO
RBMXL1	0.338129	-0.388711	0.024	0.021	1	NO
FAM234B	0.162382	-0.388548	0.01	0.008	1	NO
SOD2	0.33856	-0.387948	0.082	0.074	1	NO
ACE	0.187748	-0.387706	0.01	0.007	1	NO
CTSL	0.260788	-0.387339	0.12	0.107	1	NO
COL12A1	0.433967	-0.387147	0.013	0.011	1	NO
TARS	0.22988	-0.386978	0.01	0.008	1	NO
EGFR	0.163224	-0.386347	0.017	0.013	1	NO
NRDE2	0.110324	-0.385854	0.018	0.014	1	NO
ZNF117	0.154566	-0.384771	0.039	0.034	1	NO
SLC15A3	0.0366579	-0.384737	0.1	0.084	1	NO
GPR68	0.361749	-0.384704	0.024	0.021	1	NO
MSRB2	0.107708	-0.384488	0.025	0.021	1	NO
MPP1	0.0222628	-0.384375	0.058	0.047	1	NO
AGRN	0.824854	-0.384285	0.023	0.022	1	NO
HDLBP	0.216125	-0.384184	0.059	0.052	1	NO
EGR3	0.956542	-0.383714	0.012	0.012	1	NO
DCTPP1	0.220771	-0.382582	0.036	0.032	1	NO
HSP90B1	0.0626743	-0.382195	0.051	0.043	1	NO
PARD3	0.212701	-0.382185	0.013	0.011	1	NO
DHX58	0.274194	-0.381916	0.044	0.039	1	NO
LRIG1	0.152496	-0.38175	0.092	0.081	1	NO
BCS1L	0.646693	-0.381687	0.017	0.016	1	NO
PAICS	0.361396	-0.381328	0.01	0.009	1	NO
LTBP1	0.0833426	-0.38084	0.028	0.023	1	NO
MDH1	0.0626755	-0.380307	0.025	0.02	1	NO
TTLL4	0.218808	-0.380016	0.017	0.014	1	NO
HCFC1R1	0.0439355	-0.380015	0.038	0.031	1	NO
MTAP	0.124848	-0.379656	0.035	0.03	1	NO
ORC1	0.43797	-0.379071	0.011	0.01	1	NO
PLEKHA6	0.58672	-0.37902	0.011	0.01	1	NO
ARHGEF10L	0.833738	-0.378541	0.012	0.012	1	NO
TTLL11	0.115913	-0.37854	0.017	0.013	1	NO
CLDN12	0.620503	-0.378411	0.011	0.01	1	NO
EBNA1BP2	0.542448	-0.378235	0.048	0.045	1	NO
BMF	0.116412	-0.378205	0.03	0.025	1	NO
CAPN5	0.0890988	-0.377765	0.01	0.007	1	NO
KCTD20	0.0428668	-0.377594	0.059	0.049	1	NO
CEMIP	0.102032	-0.376959	0.01	0.008	1	NO
CLEC17A	0.074511	-0.376395	0.027	0.022	1	NO
LGALS3	0.618245	-0.376221	0.06	0.056	1	NO
NCEH1	0.104093	-0.376086	0.037	0.031	1	NO
PTGDS	2.48e-10	-0.375781	0.578	0.549	4.49e-06	NO
NOM1	0.0405697	-0.375729	0.036	0.029	1	NO
HINT1	0.583159	-0.375373	0.065	0.06	1	NO
PARP15	0.247318	-0.374505	0.053	0.047	1	NO
ZNF711	0.561785	-0.373352	0.012	0.011	1	NO
TBL2	0.0456282	-0.373141	0.045	0.037	1	NO
MSH5	0.244969	-0.372855	0.039	0.034	1	NO
ZNF202	0.0887098	-0.372706	0.022	0.018	1	NO
KCNJ10	0.649702	-0.37269	0.029	0.027	1	NO
RAI14	0.203422	-0.372383	0.023	0.019	1	NO
KCNH8	0.205878	-0.371842	0.01	0.008	1	NO
CELSR1	0.478957	-0.371692	0.029	0.027	1	NO
RTTN	0.17847	-0.371461	0.019	0.016	1	NO
XBP1	0.620774	-0.371399	0.186	0.167	1	NO
GPR137B	0.169813	-0.371383	0.057	0.05	1	NO
SLC30A1	0.218561	-0.370944	0.028	0.024	1	NO
RPF2	0.109703	-0.370423	0.041	0.035	1	NO
ZNF138	0.125867	-0.370323	0.03	0.026	1	NO
SCARB2	0.102997	-0.370182	0.079	0.068	1	NO
C19orf48	0.38232	-0.369797	0.033	0.03	1	NO
SLC33A1	0.0510089	-0.369766	0.085	0.072	1	NO
DDX28	0.168209	-0.369298	0.022	0.018	1	NO
UBE2J1	0.691791	-0.368083	0.173	0.156	1	NO
RAB13	0.138213	-0.367848	0.068	0.059	1	NO
ADAM17	0.121439	-0.36778	0.034	0.029	1	NO
USP28	0.284249	-0.367253	0.036	0.032	1	NO
SRFBP1	0.335996	-0.367186	0.017	0.014	1	NO
ADA	0.0763336	-0.366447	0.06	0.051	1	NO
DNAJC15	0.0839895	-0.366354	0.076	0.066	1	NO
KDM5D	0.178166	-0.36578	0.076	0.067	1	NO
STX11	0.191923	-0.365767	0.037	0.032	1	NO
GTDC1	0.0930629	-0.365714	0.051	0.044	1	NO
MAFB	0.0479295	-0.365415	0.057	0.048	1	NO
SIDT1	0.0847	-0.365348	0.042	0.035	1	NO
LGI2	0.470664	-0.364997	0.013	0.011	1	NO
MDH2	0.24695	-0.364749	0.056	0.05	1	NO
SDAD1	0.0504525	-0.364687	0.024	0.019	1	NO
C11orf1	0.32083	-0.364538	0.021	0.018	1	NO
PLAAT4	0.148069	-0.364394	0.067	0.058	1	NO
QPCT	0.627508	-0.36345	0.015	0.014	1	NO
FNDC3B	0.185011	-0.362967	0.036	0.032	1	NO
TMEM62	0.154395	-0.362389	0.036	0.031	1	NO
FAM177B	0.138028	-0.36214	0.018	0.014	1	NO
DUS2	0.0489201	-0.36193	0.03	0.024	1	NO
CAPZA1	0.299932	-0.361864	0.02	0.018	1	NO
TRIM22	0.494323	-0.36138	0.29	0.247	1	NO
COX8A	0.0874736	-0.360386	0.042	0.035	1	NO
PMAIP1	0.172217	-0.360338	0.01	0.008	1	NO
MCTP2	0.179497	-0.36004	0.029	0.025	1	NO
BPHL	0.338592	-0.359522	0.014	0.012	1	NO
TMEM242	0.0629839	-0.359166	0.037	0.03	1	NO
SH2D1A	0.406171	-0.358346	0.089	0.081	1	NO
KLHDC2	0.0753958	-0.35823	0.022	0.018	1	NO
TEP1	0.139135	-0.358207	0.016	0.013	1	NO
EARS2	0.179958	-0.357982	0.018	0.015	1	NO
ATG4B	0.199652	-0.357532	0.046	0.04	1	NO
MARCKS	0.2901	-0.356787	0.177	0.155	1	NO
ESAM	0.448521	-0.356495	0.01	0.008	1	NO
NOP58	0.0791961	-0.356446	0.03	0.024	1	NO
TRIB3	0.61571	-0.355497	0.024	0.022	1	NO
STARD5	0.227449	-0.355452	0.017	0.014	1	NO
CARS	0.143099	-0.355148	0.011	0.009	1	NO
PBDC1	0.374507	-0.355084	0.031	0.028	1	NO
DOCK4	0.00992939	-0.354121	0.041	0.032	1	NO
FLVCR1	0.333621	-0.354087	0.013	0.011	1	NO
CSF2RB	0.0345198	-0.353773	0.058	0.048	1	NO
ALG14	0.371119	-0.353294	0.019	0.017	1	NO
SRPK1	0.0956896	-0.352859	0.034	0.028	1	NO
MED26	0.0245057	-0.351805	0.023	0.017	1	NO
ESPL1	0.394978	-0.351418	0.01	0.009	1	NO
CDK1	0.35284	-0.351393	0.024	0.021	1	NO
KIF13A	0.263839	-0.351365	0.012	0.01	1	NO
ENDOG	0.124539	-0.351084	0.022	0.018	1	NO
SUB1	0.303721	-0.350504	0.029	0.026	1	NO
SQOR	0.189081	-0.349907	0.046	0.04	1	NO
SLC2A5	0.33314	-0.349774	0.018	0.016	1	NO
MGME1	0.040788	-0.349705	0.06	0.05	1	NO
MCOLN1	0.0405645	-0.348373	0.044	0.036	1	NO
QARS	0.139843	-0.348354	0.174	0.149	1	NO
RCBTB1	0.0786343	-0.348303	0.04	0.033	1	NO
MT1X	0.304241	-0.348136	0.012	0.01	1	NO
KCNQ5	0.345811	-0.347982	0.01	0.008	1	NO
SLC25A16	0.0737107	-0.347414	0.035	0.029	1	NO
CEP128	0.0550828	-0.347389	0.056	0.047	1	NO
LAMA5	0.0292029	-0.347104	0.038	0.031	1	NO
COL1A2	0.0321035	-0.346945	0.189	0.159	1	NO
CD19	0.0154717	-0.346408	0.076	0.062	1	NO
KMO	0.0461832	-0.346047	0.03	0.024	1	NO
PRR5L	0.222403	-0.345959	0.03	0.026	1	NO
PATL2	0.382897	-0.345819	0.038	0.035	1	NO
LYL1	0.127573	-0.345498	0.032	0.027	1	NO
F13A1	0.0387749	-0.343223	0.033	0.027	1	NO
SF3B3	0.105647	-0.342856	0.114	0.099	1	NO
MICALL2	0.0236196	-0.342619	0.045	0.036	1	NO
DUSP10	0.489144	-0.342017	0.026	0.024	1	NO
FAM89A	0.649564	-0.34188	0.014	0.013	1	NO
ARAP1	0.357699	-0.341688	0.2	0.174	1	NO
GNGT2	0.443743	-0.341663	0.02	0.018	1	NO
KLHL3	0.0206817	-0.341295	0.015	0.011	1	NO
ALDH1B1	0.184046	-0.341102	0.014	0.011	1	NO
THOP1	0.0894568	-0.340626	0.034	0.028	1	NO
FUT7	0.00661579	-0.340523	0.043	0.033	1	NO
TATDN3	0.111799	-0.34035	0.037	0.031	1	NO
THNSL2	0.546019	-0.340098	0.011	0.01	1	NO
RALGPS2	0.0281024	-0.339425	0.13	0.109	1	NO
PYHIN1	0.119452	-0.338163	0.055	0.047	1	NO
WBP11	0.156835	-0.338132	0.036	0.031	1	NO
AEBP1	0.00702449	-0.337883	0.135	0.111	1	NO
GADD45A	0.574522	-0.337367	0.022	0.021	1	NO
BAG1	0.192587	-0.337319	0.027	0.023	1	NO
PDE4B	0.0268807	-0.33677	0.047	0.038	1	NO
RNF141	0.00193736	-0.336272	0.097	0.077	1	NO
PRKCB	0.229271	-0.336243	0.19	0.165	1	NO
TMED8	0.0777474	-0.336128	0.018	0.014	1	NO
CCL20	0.173831	-0.335642	0.018	0.015	1	NO
PDE4D	0.109987	-0.335534	0.069	0.059	1	NO
PSMA3	0.0695504	-0.335436	0.048	0.04	1	NO
C17orf49	0.0991776	-0.334813	0.093	0.08	1	NO
GGT5	0.0586422	-0.334637	0.022	0.018	1	NO
DOK4	0.230462	-0.334183	0.01	0.008	1	NO
ASMTL	0.0617054	-0.333851	0.065	0.055	1	NO
SLC7A11	0.838818	-0.333806	0.035	0.034	1	NO
PDPN	0.2497	-0.333172	0.013	0.011	1	NO
DENND6B	0.115588	-0.332536	0.016	0.012	1	NO
VDAC1	0.0419637	-0.332509	0.051	0.042	1	NO
GMPPA	0.0374017	-0.332373	0.042	0.034	1	NO
SDHAF4	0.0708179	-0.332204	0.036	0.03	1	NO
USP18	0.444021	-0.332097	0.013	0.012	1	NO
RANBP17	0.160649	-0.331656	0.012	0.01	1	NO
TNFRSF9	0.165115	-0.331615	0.044	0.038	1	NO
TRMT12	0.506681	-0.330423	0.011	0.01	1	NO
CEP55	0.484057	-0.33037	0.012	0.01	1	NO
MICAL3	0.0693188	-0.329935	0.053	0.045	1	NO
LPP	0.184373	-0.329778	0.069	0.061	1	NO
STAMBPL1	0.0273257	-0.329768	0.096	0.08	1	NO
IDNK	0.361382	-0.329069	0.028	0.025	1	NO
SEPTIN10	0.125179	-0.329005	0.023	0.019	1	NO
IFT43	0.347337	-0.328974	0.018	0.016	1	NO
BASP1	0.126704	-0.328917	0.094	0.083	1	NO
EOMES	0.456676	-0.328187	0.036	0.033	1	NO
SGPP1	0.00661122	-0.328094	0.102	0.083	1	NO
RIPOR3	0.693007	-0.328064	0.015	0.014	1	NO
POP7	0.237639	-0.328049	0.015	0.012	1	NO
NCAPG2	0.231443	-0.327983	0.024	0.02	1	NO
PHF21A	0.0620096	-0.327815	0.044	0.037	1	NO
EED	0.0639734	-0.327798	0.053	0.044	1	NO
PTDSS2	0.0711749	-0.32676	0.018	0.014	1	NO
CTSD	0.0804263	-0.3267	0.123	0.106	1	NO
CXCR6	0.428046	-0.326656	0.016	0.015	1	NO
NAMPT	0.325216	-0.326537	0.019	0.017	1	NO
EEF1B2	0.0682461	-0.326509	0.19	0.161	1	NO
COQ5	0.0646976	-0.326195	0.041	0.034	1	NO
TYROBP	0.0347794	-0.325608	0.064	0.053	1	NO
CLNK	0.028465	-0.325017	0.037	0.03	1	NO
PRKAR2B	0.00678071	-0.325002	0.034	0.026	1	NO
APCDD1	0.57807	-0.324975	0.017	0.016	1	NO
SPCS3	0.200154	-0.324875	0.015	0.012	1	NO
ECT2	0.100563	-0.324268	0.02	0.016	1	NO
BOD1	0.321975	-0.324255	0.028	0.025	1	NO
ABCB4	0.277064	-0.323987	0.021	0.018	1	NO
SPSB1	0.0960179	-0.323911	0.028	0.023	1	NO
GOLGA8B	0.0736352	-0.322965	0.104	0.089	1	NO
NMI	0.190854	-0.322694	0.037	0.032	1	NO
PRG2	0.48952	-0.321315	0.01	0.009	1	NO
ATP1B3	0.0530606	-0.321237	0.04	0.033	1	NO
TSPAN31	0.0761602	-0.321066	0.035	0.029	1	NO
SHCBP1	0.116148	-0.320756	0.02	0.016	1	NO
BANK1	0.138192	-0.32068	0.021	0.018	1	NO
NCOA3	0.110108	-0.320648	0.026	0.021	1	NO
PDE6G	0.118692	-0.319782	0.011	0.009	1	NO
STK3	0.0551748	-0.319495	0.017	0.012	1	NO
MAP1B	0.142902	-0.319457	0.015	0.012	1	NO
PLEKHF2	0.00566107	-0.319357	0.056	0.044	1	NO
GADD45G	0.485085	-0.319216	0.01	0.008	1	NO
NCS1	0.208639	-0.319093	0.012	0.009	1	NO
SERTAD1	0.130243	-0.318931	0.021	0.018	1	NO
ZNF688	0.392778	-0.318879	0.014	0.012	1	NO
GALNT3	0.108322	-0.318394	0.021	0.017	1	NO
UROS	0.190582	-0.318069	0.054	0.047	1	NO
ZNF71	0.366452	-0.317737	0.017	0.015	1	NO
ASAP2	0.364682	-0.317415	0.014	0.012	1	NO
TP53INP1	0.0251832	-0.317237	0.083	0.069	1	NO
DDX3Y	0.0193176	-0.317173	0.101	0.084	1	NO
PRELP	0.0020716	-0.31707	0.064	0.05	1	NO
TSHZ2	0.00992471	-0.316993	0.04	0.031	1	NO
PTPRK	0.0495919	-0.316827	0.037	0.03	1	NO
UBASH3B	0.429517	-0.31676	0.027	0.024	1	NO
NRBP2	0.146226	-0.316728	0.036	0.031	1	NO
SLC44A1	0.0168505	-0.316663	0.066	0.054	1	NO
SESTD1	0.0705431	-0.316508	0.036	0.029	1	NO
BCL2L11	0.284495	-0.316437	0.019	0.017	1	NO
GRAMD4	0.140807	-0.316109	0.049	0.042	1	NO
SSR4	0.00325237	-0.316092	0.151	0.122	1	NO
LTN1	0.0883723	-0.315785	0.058	0.05	1	NO
NFIX	0.040059	-0.315437	0.022	0.017	1	NO
VPREB3	0.0372058	-0.315294	0.036	0.029	1	NO
LRPPRC	0.0185506	-0.314918	0.126	0.105	1	NO
C6orf136	0.194233	-0.31491	0.022	0.019	1	NO
SLC1A4	0.0563223	-0.314868	0.032	0.026	1	NO
RBP5	0.012682	-0.31469	0.085	0.07	1	NO
NIPAL2	0.0129766	-0.314609	0.034	0.026	1	NO
CCDC125	0.034928	-0.314401	0.037	0.029	1	NO
HMGB2	0.165946	-0.313007	0.067	0.059	1	NO
UFM1	0.0257129	-0.312807	0.088	0.073	1	NO
SS18L2	0.319829	-0.312403	0.011	0.009	1	NO
LIFR	0.00585303	-0.312044	0.06	0.047	1	NO
INO80D	0.0578524	-0.311856	0.058	0.049	1	NO
GTF3A	0.130442	-0.311474	0.104	0.091	1	NO
ATP5PD	0.165622	-0.311135	0.019	0.016	1	NO
DUSP14	0.328372	-0.310922	0.01	0.009	1	NO
PTCH1	0.172119	-0.310804	0.019	0.015	1	NO
SMC6	0.0192135	-0.309738	0.078	0.065	1	NO
RGS1	0.125029	-0.309602	0.09	0.079	1	NO
COL6A2	0.0358878	-0.309088	0.166	0.141	1	NO
DSP	0.129434	-0.309076	0.022	0.018	1	NO
SERPINF1	0.00455386	-0.30858	0.098	0.079	1	NO
ATAT1	0.0368514	-0.308384	0.021	0.016	1	NO
WBP1L	0.0900831	-0.307962	0.037	0.031	1	NO
PPP1R16B	0.0315352	-0.307865	0.129	0.108	1	NO
LRTOMT	0.343279	-0.307702	0.011	0.009	1	NO
EGLN3	0.0930454	-0.307489	0.016	0.012	1	NO
SYVN1	0.00254336	-0.307478	0.114	0.092	1	NO
YWHAE	0.0119047	-0.30666	0.09	0.074	1	NO
PIGV	0.512827	-0.306521	0.016	0.015	1	NO
CD22	0.0704175	-0.306084	0.172	0.148	1	NO
ENGASE	0.0113765	-0.305506	0.057	0.045	1	NO
PLEKHB2	0.00620481	-0.305298	0.088	0.071	1	NO
DYSF	0.330061	-0.304811	0.02	0.018	1	NO
NAA80	0.367785	-0.304584	0.022	0.019	1	NO
ABCC5	0.0216329	-0.304547	0.024	0.018	1	NO
HIST1H1C	0.0390954	-0.303967	0.229	0.192	1	NO
NDUFA12	0.162247	-0.303908	0.031	0.026	1	NO
NDUFC2	0.0197938	-0.303872	0.103	0.086	1	NO
RDH14	0.0268724	-0.303799	0.053	0.043	1	NO
ZCCHC18	0.494213	-0.303793	0.012	0.011	1	NO
HSH2D	0.831731	-0.303537	0.013	0.012	1	NO
PGS1	0.00517255	-0.303378	0.05	0.039	1	NO
TRUB2	0.0958181	-0.303138	0.016	0.012	1	NO
AKAP12	0.0284425	-0.30301	0.023	0.017	1	NO
COCH	0.502477	-0.302999	0.016	0.014	1	NO
FBXO6	0.212422	-0.302903	0.012	0.01	1	NO
ITGB1	0.0230751	-0.302819	0.064	0.052	1	NO
MMP14	0.00395967	-0.302817	0.075	0.059	1	NO
MIS18BP1	0.0182281	-0.302463	0.104	0.086	1	NO
SLC15A2	0.0214944	-0.302415	0.032	0.025	1	NO
OPTN	0.00489816	-0.302199	0.147	0.121	1	NO
INPP1	0.140886	-0.302083	0.011	0.008	1	NO
CDK5R1	0.0498934	-0.302026	0.037	0.03	1	NO
SEL1L3	0.0295294	-0.301993	0.225	0.186	1	NO
PHLPP1	0.317717	-0.301776	0.012	0.011	1	NO
ZNF623	0.142765	-0.301745	0.027	0.022	1	NO
ETV6	0.207042	-0.301413	0.222	0.192	1	NO
GLMP	0.0609206	-0.30108	0.024	0.019	1	NO
ZRSR2	0.149516	-0.300897	0.018	0.014	1	NO
COX7A1	0.110816	-0.300487	0.013	0.01	1	NO
CAPG	0.152228	-0.30036	0.158	0.138	1	NO
FAM20A	0.0350985	-0.300054	0.03	0.024	1	NO
NANS	0.0797484	-0.299918	0.031	0.026	1	NO
LAMA2	0.214528	-0.299901	0.01	0.008	1	NO
CD24	0.00228507	-0.299603	0.091	0.073	1	NO
CD180	0.00651862	-0.299587	0.044	0.034	1	NO
BBC3	0.326982	-0.299541	0.021	0.018	1	NO
COL4A3	0.091176	-0.299356	0.017	0.014	1	NO
MLKL	0.28469	-0.299327	0.051	0.046	1	NO
RNF135	0.047312	-0.29892	0.027	0.021	1	NO
FTH1	0.0787914	-0.298618	0.313	0.259	1	NO
ALKBH2	0.0278412	-0.298114	0.018	0.013	1	NO
LILRB2	0.0479926	-0.297741	0.047	0.039	1	NO
WDR3	0.0181822	-0.297572	0.034	0.026	1	NO
ABAT	0.18287	-0.296933	0.028	0.024	1	NO
GZMB	0.065102	-0.296928	0.031	0.025	1	NO
YIPF2	0.14356	-0.296921	0.021	0.017	1	NO
TFEB	0.0883133	-0.296698	0.053	0.045	1	NO
COL7A1	0.0904917	-0.296069	0.014	0.01	1	NO
AHI1	0.0954897	-0.296063	0.027	0.022	1	NO
ATP5MC1	0.274145	-0.295951	0.01	0.008	1	NO
TOR3A	0.0150622	-0.295798	0.067	0.055	1	NO
RRP1	0.259138	-0.295668	0.012	0.01	1	NO
ITGA1	0.0740093	-0.295513	0.048	0.041	1	NO
XRN1	0.00492827	-0.294988	0.146	0.119	1	NO
H2AFX	0.0993995	-0.294968	0.018	0.014	1	NO
RPP40	0.59411	-0.294747	0.012	0.011	1	NO
MINDY3	0.0202751	-0.294725	0.057	0.046	1	NO
APH1B	0.0429649	-0.294336	0.019	0.014	1	NO
EEF2	1.18e-09	-0.294034	0.666	0.599	2.13e-05	NO
FRMD6	0.12644	-0.293934	0.026	0.022	1	NO
ENPP1	0.226153	-0.293074	0.014	0.011	1	NO
KRT5	0.0198835	-0.292921	0.017	0.012	1	NO
CXCR5	0.00704421	-0.292479	0.076	0.061	1	NO
PHKA2	0.0416316	-0.292387	0.039	0.032	1	NO
ADCY6	0.185958	-0.29185	0.01	0.008	1	NO
ECE1	0.0138556	-0.291795	0.08	0.066	1	NO
SECTM1	0.0102981	-0.291669	0.025	0.018	1	NO
KCNC4	0.396119	-0.291366	0.011	0.009	1	NO
CYB5R1	0.0130337	-0.291211	0.054	0.043	1	NO
NELFCD	0.0264634	-0.291176	0.043	0.035	1	NO
SHMT2	0.268033	-0.291132	0.023	0.02	1	NO
SFXN3	0.125262	-0.291115	0.014	0.011	1	NO
SHMT1	0.11134	-0.290949	0.025	0.02	1	NO
LMAN1	0.0120879	-0.290825	0.113	0.094	1	NO
FAM120A	0.00853811	-0.290489	0.174	0.143	1	NO
MCM5	0.00562684	-0.290409	0.07	0.056	1	NO
ZNF85	0.185301	-0.28961	0.018	0.015	1	NO
UST	0.261927	-0.28927	0.024	0.021	1	NO
PTPN11	0.140668	-0.289072	0.027	0.023	1	NO
LAT2	0.0116901	-0.288891	0.036	0.028	1	NO
PPIP5K1	0.278206	-0.288543	0.015	0.012	1	NO
ADCY5	0.104645	-0.288496	0.015	0.012	1	NO
SH3D21	0.28987	-0.288454	0.01	0.008	1	NO
IGKC	1.24e-08	-0.28833	0.96	0.89	0.000223355	NO
PIGR	0.159414	-0.288123	0.01	0.008	1	NO
SLC25A4	0.0664551	-0.288106	0.016	0.012	1	NO
CHD9	0.0136653	-0.288104	0.084	0.069	1	NO
PTTG1IP	0.0197022	-0.28747	0.128	0.108	1	NO
COL6A1	0.00707756	-0.287249	0.1	0.082	1	NO
ZNF627	0.137343	-0.286984	0.016	0.012	1	NO
IL2RA	0.50533	-0.286943	0.021	0.02	1	NO
BANF1	0.0371937	-0.28694	0.061	0.051	1	NO
ELMO2	0.0343038	-0.286923	0.063	0.052	1	NO
NMRK1	0.363073	-0.286855	0.012	0.01	1	NO
FYCO1	0.0278351	-0.286808	0.028	0.022	1	NO
CYB561D2	0.0771163	-0.286318	0.043	0.036	1	NO
GZF1	0.0335517	-0.285979	0.028	0.022	1	NO
HES4	0.255237	-0.285964	0.013	0.011	1	NO
PCED1B	0.0408573	-0.285664	0.1	0.085	1	NO
TMSB4X	1.13e-60	-0.28561	0.966	0.939	2.05e-56	NO
PFKP	0.221109	-0.28559	0.03	0.026	1	NO
FARP2	0.0113657	-0.285204	0.043	0.034	1	NO
GYG1	0.420957	-0.285012	0.014	0.012	1	NO
PARD3B	0.160424	-0.284592	0.021	0.018	1	NO
LUM	3.15e-05	-0.284235	0.151	0.116	0.570078	NO
EEFSEC	0.0218542	-0.284002	0.039	0.031	1	NO
ERG	0.13411	-0.283418	0.011	0.008	1	NO
RERG	0.131906	-0.283143	0.01	0.007	1	NO
NCAPH	0.38155	-0.283101	0.011	0.01	1	NO
ADTRP	0.919738	-0.282929	0.023	0.022	1	NO
NADK2	0.178421	-0.282844	0.018	0.015	1	NO
RNF2	0.0713394	-0.282686	0.029	0.023	1	NO
LPL	0.381105	-0.282682	0.019	0.017	1	NO
SNX25	0.0477322	-0.282661	0.041	0.034	1	NO
HINT2	0.356129	-0.282581	0.017	0.015	1	NO
RAB27A	0.0742554	-0.282174	0.116	0.1	1	NO
SERPINB9	0.085701	-0.282093	0.223	0.189	1	NO
TACO1	0.00925169	-0.281469	0.044	0.035	1	NO
TOMM6	0.0264578	-0.280953	0.054	0.044	1	NO
PAOX	0.16083	-0.280623	0.02	0.017	1	NO
RASL11A	0.30464	-0.280586	0.01	0.009	1	NO
CGNL1	0.0494488	-0.279684	0.015	0.011	1	NO
ASB7	0.0115864	-0.279573	0.037	0.028	1	NO
OAF	0.0862921	-0.279218	0.038	0.031	1	NO
LSR	0.151056	-0.278774	0.02	0.017	1	NO
SAMM50	0.0818582	-0.278601	0.034	0.028	1	NO
MAPK11	0.379431	-0.278407	0.013	0.011	1	NO
NECTIN3	0.118074	-0.278115	0.021	0.017	1	NO
MTRR	0.0244457	-0.277693	0.033	0.026	1	NO
ECHS1	0.0271706	-0.277569	0.07	0.058	1	NO
HACL1	0.0314127	-0.277497	0.018	0.013	1	NO
SLAMF7	0.00911435	-0.277258	0.07	0.057	1	NO
CFD	0.19644	-0.27724	0.01	0.008	1	NO
VPS13C	0.0181092	-0.277196	0.046	0.037	1	NO
NR4A3	0.391109	-0.277132	0.012	0.011	1	NO
MMP19	0.155478	-0.277129	0.013	0.01	1	NO
OGFRL1	0.0416843	-0.276827	0.083	0.07	1	NO
ZNRF2	0.00109726	-0.276755	0.166	0.133	1	NO
LAMC1	0.00876974	-0.276692	0.045	0.035	1	NO
P2RX5	0.00410749	-0.276657	0.08	0.064	1	NO
CNR1	0.0300211	-0.276553	0.017	0.012	1	NO
TRIM25	0.0248392	-0.276333	0.069	0.057	1	NO
MGLL	0.170438	-0.276289	0.034	0.029	1	NO
CMTR1	0.00395673	-0.276055	0.108	0.088	1	NO
LTK	0.0962234	-0.275806	0.012	0.009	1	NO
BCAS4	0.165846	-0.275572	0.022	0.019	1	NO
AMDHD2	0.00128016	-0.275426	0.075	0.058	1	NO
DGKE	0.0592086	-0.275408	0.025	0.02	1	NO
MGMT	0.0351535	-0.27533	0.043	0.035	1	NO
SYK	0.044576	-0.275082	0.095	0.081	1	NO
DUT	0.00182098	-0.27472	0.079	0.061	1	NO
HDHD2	0.116193	-0.274252	0.021	0.017	1	NO
SLC37A4	0.0522928	-0.274162	0.031	0.025	1	NO
DYNC1I2	0.00157825	-0.273995	0.104	0.083	1	NO
TSR2	0.00098757	-0.273716	0.053	0.039	1	NO
DYNC2LI1	0.0136811	-0.273292	0.026	0.019	1	NO
MORF4L2	0.0293432	-0.27292	0.022	0.016	1	NO
SND1	0.00358409	-0.272887	0.151	0.123	1	NO
PLEKHA4	0.253413	-0.272881	0.016	0.013	1	NO
ARHGEF19	0.0677758	-0.272275	0.019	0.015	1	NO
CCDC12	0.00730896	-0.272228	0.075	0.06	1	NO
RECQL5	0.0276182	-0.27188	0.021	0.015	1	NO
INIP	0.0511109	-0.271555	0.019	0.015	1	NO
CCDC71L	0.24226	-0.271393	0.019	0.016	1	NO
TMEM50A	0.00204384	-0.271165	0.189	0.153	1	NO
CCT6A	0.00571112	-0.2711	0.079	0.064	1	NO
ABCA3	0.0566623	-0.270903	0.016	0.012	1	NO
LRRC58	0.0204444	-0.270808	0.054	0.044	1	NO
RAB7B	0.30625	-0.270791	0.017	0.015	1	NO
LARP1B	0.0859658	-0.270604	0.021	0.017	1	NO
NME2	0.0203972	-0.270595	0.163	0.136	1	NO
CASZ1	0.235249	-0.270463	0.016	0.013	1	NO
CD34	0.150218	-0.270367	0.018	0.014	1	NO
PANK2	0.151627	-0.270149	0.012	0.009	1	NO
ZNF860	0.129869	-0.270126	0.011	0.009	1	NO
COA8	0.132768	-0.269642	0.028	0.023	1	NO
COMMD10	0.0438001	-0.269586	0.07	0.059	1	NO
PAAF1	0.0145939	-0.26933	0.022	0.016	1	NO
NLRC5	0.0545285	-0.269304	0.238	0.198	1	NO
ACP1	0.300408	-0.26929	0.031	0.027	1	NO
AGA	0.0589937	-0.269239	0.036	0.03	1	NO
PLD1	0.00211479	-0.269157	0.033	0.024	1	NO
KIAA1755	0.414021	-0.268853	0.013	0.012	1	NO
TMEM86A	0.0307971	-0.268647	0.017	0.012	1	NO
MTURN	0.0129606	-0.268407	0.025	0.019	1	NO
DZIP3	0.204955	-0.268198	0.02	0.017	1	NO
GPR180	0.0566248	-0.268072	0.027	0.022	1	NO
SUOX	0.0713268	-0.268065	0.02	0.015	1	NO
MMUT	0.0897064	-0.267957	0.032	0.027	1	NO
CFB	0.0122648	-0.267871	0.046	0.036	1	NO
CCL2	0.0158841	-0.267695	0.045	0.036	1	NO
MPP6	0.0534252	-0.267632	0.031	0.025	1	NO
IQCN	0.162073	-0.267611	0.011	0.009	1	NO
MTOR	0.0198744	-0.267393	0.048	0.039	1	NO
GBA	0.0104022	-0.267122	0.049	0.039	1	NO
WNT10B	0.0568301	-0.267012	0.02	0.015	1	NO
MMP17	0.152063	-0.267007	0.01	0.007	1	NO
MASP1	0.0559611	-0.26697	0.023	0.018	1	NO
LPAR1	0.0103136	-0.266669	0.073	0.059	1	NO
LAMC2	0.0760728	-0.266459	0.012	0.009	1	NO
SPIRE1	0.148962	-0.26644	0.018	0.015	1	NO
STK38L	0.0714569	-0.266351	0.031	0.025	1	NO
ZNF92	0.027502	-0.266324	0.033	0.026	1	NO
ZKSCAN2	0.0985373	-0.265853	0.013	0.01	1	NO
BCL2A1	0.310255	-0.265271	0.075	0.067	1	NO
COMMD8	0.00942384	-0.265148	0.027	0.02	1	NO
KEAP1	0.0719185	-0.265007	0.03	0.024	1	NO
GSS	0.0491741	-0.264986	0.022	0.017	1	NO
PPM1D	0.0620424	-0.264891	0.017	0.013	1	NO
MPZL1	0.0342963	-0.264874	0.024	0.019	1	NO
PTRHD1	0.0365063	-0.264771	0.051	0.042	1	NO
IGFBP5	0.0501548	-0.264599	0.076	0.065	1	NO
ALCAM	0.0354237	-0.264303	0.034	0.027	1	NO
ATXN2	0.0614886	-0.264027	0.01	0.007	1	NO
AOAH	0.0251161	-0.263896	0.138	0.116	1	NO
AIMP1	0.0160629	-0.263584	0.047	0.037	1	NO
GOT2	0.0323585	-0.263287	0.045	0.037	1	NO
ILF2	0.0129224	-0.262754	0.076	0.062	1	NO
DNASE1L1	0.0165086	-0.262535	0.055	0.045	1	NO
RIPK2	0.00750638	-0.262427	0.036	0.028	1	NO
CHCHD5	0.0337941	-0.262418	0.037	0.029	1	NO
COL4A4	0.0164072	-0.262353	0.035	0.027	1	NO
NLN	0.222941	-0.262281	0.012	0.01	1	NO
ADCK2	0.00354395	-0.262152	0.044	0.034	1	NO
ARHGEF25	0.130818	-0.262012	0.013	0.01	1	NO
PTCD2	0.04823	-0.26194	0.027	0.022	1	NO
PERP	0.304221	-0.261252	0.017	0.014	1	NO
NFKBIZ	0.020581	-0.261242	0.057	0.047	1	NO
ZWINT	0.125454	-0.261139	0.018	0.014	1	NO
TMEM80	0.00563985	-0.261053	0.029	0.021	1	NO
FAM110A	0.0174969	-0.260955	0.035	0.027	1	NO
EPS8	0.0822464	-0.260876	0.012	0.009	1	NO
NCOA7	0.019699	-0.2606	0.053	0.043	1	NO
SNX14	0.000719688	-0.260034	0.136	0.108	1	NO
SLPI	0.215967	-0.259984	0.01	0.008	1	NO
LILRB4	0.268422	-0.259783	0.023	0.02	1	NO
RIOX2	0.0046599	-0.259768	0.067	0.053	1	NO
INCENP	0.15385	-0.259719	0.017	0.014	1	NO
TRIM3	0.066627	-0.259698	0.011	0.008	1	NO
CAB39L	0.443997	-0.259607	0.013	0.012	1	NO
TAP2	0.0134612	-0.259503	0.217	0.179	1	NO
CLECL1	0.00416002	-0.25949	0.054	0.042	1	NO
RBFA	0.00969305	-0.259203	0.028	0.021	1	NO
CCDC167	0.0447034	-0.259145	0.033	0.027	1	NO
TRAF5	0.000170485	-0.259099	0.139	0.108	1	NO
SLC16A1	0.179751	-0.258889	0.026	0.022	1	NO
MYO1D	0.00035479	-0.258877	0.055	0.04	1	NO
CRCP	0.00516657	-0.258871	0.056	0.043	1	NO
NDC80	0.227259	-0.258515	0.017	0.014	1	NO
ITPK1	0.135208	-0.258308	0.02	0.016	1	NO
LZTFL1	0.0860566	-0.258071	0.031	0.026	1	NO
TSC22D1	0.0504798	-0.258032	0.017	0.013	1	NO
CWF19L2	0.00808271	-0.257534	0.131	0.108	1	NO
WDR45	0.0211804	-0.25751	0.049	0.039	1	NO
BNIP1	0.0976634	-0.257465	0.022	0.018	1	NO
ARNTL2	0.0536354	-0.257403	0.028	0.022	1	NO
CPEB3	0.108023	-0.257387	0.016	0.013	1	NO
TARBP1	0.015777	-0.257345	0.116	0.097	1	NO
TRMT5	0.0718818	-0.257244	0.02	0.016	1	NO
PPFIBP2	0.00328292	-0.257047	0.053	0.041	1	NO
NUDCD1	0.00212951	-0.257044	0.043	0.032	1	NO
GPX4	0.00388271	-0.256971	0.194	0.158	1	NO
RAB5IF	0.000157258	-0.256971	0.07	0.051	1	NO
COX6A1	0.0194455	-0.256639	0.091	0.076	1	NO
MTERF3	0.216317	-0.256578	0.012	0.01	1	NO
ZNF300	0.0645711	-0.256507	0.011	0.008	1	NO
SMIM15	0.00859353	-0.25627	0.058	0.046	1	NO
C5	0.0661426	-0.256134	0.012	0.009	1	NO
SHE	0.211159	-0.255979	0.012	0.01	1	NO
MANF	0.00614314	-0.255875	0.095	0.078	1	NO
SMC4	0.0224287	-0.255813	0.061	0.051	1	NO
CISD2	0.0514755	-0.25572	0.03	0.024	1	NO
HEATR1	0.00035498	-0.255693	0.044	0.031	1	NO
IFI16	0.102316	-0.255379	0.025	0.021	1	NO
SERPINB1	0.0956189	-0.255125	0.209	0.179	1	NO
BCAR1	0.0321652	-0.255095	0.015	0.011	1	NO
NDUFAF5	0.0774711	-0.255028	0.024	0.019	1	NO
CHST12	0.000672059	-0.254969	0.071	0.054	1	NO
PARP9	0.00332332	-0.254864	0.06	0.047	1	NO
PSAT1	0.0886852	-0.254784	0.018	0.014	1	NO
MICU1	0.016353	-0.254775	0.043	0.034	1	NO
ALPK2	0.150321	-0.254691	0.017	0.013	1	NO
PCK2	0.0476173	-0.254541	0.027	0.021	1	NO
ARSB	0.0744183	-0.25437	0.039	0.033	1	NO
FCRL2	0.139876	-0.254343	0.013	0.01	1	NO
RHOBTB1	0.428331	-0.25422	0.011	0.009	1	NO
USB1	0.0457329	-0.254162	0.04	0.033	1	NO
UHRF1	0.107811	-0.254111	0.011	0.008	1	NO
DOP1A	0.0901764	-0.253759	0.029	0.024	1	NO
ACOT9	0.0115913	-0.253565	0.059	0.047	1	NO
LRCH1	0.00242263	-0.253539	0.085	0.067	1	NO
IMPAD1	0.00720746	-0.253532	0.034	0.026	1	NO
PUS7L	0.0134281	-0.253519	0.038	0.03	1	NO
PSMD14	0.0575839	-0.253518	0.022	0.017	1	NO
NOA1	0.0849676	-0.253464	0.025	0.02	1	NO
FOXP4	0.00543947	-0.253393	0.035	0.026	1	NO
HBP1	0.00528099	-0.253052	0.084	0.068	1	NO
CPXM2	0.16749	-0.252461	0.013	0.01	1	NO
SLC4A8	0.158146	-0.25246	0.02	0.016	1	NO
SEC24A	0.00569315	-0.252411	0.049	0.038	1	NO
ANXA1	0.0471823	-0.252408	0.073	0.062	1	NO
FKBP9	0.0699322	-0.252408	0.015	0.011	1	NO
RRP12	0.0296345	-0.252402	0.014	0.01	1	NO
PEX7	0.127239	-0.252311	0.012	0.009	1	NO
GTPBP1	0.00554816	-0.2522	0.092	0.075	1	NO
TBC1D5	0.00091185	-0.252166	0.093	0.073	1	NO
NENF	0.0046027	-0.252118	0.076	0.061	1	NO
PLEKHG1	0.12015	-0.251935	0.025	0.021	1	NO
PCCA	0.0308269	-0.251794	0.027	0.021	1	NO
ACAA2	0.0695408	-0.251429	0.023	0.018	1	NO
JPT1	0.0626826	-0.25113	0.018	0.013	1	NO
EEF1G	0.134781	-0.250982	0.46	0.401	1	NO
LAP3	0.000198529	-0.250942	0.143	0.112	1	NO
HSPD1	0.00263296	-0.250866	0.065	0.051	1	NO
DDTL	0.0559501	-0.250783	0.016	0.012	1	NO
IRS2	0.0913466	-0.250704	0.024	0.019	1	NO
LRSAM1	0.0501391	-0.250589	0.029	0.023	1	NO
EXOSC9	0.000805753	-0.250219	0.094	0.074	1	NO
B9D1	0.0781134	-0.250162	0.013	0.009	1	NO
BTK	0.00611743	-0.249841	0.061	0.049	1	NO
ARMCX5	0.115028	-0.249524	0.011	0.008	1	NO
HSDL2	0.0749319	-0.249453	0.021	0.017	1	NO
HAUS5	0.0533325	-0.24943	0.03	0.024	1	NO
SLC9A1	0.0564411	-0.248982	0.022	0.017	1	NO
POLR3E	0.0185761	-0.248929	0.036	0.028	1	NO
CXXC5	0.0216763	-0.248903	0.044	0.035	1	NO
IMPDH2	0.00108559	-0.248737	0.071	0.055	1	NO
NUSAP1	0.134364	-0.248652	0.021	0.017	1	NO
PRSS12	0.0379468	-0.248636	0.033	0.026	1	NO
ELOVL5	0.000396193	-0.248578	0.171	0.135	1	NO
PXK	0.00374175	-0.248571	0.063	0.049	1	NO
MED10	0.00658964	-0.248553	0.074	0.059	1	NO
EXOC3L4	0.352067	-0.24852	0.011	0.01	1	NO
RBM3	0.00198918	-0.248511	0.28	0.223	1	NO
SMG5	0.0178302	-0.248362	0.083	0.068	1	NO
ST6GALNAC6	0.00277092	-0.24829	0.106	0.085	1	NO
CSTF2T	0.00194671	-0.248198	0.103	0.082	1	NO
WDPCP	0.173587	-0.248197	0.016	0.013	1	NO
PDIA5	0.0434993	-0.248036	0.025	0.02	1	NO
UBA52	0.455493	-0.247944	0.514	0.432	1	NO
HECTD1	0.0187139	-0.24764	0.02	0.015	1	NO
SF3B4	0.00490144	-0.247481	0.089	0.072	1	NO
ISG20	0.00161994	-0.247448	0.162	0.13	1	NO
HAGHL	0.175435	-0.247408	0.021	0.018	1	NO
RAP2C	0.00180622	-0.247405	0.085	0.067	1	NO
RALGDS	0.00456096	-0.247324	0.068	0.054	1	NO
SIRT5	0.128338	-0.247203	0.025	0.02	1	NO
TAF4B	0.0764326	-0.247112	0.023	0.019	1	NO
CD44	0.0260474	-0.247098	0.57	0.489	1	NO
ZNF620	0.167253	-0.24709	0.011	0.008	1	NO
KLHL7	0.0466568	-0.246964	0.021	0.016	1	NO
PGRMC1	0.00217835	-0.246925	0.051	0.039	1	NO
GFI1	0.120218	-0.246784	0.031	0.026	1	NO
LDB2	0.0591262	-0.246692	0.012	0.008	1	NO
ZBTB5	0.0113092	-0.246502	0.045	0.035	1	NO
C11orf49	0.107316	-0.24616	0.026	0.021	1	NO
KMT5B	0.00549047	-0.246012	0.071	0.057	1	NO
SLC29A3	0.103125	-0.245543	0.017	0.013	1	NO
TNFRSF21	0.00456715	-0.245277	0.094	0.076	1	NO
AHR	0.000121062	-0.244903	0.075	0.055	1	NO
COLGALT1	5.08e-05	-0.244643	0.118	0.09	0.919561	NO
USP49	0.0517288	-0.244616	0.01	0.007	1	NO
SLC16A3	0.00271045	-0.244594	0.054	0.042	1	NO
LAX1	0.0163937	-0.244535	0.054	0.043	1	NO
PHACTR1	0.0531595	-0.244527	0.04	0.033	1	NO
ATP5ME	0.00940155	-0.244251	0.07	0.057	1	NO
PNO1	0.256193	-0.244122	0.017	0.015	1	NO
SESN3	0.000280636	-0.244061	0.16	0.126	1	NO
GDAP1	0.196051	-0.243901	0.022	0.019	1	NO
HTT	0.14139	-0.243703	0.01	0.008	1	NO
GLCCI1	0.000940723	-0.243691	0.081	0.063	1	NO
RTN3	0.00359396	-0.243381	0.102	0.083	1	NO
ASPHD2	0.0595039	-0.243363	0.01	0.007	1	NO
S100A13	0.018113	-0.243022	0.046	0.037	1	NO
PGM1	0.0386366	-0.242815	0.023	0.017	1	NO
GPR35	0.0111851	-0.242522	0.016	0.011	1	NO
KNTC1	0.00509505	-0.242395	0.048	0.037	1	NO
ZFYVE16	0.00250226	-0.242271	0.062	0.048	1	NO
ZNF501	0.104485	-0.241997	0.013	0.01	1	NO
LIG4	0.0367511	-0.241933	0.022	0.017	1	NO
RIN2	0.0151405	-0.241797	0.037	0.028	1	NO
SMC5	0.000553815	-0.2417	0.086	0.067	1	NO
SLC26A11	0.0242605	-0.241605	0.051	0.042	1	NO
ERCC8	0.28103	-0.241485	0.013	0.011	1	NO
CA5B	0.121454	-0.24124	0.028	0.023	1	NO
ZNF227	0.0621122	-0.240715	0.024	0.019	1	NO
NSUN6	0.000876919	-0.240712	0.061	0.046	1	NO
BCAS2	0.260766	-0.240678	0.01	0.008	1	NO
NUPR1	0.0147215	-0.240321	0.04	0.031	1	NO
QSOX2	0.125549	-0.240136	0.023	0.019	1	NO
ANAPC4	0.00284458	-0.23997	0.063	0.049	1	NO
CLCN4	0.444749	-0.239735	0.011	0.01	1	NO
YJU2	0.0112581	-0.239657	0.055	0.044	1	NO
NPC1	0.000805437	-0.23896	0.055	0.041	1	NO
HDAC4	0.0115415	-0.238475	0.033	0.025	1	NO
CTNNAL1	0.0494317	-0.238383	0.025	0.02	1	NO
SLX4IP	0.0663275	-0.238343	0.018	0.014	1	NO
INTS4	0.00998686	-0.238223	0.046	0.036	1	NO
GPR160	0.0423665	-0.237824	0.045	0.037	1	NO
LRRC57	0.0428866	-0.237779	0.036	0.029	1	NO
ATP6V1G1	0.00118219	-0.237627	0.11	0.087	1	NO
PLXNA3	0.0879486	-0.237356	0.015	0.012	1	NO
RAB4B	0.00523388	-0.237185	0.053	0.042	1	NO
TENT4B	0.171576	-0.237157	0.011	0.008	1	NO
GSDMD	0.000382868	-0.237024	0.088	0.067	1	NO
LEPR	0.068668	-0.236872	0.018	0.014	1	NO
FCHSD2	0.000207551	-0.236772	0.104	0.08	1	NO
ARID3A	0.0109255	-0.236426	0.035	0.027	1	NO
BRWD1	0.00160053	-0.236299	0.083	0.065	1	NO
COX17	0.00260455	-0.236274	0.046	0.034	1	NO
AGMAT	0.206924	-0.236107	0.018	0.015	1	NO
PARP10	0.00130348	-0.235973	0.089	0.07	1	NO
RIPOR1	0.000770826	-0.235491	0.113	0.089	1	NO
UBD	0.00596772	-0.235456	0.183	0.15	1	NO
LRR1	0.17648	-0.235445	0.018	0.014	1	NO
NUDT21	0.00711119	-0.235397	0.059	0.047	1	NO
DBF4B	0.0851374	-0.235285	0.021	0.016	1	NO
NUDT17	0.265254	-0.2352	0.01	0.008	1	NO
PDCD1LG2	0.0177285	-0.234776	0.025	0.018	1	NO
PRPF40B	0.18465	-0.234744	0.01	0.008	1	NO
CTTN	0.000800468	-0.234737	0.061	0.046	1	NO
NIP7	0.0287605	-0.234704	0.035	0.028	1	NO
RPRD1B	0.0132375	-0.234533	0.039	0.03	1	NO
PDE10A	0.0681999	-0.234518	0.013	0.009	1	NO
MPPE1	0.00400236	-0.234482	0.059	0.046	1	NO
C3orf18	0.229638	-0.234079	0.012	0.01	1	NO
TRANK1	0.00315565	-0.233911	0.063	0.049	1	NO
COX10	0.0248549	-0.233596	0.054	0.044	1	NO
PIM1	0.000777248	-0.233485	0.047	0.034	1	NO
NABP2	0.106008	-0.233448	0.032	0.027	1	NO
TPCN1	0.000274599	-0.233439	0.068	0.051	1	NO
CPEB2	0.0080511	-0.233373	0.042	0.032	1	NO
TMEM185A	0.0291045	-0.232862	0.034	0.027	1	NO
CENPH	0.061422	-0.232858	0.023	0.018	1	NO
UQCRB	0.0017008	-0.232836	0.101	0.081	1	NO
SLC25A29	0.27478	-0.232791	0.016	0.014	1	NO
TP53	0.00130632	-0.232577	0.163	0.131	1	NO
COX4I1	0.000686239	-0.232455	0.122	0.096	1	NO
IL3RA	0.0328038	-0.232279	0.035	0.028	1	NO
ANKRD13A	0.000157253	-0.232266	0.127	0.099	1	NO
CARNS1	0.0964325	-0.23215	0.021	0.017	1	NO
PRRX2	0.121221	-0.23203	0.01	0.007	1	NO
GRAMD2B	0.132236	-0.231873	0.027	0.023	1	NO
CDC26	0.0101457	-0.231754	0.028	0.021	1	NO
TSPAN13	0.0929249	-0.231562	0.033	0.028	1	NO
EBF1	0.0284241	-0.231484	0.039	0.031	1	NO
ZNF703	0.00201331	-0.231359	0.052	0.04	1	NO
LRRC59	0.0477809	-0.231185	0.036	0.029	1	NO
EHD3	0.0708368	-0.230849	0.025	0.02	1	NO
GTF2E2	0.0174454	-0.230791	0.032	0.025	1	NO
DHFR2	0.050241	-0.230349	0.026	0.02	1	NO
FAIM	0.067891	-0.230265	0.024	0.019	1	NO
CADM1	0.0274647	-0.230188	0.044	0.035	1	NO
FAM49A	0.00464607	-0.229933	0.079	0.063	1	NO
ADAM28	0.00344833	-0.229871	0.069	0.055	1	NO
SPATA7	0.0735444	-0.229758	0.012	0.009	1	NO
ZFPL1	0.0987488	-0.229577	0.013	0.01	1	NO
FADS3	0.092756	-0.229569	0.015	0.011	1	NO
SLC66A3	0.143987	-0.229335	0.015	0.012	1	NO
CLPTM1L	3.38e-05	-0.229297	0.126	0.096	0.610904	NO
BACE1	0.0762957	-0.229255	0.013	0.01	1	NO
GPCPD1	0.000405025	-0.229222	0.113	0.089	1	NO
TYMP	0.00050739	-0.229007	0.277	0.221	1	NO
PIK3C2B	0.0811833	-0.228992	0.018	0.014	1	NO
KLHL5	0.00195792	-0.228901	0.187	0.152	1	NO
LAGE3	0.0102351	-0.22889	0.027	0.02	1	NO
UGDH	0.0110634	-0.228709	0.038	0.029	1	NO
CDK6	0.0608737	-0.228544	0.027	0.022	1	NO
ATP8B4	0.0131253	-0.228296	0.03	0.023	1	NO
TM2D2	0.166871	-0.228189	0.013	0.01	1	NO
EHD4	0.0285321	-0.228168	0.042	0.034	1	NO
UBAP2	0.0533986	-0.228162	0.024	0.019	1	NO
APOD	0.00380973	-0.228152	0.029	0.02	1	NO
RAD51D	0.0394935	-0.227831	0.033	0.027	1	NO
NRAS	0.0178274	-0.227528	0.05	0.04	1	NO
MSC	0.161876	-0.227473	0.03	0.026	1	NO
DUSP4	0.0682637	-0.227212	0.015	0.011	1	NO
BTG2	0.00036671	-0.227061	0.167	0.132	1	NO
IL1R1	0.0417073	-0.226725	0.013	0.009	1	NO
CEP131	0.0123782	-0.226365	0.03	0.023	1	NO
ERAP2	0.00706633	-0.226329	0.076	0.061	1	NO
CMSS1	0.0268111	-0.22595	0.029	0.022	1	NO
COX7A2	0.0246255	-0.225613	0.024	0.018	1	NO
CPA3	0.357735	-0.22557	0.016	0.014	1	NO
TNFSF10	0.000849866	-0.225425	0.124	0.099	1	NO
NNMT	0.0297734	-0.225334	0.031	0.025	1	NO
CD48	4.8e-05	-0.225255	0.11	0.083	0.86809	NO
CASTOR1	0.0169464	-0.225231	0.02	0.015	1	NO
MAP2K4	0.00359968	-0.224997	0.059	0.046	1	NO
NOC3L	0.00534262	-0.224959	0.049	0.038	1	NO
SLC4A7	0.00762685	-0.224944	0.068	0.055	1	NO
APOBEC3G	0.00904797	-0.224942	0.092	0.075	1	NO
ZC3H12A	0.000512397	-0.224606	0.068	0.051	1	NO
APOL2	0.000377226	-0.224551	0.124	0.098	1	NO
ADAT2	0.00195404	-0.224502	0.06	0.046	1	NO
TMED1	0.0215786	-0.224387	0.016	0.011	1	NO
ABHD6	0.00236967	-0.224337	0.04	0.029	1	NO
PRUNE2	0.271097	-0.224114	0.01	0.008	1	NO
PIGH	0.00672906	-0.22411	0.049	0.038	1	NO
TRAPPC1	0.00160422	-0.22404	0.076	0.059	1	NO
TMSB10	2.66e-05	-0.223757	0.77	0.668	0.481462	NO
TGFB3	0.385244	-0.223511	0.012	0.01	1	NO
CASP4	0.00288707	-0.223461	0.161	0.13	1	NO
BEND5	0.220377	-0.223403	0.012	0.01	1	NO
RABGGTA	0.0261528	-0.22333	0.05	0.041	1	NO
GPR108	0.0270711	-0.223187	0.051	0.042	1	NO
ANAPC5	0.000477539	-0.222428	0.149	0.118	1	NO
ZNF155	0.0277216	-0.222016	0.011	0.007	1	NO
CARM1	0.00376291	-0.221952	0.056	0.044	1	NO
LRIF1	0.0053673	-0.221877	0.072	0.057	1	NO
S100A10	0.0185029	-0.221572	0.094	0.078	1	NO
UBE2J2	0.0230363	-0.221266	0.057	0.046	1	NO
LRRC56	0.17668	-0.221046	0.016	0.013	1	NO
DNAJC3	0.000435472	-0.220804	0.081	0.062	1	NO
STARD3NL	0.0399252	-0.220803	0.017	0.012	1	NO
SELENOF	3.55e-06	-0.220132	0.168	0.127	0.0642331	NO
DIAPH2	0.00387773	-0.220113	0.044	0.033	1	NO
ZBTB38	0.00290212	-0.2201	0.086	0.069	1	NO
RAB30	0.00409458	-0.219974	0.036	0.027	1	NO
DAP	0.00643739	-0.219974	0.074	0.06	1	NO
PIGW	0.550493	-0.219756	0.012	0.011	1	NO
EIF6	0.00329426	-0.219701	0.086	0.069	1	NO
COPS2	0.000733708	-0.219687	0.086	0.067	1	NO
UNC93B1	0.000564265	-0.219635	0.085	0.065	1	NO
ARL6IP5	0.0016166	-0.219616	0.079	0.062	1	NO
GRK3	8.18e-05	-0.219458	0.156	0.122	1	NO
CD82	0.00175137	-0.219408	0.143	0.116	1	NO
TNFSF13	0.000261961	-0.219394	0.122	0.096	1	NO
CRIP1	0.0326541	-0.219306	0.263	0.22	1	NO
CD14	4.37e-05	-0.219266	0.09	0.067	0.79013	NO
NDEL1	0.0230075	-0.219183	0.038	0.03	1	NO
MAP4K1	0.00519962	-0.219131	0.205	0.168	1	NO
GINS4	0.126236	-0.218891	0.014	0.011	1	NO
PAQR7	0.0298126	-0.218863	0.019	0.014	1	NO
STAT3	0.00776405	-0.218432	0.026	0.019	1	NO
RAPGEF1	0.00486297	-0.218366	0.205	0.168	1	NO
PEAK1	0.00047668	-0.21788	0.053	0.039	1	NO
P4HB	0.00438326	-0.217875	0.063	0.05	1	NO
SGCB	0.0126194	-0.217726	0.026	0.019	1	NO
G6PC3	0.00247255	-0.217709	0.035	0.025	1	NO
VAMP5	0.001828	-0.217608	0.075	0.059	1	NO
HAX1	0.0509773	-0.217593	0.026	0.02	1	NO
RNF168	0.00457224	-0.217558	0.077	0.061	1	NO
HSPA8	0.0178209	-0.217497	0.375	0.302	1	NO
CCL28	0.146592	-0.217342	0.018	0.014	1	NO
PSMB8	0.00318892	-0.217314	0.222	0.18	1	NO
SDC3	7.26e-06	-0.217259	0.098	0.072	0.131266	NO
GGCT	0.047453	-0.217147	0.023	0.018	1	NO
BIVM	0.0228247	-0.216914	0.027	0.021	1	NO
MFSD5	0.01584	-0.21674	0.031	0.023	1	NO
GMEB1	0.163474	-0.216584	0.01	0.008	1	NO
DNMBP	0.26245	-0.21648	0.012	0.01	1	NO
VPS16	0.0192555	-0.216417	0.022	0.016	1	NO
GNL3	0.000262971	-0.216223	0.146	0.115	1	NO
YME1L1	0.00826788	-0.216134	0.05	0.039	1	NO
TAGAP	1.18e-06	-0.216108	0.145	0.107	0.0213041	NO
GBP4	0.00536418	-0.215885	0.079	0.064	1	NO
TAF1B	0.0144531	-0.215821	0.027	0.02	1	NO
LRRC8A	0.000605706	-0.215744	0.049	0.036	1	NO
PDCD6IP	0.000788729	-0.215509	0.111	0.088	1	NO
HPS3	9.59e-05	-0.215291	0.063	0.046	1	NO
RAD9A	0.00617746	-0.215224	0.04	0.03	1	NO
SLF1	0.116387	-0.215129	0.018	0.014	1	NO
PALM2-AKAP2	0.000490119	-0.214775	0.112	0.088	1	NO
VPS26A	0.024371	-0.214746	0.029	0.022	1	NO
UGCG	0.000686731	-0.214574	0.226	0.181	1	NO
CAMKK2	0.0164222	-0.21455	0.052	0.042	1	NO
LTB4R	0.0131076	-0.214244	0.032	0.024	1	NO
ANKRD28	0.00377248	-0.214157	0.057	0.044	1	NO
GTF3C3	0.0501463	-0.214147	0.033	0.026	1	NO
ATP5MG	0.000170799	-0.214075	0.125	0.097	1	NO
APOL6	0.00914853	-0.214057	0.088	0.072	1	NO
CXCR4	0.0259933	-0.213866	0.322	0.265	1	NO
NT5C	0.021101	-0.213853	0.049	0.04	1	NO
NR1D1	0.0838105	-0.213841	0.024	0.02	1	NO
ATG4A	0.00413221	-0.213753	0.024	0.016	1	NO
TNFRSF13C	3.05e-05	-0.213714	0.15	0.116	0.551321	NO
SMS	0.000666649	-0.213704	0.088	0.068	1	NO
ADCY3	0.0175046	-0.213601	0.053	0.043	1	NO
PBX1	0.0460137	-0.213557	0.015	0.011	1	NO
FCRL3	0.115478	-0.213399	0.026	0.021	1	NO
CFDP1	0.00341133	-0.213164	0.069	0.054	1	NO
GON7	0.0299837	-0.213151	0.03	0.023	1	NO
DERL1	0.000570639	-0.213043	0.104	0.081	1	NO
COL4A2	0.0377898	-0.212966	0.025	0.019	1	NO
FGF7	0.00727613	-0.212958	0.041	0.032	1	NO
NCF4	0.00272868	-0.212873	0.084	0.067	1	NO
GTPBP4	0.00815952	-0.212643	0.069	0.055	1	NO
B4GALT2	0.0886854	-0.21264	0.014	0.01	1	NO
SLC25A13	0.00702797	-0.212548	0.034	0.026	1	NO
CAD	0.0486574	-0.212356	0.041	0.033	1	NO
KCNA3	0.00169515	-0.212314	0.056	0.043	1	NO
TMEM260	0.0106993	-0.212263	0.032	0.024	1	NO
GAB1	0.00790182	-0.212249	0.018	0.012	1	NO
ZSCAN2	0.0428159	-0.212151	0.03	0.024	1	NO
CTSB	0.0404097	-0.211992	0.39	0.322	1	NO
MYO1E	0.000496008	-0.211786	0.068	0.052	1	NO
MAP3K10	0.0137563	-0.211466	0.026	0.02	1	NO
GNAO1	0.111862	-0.211444	0.012	0.009	1	NO
TMX1	0.00910531	-0.21118	0.052	0.041	1	NO
MT-CO3	1.33e-05	-0.211043	0.822	0.733	0.241428	NO
OGA	0.0562359	-0.210943	0.356	0.292	1	NO
ANK2	0.0138618	-0.210886	0.026	0.019	1	NO
CYB5R4	0.000159394	-0.210879	0.117	0.091	1	NO
JUN	0.0143287	-0.210851	0.03	0.023	1	NO
TIMM10	0.00603483	-0.210714	0.068	0.055	1	NO
GLS	0.0018045	-0.210537	0.119	0.096	1	NO
TIFA	0.0004121	-0.210484	0.049	0.035	1	NO
SCPEP1	0.0476025	-0.210315	0.02	0.015	1	NO
THEMIS2	0.000200125	-0.210306	0.088	0.067	1	NO
SAT1	0.0216576	-0.210237	0.339	0.28	1	NO
DAGLB	0.0267356	-0.210228	0.03	0.024	1	NO
NDUFA13	0.0188952	-0.21021	0.033	0.025	1	NO
RAB31	0.0637275	-0.210184	0.017	0.013	1	NO
IDUA	0.000367097	-0.209913	0.085	0.065	1	NO
SCRIB	0.00202551	-0.209817	0.052	0.039	1	NO
MEPCE	0.00114837	-0.209778	0.047	0.035	1	NO
RIMS3	0.103609	-0.209708	0.011	0.008	1	NO
ANKFY1	0.00813667	-0.209707	0.084	0.068	1	NO
SREBF2	0.000294167	-0.20968	0.082	0.062	1	NO
GLUD1	0.0184958	-0.209567	0.038	0.03	1	NO
KDM6A	0.0350812	-0.209196	0.03	0.024	1	NO
RNF19B	0.000720628	-0.209173	0.106	0.083	1	NO
SUSD5	0.00655964	-0.209117	0.024	0.017	1	NO
KIAA0319L	0.0131956	-0.209055	0.04	0.031	1	NO
FBXL17	0.00111873	-0.208415	0.1	0.079	1	NO
MTPN	0.0099697	-0.208167	0.055	0.044	1	NO
CMTM6	0.000115178	-0.208127	0.12	0.092	1	NO
PALB2	0.105764	-0.208123	0.022	0.018	1	NO
MAD2L1	0.0892463	-0.208066	0.015	0.012	1	NO
SEC23IP	0.00176214	-0.208046	0.055	0.042	1	NO
GABBR1	0.00148304	-0.207849	0.062	0.048	1	NO
YKT6	0.00124599	-0.207341	0.107	0.085	1	NO
TOR4A	0.0334453	-0.207254	0.028	0.022	1	NO
CEBPD	0.00693153	-0.206528	0.061	0.048	1	NO
ABHD11	0.238541	-0.20648	0.018	0.015	1	NO
NSMCE1	0.00532838	-0.206449	0.07	0.056	1	NO
LGALS1	0.000370424	-0.205971	0.224	0.178	1	NO
OSTM1	0.00820816	-0.205912	0.054	0.043	1	NO
PPP1CB	0.00042586	-0.205865	0.103	0.08	1	NO
RAB11FIP1	0.000185069	-0.205823	0.092	0.071	1	NO
VMA21	0.00141456	-0.205807	0.069	0.053	1	NO
PGRMC2	0.0149681	-0.205409	0.058	0.047	1	NO
SNX10	0.00341668	-0.20523	0.039	0.029	1	NO
ZNF251	0.164533	-0.205221	0.022	0.018	1	NO
MMD	0.0375451	-0.205141	0.029	0.023	1	NO
TNFSF14	0.0540877	-0.205114	0.033	0.027	1	NO
TSTA3	0.0133454	-0.205033	0.049	0.039	1	NO
TMEM120B	0.352357	-0.205014	0.015	0.013	1	NO
CEP192	0.00923409	-0.204944	0.072	0.059	1	NO
CIAO2B	0.00887523	-0.204789	0.042	0.033	1	NO
ARV1	0.000510627	-0.204587	0.047	0.034	1	NO
SPRYD7	0.108639	-0.204504	0.013	0.01	1	NO
TMEM218	0.0293042	-0.204486	0.027	0.021	1	NO
SYNGR2	0.00742221	-0.204174	0.349	0.281	1	NO
BOP1	0.024629	-0.204053	0.027	0.021	1	NO
TTC7B	0.0192353	-0.204008	0.019	0.014	1	NO
TMTC2	0.0355047	-0.204008	0.023	0.018	1	NO
MMP25	0.0928664	-0.203956	0.018	0.014	1	NO
PSMD9	0.000870601	-0.203885	0.066	0.05	1	NO
ASB13	0.0021697	-0.203773	0.022	0.015	1	NO
RRNAD1	0.125187	-0.203714	0.014	0.011	1	NO
FRS2	0.107384	-0.203629	0.021	0.017	1	NO
GRINA	5.52e-06	-0.203462	0.205	0.156	0.0997939	NO
ASAH1	2.88e-05	-0.203393	0.078	0.057	0.520599	NO
LTV1	0.0293537	-0.203247	0.037	0.029	1	NO
LMNB1	0.00296271	-0.203101	0.086	0.069	1	NO
CAV1	0.0536089	-0.202904	0.018	0.014	1	NO
RNF213	0.00313389	-0.202718	0.332	0.266	1	NO
CLN8	0.00335955	-0.202534	0.05	0.038	1	NO
TMEM181	0.000556584	-0.202329	0.065	0.049	1	NO
KDELR2	0.00477307	-0.202024	0.05	0.039	1	NO
MTG2	0.011892	-0.201712	0.026	0.019	1	NO
CASP7	0.00380775	-0.201404	0.048	0.037	1	NO
MDK	0.0306518	-0.201355	0.021	0.016	1	NO
OAZ1	0.00303724	-0.20131	0.684	0.595	1	NO
SMAGP	0.0819046	-0.201249	0.019	0.015	1	NO
ELP6	0.0253428	-0.20124	0.033	0.026	1	NO
PPP3CA	0.000115258	-0.201005	0.07	0.051	1	NO
EXT1	0.00126903	-0.200989	0.07	0.054	1	NO
EVI5	0.00154714	-0.200863	0.041	0.03	1	NO
EMILIN1	0.00423489	-0.200782	0.06	0.047	1	NO
SMARCB1	6.57e-06	-0.200776	0.103	0.076	0.118886	NO
APPL1	0.000898281	-0.200685	0.105	0.083	1	NO
CDC7	0.213385	-0.200573	0.016	0.013	1	NO
ST6GALNAC4	0.0564676	-0.200471	0.042	0.035	1	NO
PSMB6	0.173447	-0.20001	0.013	0.01	1	NO
CYC1	0.0010908	-0.199831	0.114	0.091	1	NO
CUTC	0.0104958	-0.199615	0.06	0.048	1	NO
COL27A1	0.0166783	-0.199342	0.018	0.013	1	NO
PPIP5K2	0.000138528	-0.199183	0.079	0.059	1	NO
CD80	0.0131307	-0.199086	0.063	0.051	1	NO
MICAL2	0.00249671	-0.1989	0.032	0.022	1	NO
AVEN	0.0195808	-0.198897	0.032	0.025	1	NO
SF3A1	0.0357771	-0.198632	0.046	0.037	1	NO
INTS14	0.0212436	-0.198601	0.027	0.02	1	NO
BRI3	1.3e-05	-0.198279	0.182	0.14	0.235586	NO
NDUFA1	0.000238682	-0.19796	0.106	0.082	1	NO
RTRAF	0.00145766	-0.197618	0.077	0.06	1	NO
WEE1	0.179919	-0.197424	0.013	0.011	1	NO
AAGAB	6.6e-05	-0.197272	0.074	0.054	1	NO
OGFR	0.000726595	-0.197253	0.113	0.089	1	NO
SIRT2	0.00277444	-0.196967	0.047	0.035	1	NO
TMEM214	0.00109461	-0.196959	0.045	0.033	1	NO
ATRX	0.0448378	-0.196542	0.015	0.011	1	NO
CIT	0.126227	-0.196389	0.01	0.008	1	NO
GPR141	0.0758792	-0.196348	0.018	0.014	1	NO
SELENOK	0.0913305	-0.196036	0.012	0.009	1	NO
N4BP3	0.285794	-0.196024	0.011	0.009	1	NO
NFXL1	0.0279092	-0.195939	0.027	0.021	1	NO
DCAF10	0.00129125	-0.195543	0.046	0.034	1	NO
ZNF101	4.22e-05	-0.195426	0.155	0.12	0.76387	NO
MAK16	0.00178083	-0.195243	0.054	0.041	1	NO
CD63	6.78e-06	-0.195168	0.155	0.117	0.122605	NO
CLEC4A	0.153902	-0.195121	0.014	0.011	1	NO
GPRC5B	0.0152156	-0.195086	0.025	0.018	1	NO
CEP41	0.0924009	-0.195053	0.013	0.01	1	NO
FAM43A	0.00225171	-0.194879	0.041	0.03	1	NO
GALNT11	0.00289111	-0.194811	0.058	0.045	1	NO
ATP13A4	0.318171	-0.194602	0.011	0.009	1	NO
ZDHHC4	0.00103633	-0.194449	0.048	0.035	1	NO
ETFDH	0.0350855	-0.194448	0.025	0.02	1	NO
SPRYD4	0.0080759	-0.194284	0.034	0.025	1	NO
PTGS1	0.0245883	-0.194246	0.024	0.018	1	NO
PLTP	4.35e-06	-0.194208	0.066	0.046	0.0787565	NO
SPCS1	2.13e-05	-0.194175	0.16	0.122	0.384624	NO
ZNF296	0.0155577	-0.194123	0.035	0.027	1	NO
TGFB1	0.00760658	-0.194031	0.055	0.043	1	NO
RBBP7	0.00118433	-0.193719	0.064	0.049	1	NO
ANKRD6	0.0865859	-0.193717	0.015	0.012	1	NO
RBM6	0.000721751	-0.193565	0.114	0.091	1	NO
LGALS9	0.000975615	-0.19304	0.071	0.054	1	NO
C18orf54	0.0238533	-0.192912	0.01	0.006	1	NO
ZNF280D	0.00142015	-0.192814	0.055	0.041	1	NO
SMPDL3A	0.0020135	-0.192291	0.03	0.021	1	NO
DDX54	0.000210906	-0.192226	0.079	0.06	1	NO
ANKRD52	0.00270362	-0.192133	0.066	0.052	1	NO
RAI2	0.0352445	-0.192029	0.023	0.018	1	NO
ECPAS	3.89e-05	-0.191716	0.093	0.069	0.704371	NO
IFITM3	3.33e-05	-0.191694	0.163	0.125	0.603041	NO
ULK1	0.00500468	-0.191581	0.066	0.052	1	NO
PDIA6	0.00136561	-0.191544	0.05	0.037	1	NO
COMMD6	3.12e-05	-0.191504	0.14	0.107	0.565032	NO
MTFMT	0.183788	-0.191371	0.012	0.01	1	NO
MEIS1	0.0117701	-0.191367	0.029	0.021	1	NO
ACAP2	0.00014256	-0.191302	0.145	0.114	1	NO
TMX4	3.63e-05	-0.191186	0.089	0.066	0.6564	NO
SPATS2	0.00678223	-0.191025	0.049	0.038	1	NO
HEXA	0.000212404	-0.190944	0.109	0.085	1	NO
RFT1	0.00193153	-0.190831	0.059	0.046	1	NO
ACTR8	0.00138878	-0.190712	0.059	0.044	1	NO
CEPT1	4.69e-05	-0.190563	0.08	0.059	0.8482	NO
ENTPD7	0.0495409	-0.190486	0.024	0.019	1	NO
C9orf72	0.00165194	-0.190367	0.068	0.052	1	NO
GRIP2	0.0835195	-0.190286	0.011	0.008	1	NO
FAM3C	0.000574258	-0.190261	0.126	0.1	1	NO
GNS	1.61e-05	-0.190162	0.132	0.1	0.291413	NO
SLC37A1	0.0120088	-0.190025	0.027	0.02	1	NO
EEF2KMT	0.0689804	-0.189991	0.012	0.009	1	NO
ZNF778	0.0841431	-0.189927	0.023	0.018	1	NO
FBN1	0.00944802	-0.18948	0.05	0.04	1	NO
MGAT1	8.04e-06	-0.189475	0.133	0.1	0.145388	NO
PABPC1L	0.00079426	-0.189464	0.063	0.048	1	NO
TFRC	0.000393138	-0.18945	0.07	0.053	1	NO
YPEL5	5.51e-05	-0.189443	0.128	0.098	0.997333	NO
HPS4	0.013537	-0.189292	0.017	0.012	1	NO
RASSF2	0.000351007	-0.188934	0.268	0.213	1	NO
TRIM14	0.000279786	-0.188913	0.113	0.088	1	NO
ZNF250	0.185866	-0.1887	0.012	0.009	1	NO
TMEM208	0.000870311	-0.188532	0.055	0.041	1	NO
SAMD9	0.00160239	-0.188459	0.065	0.05	1	NO
CHST10	0.1033	-0.188444	0.011	0.008	1	NO
ECSIT	0.00124405	-0.188223	0.055	0.041	1	NO
KIAA0040	0.00678624	-0.188076	0.029	0.021	1	NO
MRI1	0.000752943	-0.188072	0.04	0.028	1	NO
CTNNBL1	0.0190683	-0.18781	0.027	0.021	1	NO
THAP3	0.0538665	-0.187646	0.016	0.012	1	NO
VPS18	0.104957	-0.187527	0.018	0.014	1	NO
RELB	0.00247313	-0.187396	0.117	0.094	1	NO
SEC11A	1.15e-06	-0.187268	0.172	0.129	0.0208394	NO
CGRRF1	0.0391017	-0.187146	0.021	0.016	1	NO
RFFL	0.00151657	-0.187037	0.097	0.077	1	NO
PLCH2	0.133156	-0.186812	0.012	0.01	1	NO
BRI3BP	0.0010495	-0.186767	0.053	0.04	1	NO
KCMF1	0.0147556	-0.186741	0.039	0.031	1	NO
TPST2	0.00448401	-0.1865	0.058	0.045	1	NO
PIGU	0.0610639	-0.186426	0.013	0.009	1	NO
POLD2	0.0208279	-0.186344	0.038	0.03	1	NO
PLXND1	2.06e-05	-0.186237	0.131	0.099	0.372425	NO
ACVRL1	0.0249791	-0.186149	0.021	0.016	1	NO
CLU	0.82254	-0.186084	0.33	0.296	1	NO
CD99L2	0.00222076	-0.185781	0.027	0.019	1	NO
EML2	0.000993573	-0.185718	0.048	0.036	1	NO
MEF2A	0.000133059	-0.185488	0.071	0.053	1	NO
OR52N4	0.143911	-0.185396	0.01	0.008	1	NO
TMEM9B	0.000902209	-0.185261	0.099	0.078	1	NO
FOXN2	0.00242505	-0.185122	0.089	0.071	1	NO
COL3A1	7.01e-08	-0.184902	0.2	0.15	0.00126701	NO
DESI2	0.00468018	-0.184833	0.039	0.03	1	NO
NDUFB2	0.000673244	-0.184786	0.074	0.057	1	NO
TYW5	0.0708769	-0.184724	0.034	0.028	1	NO
FUT8	0.0068122	-0.184395	0.046	0.035	1	NO
TIGD2	0.032892	-0.1841	0.023	0.017	1	NO
STAU1	0.13715	-0.183885	0.038	0.032	1	NO
CD68	0.000118635	-0.183646	0.264	0.21	1	NO
BCAR3	0.0175863	-0.183643	0.021	0.016	1	NO
PHPT1	1.9e-06	-0.183371	0.11	0.08	0.0343737	NO
TRMT11	0.0165037	-0.183341	0.041	0.033	1	NO
EPRS	0.000196088	-0.18324	0.102	0.079	1	NO
CSNK1E	0.000409727	-0.183118	0.057	0.042	1	NO
CAPRIN1	0.000236641	-0.18306	0.063	0.046	1	NO
HCFC1	0.0131686	-0.18302	0.062	0.05	1	NO
FANCG	0.117179	-0.182964	0.014	0.011	1	NO
GNPTG	0.000201054	-0.182844	0.084	0.064	1	NO
TP53BP2	0.000229943	-0.18284	0.087	0.066	1	NO
AICDA	0.15983	-0.182787	0.01	0.008	1	NO
HIVEP2	0.00357416	-0.182776	0.034	0.025	1	NO
UQCR11	0.00458091	-0.182712	0.07	0.056	1	NO
SRP72	0.0238538	-0.182681	0.032	0.025	1	NO
RARRES1	0.0370939	-0.182488	0.016	0.011	1	NO
MTO1	0.00308523	-0.18211	0.08	0.063	1	NO
GOLPH3L	0.000744722	-0.18192	0.04	0.029	1	NO
CXCL12	0.000597283	-0.181905	0.298	0.243	1	NO
UFD1	0.00302872	-0.181802	0.048	0.037	1	NO
WDFY3	0.00651822	-0.181776	0.026	0.019	1	NO
RGP1	0.00504331	-0.181705	0.039	0.03	1	NO
COX16	0.00238466	-0.181693	0.08	0.064	1	NO
DUS1L	1.04e-05	-0.181659	0.172	0.132	0.188273	NO
RXYLT1	0.0136861	-0.181348	0.033	0.025	1	NO
NDUFS4	0.000842432	-0.18127	0.069	0.053	1	NO
CREBRF	0.000523199	-0.181269	0.099	0.077	1	NO
CLIC6	0.077927	-0.181149	0.01	0.007	1	NO
LRRC25	0.0151671	-0.181001	0.032	0.025	1	NO
CASP3	0.0294536	-0.180956	0.061	0.051	1	NO
KLHL12	0.00486842	-0.180925	0.051	0.04	1	NO
SLC41A2	0.00473647	-0.180916	0.022	0.015	1	NO
MCM6	0.00744855	-0.180603	0.047	0.036	1	NO
IRF8	0.000799713	-0.180558	0.142	0.114	1	NO
DUSP23	0.0136299	-0.180535	0.036	0.028	1	NO
TRAPPC5	0.000219181	-0.180481	0.094	0.072	1	NO
TRIB1	0.0282348	-0.180286	0.036	0.029	1	NO
TNFRSF10B	0.0209844	-0.180092	0.06	0.05	1	NO
MAD2L1BP	0.0798718	-0.180043	0.029	0.024	1	NO
PSMD11	0.00499879	-0.179947	0.035	0.026	1	NO
SEM1	0.00108027	-0.179795	0.074	0.057	1	NO
UAP1L1	0.0175907	-0.179667	0.022	0.016	1	NO
SETBP1	0.000373543	-0.179508	0.118	0.093	1	NO
BEX5	0.0377443	-0.179504	0.01	0.006	1	NO
RSAD1	0.00292946	-0.179391	0.053	0.041	1	NO
HIGD2A	3.76e-05	-0.179211	0.098	0.074	0.679901	NO
SMAD7	0.0228924	-0.178895	0.023	0.017	1	NO
GLTP	0.123672	-0.178845	0.016	0.012	1	NO
ABCD4	0.0286899	-0.178827	0.027	0.021	1	NO
UNK	0.000103349	-0.178817	0.082	0.061	1	NO
ANP32B	0.00510074	-0.178811	0.04	0.03	1	NO
SPATS2L	0.0565499	-0.17881	0.02	0.016	1	NO
RNF13	0.000393056	-0.178804	0.06	0.044	1	NO
CYB561	0.0245531	-0.178548	0.025	0.019	1	NO
ZDHHC13	0.000859741	-0.178535	0.047	0.035	1	NO
CCRL2	0.047186	-0.178528	0.011	0.008	1	NO
TPM4	8.73e-05	-0.178522	0.121	0.094	1	NO
BCOR	0.000296476	-0.178501	0.071	0.053	1	NO
NT5C3A	0.065831	-0.178394	0.032	0.026	1	NO
ACP5	3.7e-05	-0.178382	0.074	0.054	0.668506	NO
EIF4A1	9.72e-05	-0.178068	0.253	0.199	1	NO
MBIP	0.00359546	-0.177871	0.036	0.027	1	NO
UBXN6	4.24e-05	-0.177846	0.143	0.11	0.766254	NO
LBR	6.48e-05	-0.177613	0.119	0.091	1	NO
PNRC2	0.000294804	-0.177587	0.119	0.093	1	NO
RARB	0.222467	-0.177526	0.01	0.008	1	NO
GUCD1	0.000650176	-0.177487	0.074	0.057	1	NO
SELENOS	3.39e-05	-0.17727	0.09	0.067	0.612578	NO
MAD2L2	0.000516462	-0.177232	0.057	0.043	1	NO
MTERF1	0.0350962	-0.177196	0.02	0.015	1	NO
DGLUCY	0.00111254	-0.177023	0.05	0.037	1	NO
EIF4B	2.66e-05	-0.176973	0.138	0.105	0.481959	NO
ZNF226	0.0271809	-0.17696	0.024	0.018	1	NO
DTL	0.405916	-0.17693	0.011	0.01	1	NO
SKAP2	0.00481632	-0.176921	0.048	0.037	1	NO
IFT57	1.42e-05	-0.176855	0.071	0.051	0.256425	NO
PARP3	0.284181	-0.176753	0.015	0.013	1	NO
HIST1H2BH	0.0143762	-0.17675	0.037	0.029	1	NO
CAPN12	0.109709	-0.17656	0.012	0.009	1	NO
KCTD5	0.00075893	-0.176501	0.057	0.043	1	NO
ATF4	9.69e-05	-0.176452	0.126	0.097	1	NO
PARP6	0.0227148	-0.176283	0.042	0.034	1	NO
SLC25A37	0.00263327	-0.176282	0.037	0.027	1	NO
CYB5D2	0.00571396	-0.176147	0.019	0.013	1	NO
AKIRIN2	0.000138337	-0.175924	0.184	0.145	1	NO
ABHD4	0.193392	-0.175875	0.01	0.008	1	NO
CHCHD2	0.000299921	-0.175726	0.155	0.122	1	NO
AKIP1	0.0280751	-0.17551	0.032	0.025	1	NO
ELL2	0.00571863	-0.17551	0.049	0.038	1	NO
MYO1F	0.00255005	-0.175471	0.128	0.104	1	NO
SLAMF6	0.000362884	-0.175416	0.138	0.109	1	NO
YRDC	0.117879	-0.175129	0.023	0.019	1	NO
WSB1	5.48e-05	-0.175079	0.259	0.203	0.991942	NO
SPATC1	0.11794	-0.175069	0.011	0.009	1	NO
NDUFB11	0.000330157	-0.175039	0.093	0.072	1	NO
TSEN34	0.00100117	-0.17476	0.032	0.022	1	NO
MVB12B	0.00564157	-0.174746	0.05	0.039	1	NO
NDUFB5	6.3e-05	-0.174674	0.102	0.078	1	NO
DSC2	0.0232575	-0.174658	0.022	0.016	1	NO
ZNF605	0.0145323	-0.174609	0.023	0.016	1	NO
CES4A	0.246512	-0.174595	0.011	0.009	1	NO
MZT1	0.121295	-0.174508	0.016	0.013	1	NO
MEGF9	0.0450117	-0.174506	0.016	0.012	1	NO
PPP3CB	0.000427192	-0.174425	0.154	0.122	1	NO
SNX29	7.59e-05	-0.174367	0.082	0.061	1	NO
PRDM15	0.0432442	-0.174306	0.021	0.016	1	NO
RPUSD3	0.18537	-0.174301	0.01	0.008	1	NO
PDCD4	0.000256709	-0.174119	0.329	0.259	1	NO
RTP4	0.0247662	-0.174111	0.021	0.016	1	NO
PPP2R3B	0.00192483	-0.17409	0.054	0.041	1	NO
MUC3A	0.271162	-0.173981	0.01	0.008	1	NO
SOX18	0.0316067	-0.17387	0.011	0.007	1	NO
YWHAQ	0.000311047	-0.173689	0.065	0.048	1	NO
TELO2	0.00482125	-0.173609	0.043	0.033	1	NO
PLPBP	0.000733087	-0.173571	0.049	0.036	1	NO
UBXN11	0.0377586	-0.173522	0.021	0.016	1	NO
COQ8A	0.00351474	-0.173515	0.051	0.039	1	NO
RABEP1	6.22e-05	-0.173453	0.128	0.099	1	NO
SLC7A5	0.0489619	-0.173434	0.024	0.019	1	NO
RNPS1	0.000236194	-0.173342	0.106	0.082	1	NO
MCL1	0.0391956	-0.173185	0.38	0.311	1	NO
MBOAT2	0.0236059	-0.173091	0.02	0.014	1	NO
CANT1	0.00211937	-0.173082	0.066	0.051	1	NO
HNRNPL	7.25e-05	-0.173052	0.198	0.154	1	NO
MAP4K4	3.18e-05	-0.172909	0.143	0.109	0.575389	NO
PMVK	0.0649457	-0.172837	0.025	0.02	1	NO
EI24	0.0106818	-0.172835	0.051	0.041	1	NO
HMGN1	4.28e-06	-0.172808	0.125	0.093	0.0773873	NO
HADHA	6.2e-06	-0.172794	0.141	0.106	0.112126	NO
GTF2B	0.00068736	-0.172744	0.049	0.036	1	NO
CUL4B	6.77e-05	-0.172463	0.099	0.075	1	NO
NCKAP1L	1.25e-06	-0.172246	0.141	0.104	0.0226769	NO
GNB5	0.000607252	-0.17217	0.066	0.05	1	NO
OST4	0.000149916	-0.172046	0.062	0.045	1	NO
B2M	0.00109369	-0.171963	0.729	0.631	1	NO
ISLR	0.00722178	-0.171922	0.027	0.019	1	NO
MIF	0.000467291	-0.171864	0.132	0.104	1	NO
MAP3K5	0.00103395	-0.171577	0.098	0.077	1	NO
MIPEP	0.00540108	-0.1714	0.022	0.015	1	NO
AFG3L2	0.000374359	-0.17137	0.041	0.028	1	NO
SMIM12	0.101387	-0.171186	0.022	0.018	1	NO
SUMF1	0.00205961	-0.17114	0.046	0.034	1	NO
VCPIP1	0.0086492	-0.171119	0.04	0.031	1	NO
ARID5B	0.000319858	-0.17096	0.181	0.144	1	NO
CCNL1	3.79e-06	-0.170757	0.223	0.171	0.0685887	NO
MAST2	0.191367	-0.170681	0.014	0.012	1	NO
SLC15A4	0.00015139	-0.170624	0.084	0.064	1	NO
EOGT	0.00597004	-0.170603	0.059	0.046	1	NO
PTGR1	0.0531425	-0.170499	0.019	0.014	1	NO
TTLL3	0.0011032	-0.170488	0.07	0.054	1	NO
DENND5B	0.00124713	-0.170289	0.038	0.027	1	NO
NDUFAF1	0.00238442	-0.170228	0.033	0.023	1	NO
EEF1E1	0.117556	-0.170215	0.02	0.017	1	NO
TMEM200C	0.049652	-0.170205	0.017	0.012	1	NO
P2RY13	0.00111372	-0.170179	0.058	0.043	1	NO
KYNU	0.00424277	-0.170074	0.017	0.011	1	NO
APPBP2	0.00204025	-0.169925	0.031	0.022	1	NO
POGK	1.21e-05	-0.169822	0.055	0.037	0.219357	NO
NUP58	0.000109658	-0.169431	0.076	0.056	1	NO
PIP4K2A	0.00011394	-0.169395	0.102	0.077	1	NO
USP25	0.000105436	-0.169283	0.09	0.068	1	NO
SYAP1	0.00011819	-0.169245	0.047	0.032	1	NO
SMIM26	3.37e-05	-0.169242	0.067	0.048	0.609365	NO
LYAR	0.0106622	-0.169183	0.037	0.028	1	NO
SREK1IP1	0.00481253	-0.168698	0.026	0.019	1	NO
PITPNA	0.00126889	-0.168443	0.067	0.051	1	NO
TBC1D2	0.0617601	-0.168351	0.011	0.008	1	NO
PRF1	0.0192147	-0.168325	0.047	0.037	1	NO
ZNF805	0.0224554	-0.167966	0.028	0.021	1	NO
NDUFA2	0.00140251	-0.167959	0.079	0.062	1	NO
C11orf80	0.000512776	-0.167896	0.044	0.032	1	NO
TTYH3	0.000192973	-0.167836	0.089	0.068	1	NO
CLEC7A	0.000644314	-0.167773	0.049	0.036	1	NO
IDH3A	0.000507721	-0.167678	0.043	0.03	1	NO
ATP6V1F	0.0135019	-0.167669	0.026	0.019	1	NO
BICD1	0.000930766	-0.167617	0.074	0.058	1	NO
WASHC4	1.07e-05	-0.167599	0.138	0.105	0.192944	NO
ERMARD	0.000730087	-0.167569	0.083	0.064	1	NO
NARS	6.84e-05	-0.167497	0.102	0.078	1	NO
HTATSF1	0.158098	-0.167421	0.021	0.018	1	NO
UBE2D3	6.85e-05	-0.167326	0.208	0.163	1	NO
RRAS	0.000973995	-0.167126	0.055	0.041	1	NO
TRAF3	0.000134722	-0.167071	0.109	0.084	1	NO
PPP4R1	0.00105781	-0.166978	0.055	0.041	1	NO
REPIN1	0.000279609	-0.166758	0.067	0.05	1	NO
MAP2K5	0.00857645	-0.166705	0.042	0.033	1	NO
S100A16	0.000326792	-0.166564	0.031	0.02	1	NO
CD36	0.0128858	-0.166516	0.019	0.013	1	NO
ARHGEF9	0.0267567	-0.166451	0.024	0.019	1	NO
PTPRF	0.0675245	-0.166365	0.019	0.015	1	NO
UIMC1	0.00133437	-0.166135	0.043	0.031	1	NO
KIAA1586	0.0132584	-0.16593	0.026	0.02	1	NO
NINJ2	0.330416	-0.165858	0.012	0.01	1	NO
COG3	8.17e-05	-0.165769	0.089	0.067	1	NO
TCP1	0.0113552	-0.165548	0.051	0.041	1	NO
FAM199X	0.000779897	-0.165462	0.055	0.041	1	NO
GFER	0.0680969	-0.165429	0.014	0.011	1	NO
CDC42EP4	0.0138752	-0.165333	0.021	0.015	1	NO
NFASC	0.00232404	-0.165295	0.019	0.012	1	NO
SLC25A26	0.000657142	-0.165261	0.06	0.045	1	NO
C6orf226	0.0125473	-0.165259	0.018	0.012	1	NO
UFL1	0.0130228	-0.165204	0.038	0.03	1	NO
ASB3	0.000217648	-0.165156	0.067	0.05	1	NO
RNF26	0.00565713	-0.165102	0.038	0.029	1	NO
RNF7	0.000446282	-0.164666	0.173	0.138	1	NO
AP3D1	5.96e-05	-0.164615	0.15	0.116	1	NO
ZKSCAN3	0.109677	-0.164604	0.013	0.01	1	NO
FBXO25	0.00367854	-0.164469	0.036	0.026	1	NO
WDFY4	8.06e-05	-0.164467	0.156	0.122	1	NO
UBR2	4.95e-05	-0.164401	0.133	0.103	0.895996	NO
TAS2R14	0.000327136	-0.164389	0.058	0.043	1	NO
CNTROB	0.00893134	-0.1643	0.035	0.027	1	NO
PCDHGC3	0.213002	-0.164259	0.013	0.011	1	NO
ABCB8	0.000534735	-0.16422	0.049	0.035	1	NO
POLE	0.100301	-0.164144	0.02	0.016	1	NO
FMO2	0.0108954	-0.164036	0.043	0.034	1	NO
ABHD5	0.201613	-0.163835	0.015	0.012	1	NO
AGPS	0.000685101	-0.163805	0.066	0.05	1	NO
SUPT16H	5.33e-05	-0.163758	0.104	0.079	0.964074	NO
PPP1R7	0.000156886	-0.16372	0.122	0.095	1	NO
AKAP1	0.00476617	-0.163649	0.048	0.037	1	NO
AFDN	0.00292828	-0.163582	0.06	0.047	1	NO
CHAF1B	0.0215727	-0.163544	0.012	0.008	1	NO
NRBF2	0.000145225	-0.163426	0.049	0.035	1	NO
NUDT19	0.0213467	-0.163304	0.026	0.02	1	NO
GPR183	1.71e-05	-0.163295	0.148	0.113	0.308716	NO
HTRA1	0.0706762	-0.163273	0.015	0.012	1	NO
RAB24	0.0235044	-0.163252	0.031	0.024	1	NO
RABAC1	3.49e-05	-0.163065	0.082	0.06	0.631674	NO
ITGAD	0.000606408	-0.163008	0.028	0.018	1	NO
NUTF2	0.000117974	-0.162873	0.073	0.054	1	NO
DNPH1	3.12e-05	-0.162742	0.06	0.043	0.564641	NO
LPCAT3	0.0153621	-0.16272	0.037	0.029	1	NO
TMEM185B	0.00272885	-0.16266	0.033	0.023	1	NO
ZNF558	0.0524421	-0.162624	0.021	0.016	1	NO
MTG1	0.000769294	-0.162451	0.063	0.048	1	NO
NUBPL	0.0051785	-0.162408	0.024	0.016	1	NO
APOOL	0.00731865	-0.162388	0.026	0.018	1	NO
PARP8	2.21e-05	-0.162363	0.127	0.097	0.399863	NO
UBE2A	0.000500306	-0.162316	0.071	0.054	1	NO
TTC5	0.00346639	-0.162315	0.034	0.025	1	NO
HAVCR2	0.0728816	-0.162312	0.015	0.012	1	NO
SLC30A9	0.00832393	-0.162252	0.056	0.045	1	NO
PCYT1A	0.000954588	-0.162193	0.06	0.046	1	NO
GAN	0.00682987	-0.16217	0.014	0.009	1	NO
UBE2E1	0.00204794	-0.162091	0.039	0.028	1	NO
SP100	1.45e-05	-0.16204	0.291	0.225	0.261498	NO
PKIG	0.000444166	-0.161966	0.053	0.039	1	NO
MYOF	0.00643368	-0.161802	0.033	0.024	1	NO
RAB39B	0.0148367	-0.161715	0.015	0.01	1	NO
PRAG1	0.00123105	-0.161405	0.048	0.035	1	NO
DUSP2	0.000439352	-0.161395	0.079	0.061	1	NO
TBKBP1	0.01093	-0.161182	0.021	0.015	1	NO
UBE2F	0.00708775	-0.161178	0.024	0.017	1	NO
ANAPC15	0.00471808	-0.161056	0.05	0.039	1	NO
SNRPA1	0.00682632	-0.161036	0.047	0.036	1	NO
GLT8D2	0.013473	-0.16103	0.013	0.008	1	NO
NFKBIL1	0.0256918	-0.161014	0.018	0.013	1	NO
SCN9A	0.0249365	-0.160932	0.017	0.012	1	NO
ABCA7	0.00054828	-0.160899	0.083	0.064	1	NO
PHTF1	0.00845642	-0.160799	0.021	0.014	1	NO
MYO19	0.00594257	-0.160762	0.04	0.03	1	NO
ESCO1	0.00430652	-0.160717	0.053	0.041	1	NO
ARL8A	0.0200218	-0.160638	0.035	0.028	1	NO
RHOC	4.17e-05	-0.160618	0.092	0.069	0.754218	NO
PPME1	0.000213617	-0.160556	0.029	0.019	1	NO
SLC9B1	0.176166	-0.160132	0.01	0.008	1	NO
C8orf58	0.0417061	-0.159881	0.012	0.008	1	NO
FNBP1L	0.0145787	-0.159579	0.015	0.01	1	NO
COX20	0.0289685	-0.159474	0.034	0.027	1	NO
EVA1B	0.0151729	-0.159454	0.026	0.019	1	NO
MCUB	0.00621565	-0.159413	0.053	0.041	1	NO
SSNA1	0.189307	-0.159386	0.013	0.01	1	NO
CXorf56	0.00227768	-0.15922	0.043	0.032	1	NO
FBXO46	0.000489993	-0.159166	0.074	0.056	1	NO
ENTHD1	0.0901052	-0.159139	0.013	0.01	1	NO
DPP9	0.000434846	-0.158984	0.092	0.072	1	NO
GM2A	9.54e-05	-0.158927	0.087	0.065	1	NO
PSMA7	0.00014403	-0.158918	0.102	0.078	1	NO
C18orf32	0.00375837	-0.158875	0.042	0.032	1	NO
PSMG2	2.53e-06	-0.158873	0.089	0.064	0.0457453	NO
FOXO3	0.00805105	-0.158703	0.04	0.03	1	NO
ATP2A2	0.000473291	-0.158688	0.069	0.052	1	NO
POLR1A	0.00456952	-0.158637	0.031	0.022	1	NO
UBE2T	0.331787	-0.158532	0.01	0.009	1	NO
APPL2	0.00127797	-0.158455	0.045	0.033	1	NO
COL16A1	0.00401895	-0.15845	0.023	0.015	1	NO
GNB4	0.000252807	-0.158359	0.065	0.048	1	NO
RALA	0.0140252	-0.158351	0.029	0.021	1	NO
RUFY3	0.00130053	-0.158334	0.042	0.03	1	NO
ENDOV	0.0333462	-0.15828	0.025	0.019	1	NO
RDH13	0.000252635	-0.158225	0.032	0.021	1	NO
CABLES2	0.0215447	-0.158146	0.022	0.016	1	NO
PPP1CC	0.00670539	-0.157899	0.063	0.05	1	NO
PDSS2	0.0129768	-0.157759	0.018	0.012	1	NO
ELAC2	5.41e-05	-0.157717	0.101	0.076	0.978628	NO
REXO2	0.000732391	-0.157625	0.063	0.048	1	NO
OSBPL11	0.00692822	-0.157454	0.046	0.035	1	NO
JAM3	0.0424653	-0.157421	0.014	0.01	1	NO
BABAM2	0.000872427	-0.157204	0.054	0.04	1	NO
POLR2I	8.43e-05	-0.157099	0.064	0.046	1	NO
YPEL2	0.00544475	-0.157045	0.034	0.025	1	NO
SARM1	0.00169973	-0.157032	0.033	0.023	1	NO
DDA1	0.00989489	-0.156951	0.047	0.036	1	NO
BMP2K	5.55e-06	-0.156927	0.14	0.106	0.100348	NO
ZNF568	0.00511158	-0.15673	0.025	0.017	1	NO
EID1	1.76e-05	-0.156714	0.266	0.207	0.318862	NO
ZNF486	0.0268088	-0.156685	0.011	0.008	1	NO
SFXN4	0.00556384	-0.156575	0.03	0.022	1	NO
UHRF1BP1L	0.00360529	-0.156554	0.032	0.023	1	NO
SNRNP35	0.00073836	-0.156443	0.052	0.039	1	NO
MAN2B2	0.000854605	-0.156417	0.052	0.038	1	NO
SMCHD1	1.68e-05	-0.156375	0.182	0.14	0.304627	NO
VPS13B	9.2e-05	-0.156233	0.071	0.052	1	NO
SUSD6	1.23e-06	-0.156118	0.164	0.122	0.0222272	NO
KIFAP3	0.0038254	-0.156045	0.038	0.028	1	NO
LRP11	0.120136	-0.15598	0.012	0.009	1	NO
ANTXR2	0.000481012	-0.155942	0.058	0.043	1	NO
SELP	0.0123111	-0.155925	0.016	0.011	1	NO
HELLS	0.00054756	-0.155883	0.082	0.064	1	NO
MDFIC	6.36e-05	-0.155882	0.168	0.131	1	NO
RAB37	0.00385737	-0.155853	0.07	0.055	1	NO
ATP5MC3	0.00140504	-0.155746	0.076	0.059	1	NO
SMIM20	0.0095403	-0.155729	0.046	0.036	1	NO
IKZF3	0.000563867	-0.155639	0.063	0.047	1	NO
USP38	0.0039306	-0.155447	0.038	0.028	1	NO
UTY	0.00023202	-0.15543	0.097	0.075	1	NO
NGLY1	6.88e-06	-0.155383	0.116	0.086	0.124476	NO
ZNF559	0.0118815	-0.155377	0.042	0.033	1	NO
HMOX1	0.00685796	-0.155272	0.058	0.046	1	NO
NKRF	0.0154541	-0.155205	0.024	0.018	1	NO
ATP5MF	0.000392376	-0.155113	0.071	0.054	1	NO
FBXO4	0.000408312	-0.154967	0.045	0.032	1	NO
OGFOD3	0.00145352	-0.154964	0.052	0.039	1	NO
PRDX2	0.000134624	-0.154815	0.139	0.108	1	NO
FAM228B	0.00787414	-0.154742	0.03	0.022	1	NO
PRKCE	0.0176885	-0.154723	0.033	0.025	1	NO
NDUFA10	0.00140377	-0.154657	0.109	0.087	1	NO
CNR2	0.0741793	-0.154555	0.028	0.022	1	NO
DHX36	2.37e-07	-0.154543	0.164	0.121	0.00427896	NO
RUBCNL	0.00119286	-0.154334	0.068	0.052	1	NO
VSTM4	0.00585612	-0.154199	0.014	0.009	1	NO
DHX40	0.0231132	-0.154165	0.055	0.045	1	NO
NDUFB3	0.00511679	-0.154154	0.035	0.026	1	NO
SCLY	0.260508	-0.153927	0.011	0.009	1	NO
SLC3A2	0.000125534	-0.153797	0.088	0.067	1	NO
BID	0.00076236	-0.153539	0.048	0.035	1	NO
MIOS	8.67e-05	-0.153502	0.101	0.077	1	NO
HSP90AB1	6.57e-06	-0.15327	0.197	0.151	0.118743	NO
GPANK1	0.0181935	-0.153236	0.038	0.03	1	NO
MFNG	0.0121568	-0.153201	0.031	0.024	1	NO
EXOC3	5.76e-06	-0.153136	0.139	0.105	0.104146	NO
WSB2	0.00220229	-0.153109	0.059	0.045	1	NO
C4orf3	4.3e-05	-0.152994	0.137	0.106	0.777975	NO
WASHC3	0.00116843	-0.152602	0.058	0.044	1	NO
RHOBTB3	0.129772	-0.152561	0.016	0.013	1	NO
CTCF	0.000177872	-0.152265	0.059	0.043	1	NO
CAT	1.12e-05	-0.152258	0.074	0.053	0.202512	NO
MAGOH	0.00189788	-0.152239	0.049	0.037	1	NO
ZNF514	0.0169326	-0.152175	0.027	0.021	1	NO
DHX34	0.0318413	-0.152165	0.027	0.021	1	NO
TOMM20	9.37e-07	-0.152137	0.103	0.074	0.0169436	NO
FBXO22	0.000311476	-0.151949	0.028	0.018	1	NO
MED27	0.0609232	-0.15194	0.012	0.009	1	NO
SPTSSA	0.0108897	-0.151896	0.022	0.016	1	NO
CD81	2.94e-05	-0.151836	0.083	0.061	0.532225	NO
STOX1	0.616494	-0.151823	0.011	0.01	1	NO
NMT2	0.121976	-0.151809	0.014	0.011	1	NO
CSNK2A1	0.00281437	-0.151749	0.029	0.02	1	NO
RB1	2.93e-05	-0.151594	0.101	0.075	0.530351	NO
NIT2	0.00403505	-0.15155	0.072	0.058	1	NO
POGZ	0.000186317	-0.151416	0.065	0.048	1	NO
SEC22B	0.000710059	-0.150871	0.095	0.075	1	NO
SLC2A11	0.00254582	-0.150811	0.032	0.023	1	NO
ATP6V1D	0.00288945	-0.15078	0.04	0.03	1	NO
PMM2	0.00121793	-0.150735	0.037	0.026	1	NO
ACSS1	4.39e-06	-0.150646	0.072	0.051	0.0794559	NO
CHD7	0.00017759	-0.150645	0.081	0.061	1	NO
EIF2AK3	0.000684646	-0.150619	0.042	0.03	1	NO
HERC2	0.000156537	-0.150601	0.079	0.059	1	NO
SUPT4H1	0.00200437	-0.150567	0.034	0.024	1	NO
TNF	0.00203367	-0.150559	0.036	0.026	1	NO
ITGAV	0.0571301	-0.15042	0.014	0.01	1	NO
TUSC3	0.556029	-0.150394	0.012	0.011	1	NO
ZNF689	0.0107302	-0.150375	0.021	0.015	1	NO
GTF2F2	0.000331794	-0.150321	0.056	0.041	1	NO
TPH1	0.0238297	-0.150317	0.01	0.006	1	NO
CISD1	0.0762433	-0.150298	0.022	0.017	1	NO
CHID1	7.67e-05	-0.150295	0.093	0.071	1	NO
CARD16	0.111351	-0.150251	0.017	0.013	1	NO
CPEB4	0.000270759	-0.150135	0.063	0.047	1	NO
SFMBT2	0.000573575	-0.150063	0.103	0.082	1	NO
USP48	1.92e-05	-0.149795	0.087	0.064	0.347438	NO
IQCB1	0.0109029	-0.149787	0.024	0.018	1	NO
NIPSNAP2	0.000945669	-0.149766	0.053	0.039	1	NO
ERMN	0.00448314	-0.149662	0.026	0.018	1	NO
PEBP1	0.000323662	-0.149559	0.066	0.049	1	NO
KCNMA1	0.0014655	-0.149536	0.03	0.02	1	NO
ZSCAN9	0.00924796	-0.14945	0.023	0.016	1	NO
PLCXD2	0.0594867	-0.149437	0.012	0.009	1	NO
BMPR2	0.000110528	-0.14935	0.065	0.048	1	NO
MTIF2	0.000271762	-0.149349	0.088	0.067	1	NO
HLTF	0.0313637	-0.149251	0.024	0.019	1	NO
CLCN7	3.15e-05	-0.149249	0.142	0.109	0.569547	NO
CDC123	0.104336	-0.149246	0.02	0.016	1	NO
KBTBD4	0.00846905	-0.149198	0.036	0.027	1	NO
ZNF532	7.78e-05	-0.149021	0.077	0.057	1	NO
DRAP1	1.8e-05	-0.148987	0.197	0.153	0.324859	NO
STARD10	0.00104955	-0.148782	0.048	0.035	1	NO
DNAAF2	0.0105782	-0.148756	0.021	0.015	1	NO
DEK	7.67e-05	-0.148647	0.108	0.082	1	NO
USP53	2.1e-05	-0.14863	0.058	0.04	0.380646	NO
LMAN2L	0.0108788	-0.148604	0.027	0.02	1	NO
MFSD1	7.34e-08	-0.148603	0.118	0.083	0.00132682	NO
AP1B1	4.12e-08	-0.148552	0.157	0.114	0.000745426	NO
CHUK	0.00145048	-0.148548	0.056	0.042	1	NO
RMI2	0.00509875	-0.14849	0.024	0.016	1	NO
SSR3	0.000356283	-0.148478	0.069	0.052	1	NO
ATP5MPL	0.0513928	-0.148421	0.015	0.011	1	NO
CNOT8	7.55e-08	-0.14834	0.168	0.122	0.00136555	NO
MITF	0.0162637	-0.148313	0.016	0.011	1	NO
DIS3	9.78e-07	-0.148187	0.103	0.074	0.0176958	NO
CNBP	2e-07	-0.148157	0.254	0.19	0.00362435	NO
SMG7	0.00593521	-0.14804	0.022	0.015	1	NO
MTMR3	0.000602587	-0.147966	0.038	0.027	1	NO
USP12	0.00393849	-0.147912	0.057	0.044	1	NO
PCMT1	3.43e-05	-0.147526	0.076	0.055	0.620992	NO
DDX49	0.00153453	-0.147444	0.047	0.035	1	NO
CNEP1R1	0.00115657	-0.147393	0.049	0.036	1	NO
ARFIP1	0.000712005	-0.147342	0.056	0.042	1	NO
IL4I1	0.000337623	-0.147154	0.068	0.051	1	NO
SHTN1	0.0753395	-0.14704	0.034	0.028	1	NO
PIGM	0.00830888	-0.146859	0.04	0.031	1	NO
NEK3	0.0479549	-0.146858	0.022	0.017	1	NO
FOXK1	0.000442225	-0.146804	0.067	0.05	1	NO
GORASP1	0.000905327	-0.146708	0.033	0.023	1	NO
LDLR	0.0208028	-0.146625	0.027	0.021	1	NO
NUS1	3.75e-05	-0.14652	0.1	0.075	0.677726	NO
ATXN1	8.43e-06	-0.146513	0.069	0.049	0.152507	NO
WBP4	0.0121775	-0.146432	0.031	0.023	1	NO
AMACR	0.0455554	-0.146113	0.021	0.016	1	NO
SPG21	2.36e-05	-0.146022	0.162	0.125	0.426852	NO
PCGF6	0.00424516	-0.145929	0.023	0.015	1	NO
ARHGAP24	0.0747642	-0.145923	0.011	0.008	1	NO
DOCK7	0.00183934	-0.145767	0.04	0.029	1	NO
FIGNL1	0.0731074	-0.145669	0.016	0.012	1	NO
R3HDM4	2.46e-06	-0.14563	0.125	0.093	0.0445395	NO
RNF122	0.0452157	-0.145567	0.02	0.015	1	NO
ZEB1	0.00406493	-0.145437	0.048	0.037	1	NO
CASC4	0.00961545	-0.145304	0.044	0.034	1	NO
F5	0.298988	-0.145291	0.013	0.011	1	NO
U2SURP	0.000187667	-0.145128	0.054	0.039	1	NO
LARP4	0.000557048	-0.145038	0.103	0.081	1	NO
CTSH	0.000155384	-0.14498	0.355	0.28	1	NO
FMNL2	0.000359416	-0.14496	0.052	0.038	1	NO
ZNF646	0.00245678	-0.144833	0.033	0.023	1	NO
SMAD5	0.00352429	-0.144791	0.053	0.041	1	NO
ARF6	2.87e-06	-0.14479	0.169	0.128	0.051844	NO
RNF144B	0.00962714	-0.144538	0.04	0.031	1	NO
RFXANK	0.000886976	-0.14453	0.048	0.036	1	NO
LCP1	0.579031	-0.144443	0.659	0.558	1	NO
MEF2C	3.73e-06	-0.144287	0.089	0.064	0.0674094	NO
SF3B5	0.000281251	-0.144174	0.066	0.049	1	NO
ELMOD2	0.000736318	-0.14412	0.057	0.043	1	NO
KCNE3	0.045373	-0.144099	0.01	0.007	1	NO
SUPT7L	0.00198252	-0.144018	0.056	0.043	1	NO
XIAP	0.00461427	-0.143968	0.033	0.024	1	NO
PFN1	0.375619	-0.143922	0.71	0.601	1	NO
GLRX3	0.000205239	-0.143887	0.053	0.038	1	NO
ZBTB14	0.000241148	-0.143804	0.057	0.042	1	NO
PSMG1	0.0010816	-0.143714	0.03	0.021	1	NO
SSR2	2.47e-06	-0.143577	0.255	0.194	0.044722	NO
IRF4	0.131367	-0.143563	0.013	0.01	1	NO
TMEM87B	0.000527606	-0.143519	0.074	0.057	1	NO
PSAP	0.000172022	-0.143464	0.399	0.318	1	NO
PPP6R2	0.0209536	-0.143463	0.022	0.017	1	NO
DTX3	0.00346309	-0.1434	0.038	0.028	1	NO
FAM160A2	0.00100394	-0.143395	0.047	0.035	1	NO
USF2	6.68e-06	-0.143382	0.175	0.134	0.120718	NO
ACTB	5.46e-06	-0.143165	0.902	0.822	0.0987531	NO
PRRX1	0.00010333	-0.142995	0.078	0.058	1	NO
HLX	0.197295	-0.142986	0.01	0.008	1	NO
ITGAX	0.000207898	-0.142979	0.257	0.207	1	NO
SLC22A17	0.0133451	-0.142847	0.017	0.011	1	NO
[truncated: 4,731 more rows]

## Sheet: Cluster2_DEGs
X	p_val	avg_log2FC	pct.patients with COVID-19	pct.patients without long COVID	p_val_adj	diffexpressed
LCN8	2.3e-22	-2.47626	0.006	0.022	4.17e-18	DOWNFC1/2
KLK1	6.96e-07	-1.66408	0.006	0.012	0.0125817	DOWNFC1/2
LCN2	9.59e-11	-1.28408	0.006	0.016	1.73e-06	DOWNFC1/2
IGHA2	1.46e-13	-1.28204	0.025	0.045	2.65e-09	DOWNFC1/2
JCHAIN	2.2e-08	-1.0851	0.033	0.049	0.000397284	DOWNFC1/2
IGHA1	7.15e-84	-1.03142	0.325	0.42	1.29e-79	DOWNFC1/2
DUSP22	1.03e-16	-0.935554	0.135	0.167	1.86e-12	DOWNFC2/3
IGHG1	2.68e-67	-0.721894	0.608	0.628	4.85e-63	DOWNFC2/3
NPHS1	5.21e-05	-1.34217	0.006	0.012	0.943078	NO
STMN2	0.0017313	-1.29322	0.006	0.01	1	NO
TNR	0.00903155	-1.20923	0.009	0.013	1	NO
CHL1	1.8e-05	-1.153	0.015	0.023	0.325577	NO
TPPP3	4.42e-06	-1.13514	0.01	0.018	0.0798822	NO
COL5A3	0.0231059	-1.11027	0.007	0.01	1	NO
MDGA1	0.00146266	-1.09678	0.012	0.017	1	NO
ZNF595	0.00467755	-1.04202	0.009	0.013	1	NO
PIGR	0.0275918	-1.00855	0.011	0.014	1	NO
EML6	0.0138181	-0.995834	0.027	0.033	1	NO
TEX9	1.51e-05	-0.97869	0.042	0.055	0.273609	NO
SHISA8	0.100017	-0.972607	0.008	0.01	1	NO
NETO2	0.0116284	-0.972521	0.012	0.017	1	NO
FCAMR	0.128854	-0.936705	0.008	0.01	1	NO
PLD6	0.0414197	-0.934994	0.008	0.011	1	NO
SCGB1A1	0.979928	-0.916013	0.021	0.021	1	NO
CPXM1	0.114788	-0.915464	0.008	0.011	1	NO
SERPINA9	0.143727	-0.888556	0.015	0.017	1	NO
CACNA2D4	0.0398307	-0.87326	0.007	0.01	1	NO
EXOC3L4	0.12712	-0.870616	0.015	0.018	1	NO
OR4K2	0.103243	-0.837529	0.007	0.01	1	NO
MANEAL	0.179145	-0.827049	0.009	0.011	1	NO
ZKSCAN3	0.336622	-0.81437	0.012	0.014	1	NO
DERL3	0.359545	-0.780775	0.04	0.042	1	NO
LHX8	0.824128	-0.76543	0.012	0.012	1	NO
TMEM273	0.0682692	-0.759517	0.019	0.023	1	NO
COCH	0.0413388	-0.75923	0.023	0.028	1	NO
ODC1	0.00259633	-0.734957	0.091	0.099	1	NO
RHOBTB2	8.5e-06	-0.734857	0.081	0.096	0.153744	NO
DEGS2	0.652413	-0.725706	0.011	0.011	1	NO
RGS13	0.000142391	-0.722583	0.075	0.088	1	NO
ZNF787	0.840667	-0.717335	0.019	0.019	1	NO
CPPED1	0.183459	-0.716115	0.016	0.018	1	NO
ARHGEF10	0.100853	-0.715315	0.014	0.017	1	NO
AIM2	0.0582675	-0.712612	0.083	0.086	1	NO
ST14	0.0961452	-0.708017	0.022	0.026	1	NO
PDGFD	0.684815	-0.700288	0.012	0.013	1	NO
LOXL2	0.559778	-0.699994	0.02	0.021	1	NO
POTEM	0.0941891	-0.699423	0.024	0.027	1	NO
CCDC171	0.622952	-0.690629	0.01	0.011	1	NO
CCL22	0.0503858	-0.684515	0.032	0.037	1	NO
HCST	0.775096	-0.677353	0.011	0.011	1	NO
SIDT2	0.18898	-0.659885	0.021	0.024	1	NO
MGLL	0.759258	-0.658203	0.012	0.012	1	NO
ARRDC3	0.00268057	-0.656464	0.108	0.116	1	NO
MEF2B	0.0560434	-0.655893	0.066	0.071	1	NO
BPIFB1	0.25161	-0.654168	0.011	0.013	1	NO
ANGPTL6	0.343292	-0.652091	0.022	0.024	1	NO
MDK	0.700886	-0.650925	0.013	0.012	1	NO
REV1	0.697	-0.641701	0.012	0.013	1	NO
INKA1	0.425698	-0.636627	0.036	0.037	1	NO
CIAPIN1	0.520055	-0.634273	0.011	0.012	1	NO
TMEM120B	0.335599	-0.629291	0.013	0.015	1	NO
ADTRP	0.761979	-0.625092	0.016	0.017	1	NO
ZNF711	0.428921	-0.622947	0.016	0.014	1	NO
PRF1	0.433163	-0.622388	0.02	0.022	1	NO
FIGNL1	0.912714	-0.616656	0.02	0.02	1	NO
ZFY	0.603974	-0.613021	0.023	0.021	1	NO
CENPV	0.622495	-0.612137	0.022	0.023	1	NO
MCOLN2	0.737133	-0.611428	0.067	0.066	1	NO
SCIMP	0.00723381	-0.610815	0.108	0.114	1	NO
CLCN4	0.30585	-0.609827	0.021	0.023	1	NO
TNFRSF13B	0.00539068	-0.608504	0.188	0.187	1	NO
PPARGC1B	0.983768	-0.606523	0.011	0.011	1	NO
NUGGC	0.522808	-0.603694	0.041	0.038	1	NO
SIGLEC6	0.185736	-0.599685	0.036	0.039	1	NO
DDX3Y	0.0510462	-0.599087	0.104	0.107	1	NO
LRRC56	0.962652	-0.596807	0.02	0.02	1	NO
SYNGR3	0.494108	-0.596582	0.029	0.027	1	NO
LILRA4	0.129758	-0.595926	0.02	0.023	1	NO
COL4A1	0.685099	-0.595555	0.013	0.012	1	NO
HMMR	0.287544	-0.595265	0.011	0.009	1	NO
SLC38A5	0.915578	-0.594506	0.014	0.013	1	NO
TP53I3	0.599293	-0.59208	0.015	0.016	1	NO
CAPS	0.710895	-0.591757	0.029	0.029	1	NO
ARL13B	0.233273	-0.591063	0.016	0.013	1	NO
CD1C	0.60344	-0.590221	0.063	0.062	1	NO
MACROD2	0.159459	-0.589894	0.024	0.028	1	NO
MMP11	0.903797	-0.580387	0.01	0.01	1	NO
WFDC2	0.384728	-0.579562	0.016	0.018	1	NO
CR1	4.14e-06	-0.578946	0.268	0.264	0.0749222	NO
ADRB2	0.392059	-0.575623	0.026	0.027	1	NO
SLC43A2	0.872439	-0.574	0.031	0.03	1	NO
PAFAH1B3	0.774281	-0.573097	0.015	0.015	1	NO
ZNF165	0.419228	-0.570203	0.01	0.009	1	NO
IL3RA	0.415549	-0.562555	0.015	0.014	1	NO
DPH1	0.941025	-0.562147	0.014	0.014	1	NO
PPIP5K1	0.874977	-0.561392	0.021	0.022	1	NO
PAQR7	0.341298	-0.560565	0.017	0.015	1	NO
TPH1	0.819856	-0.549727	0.01	0.01	1	NO
SMIM20	0.981939	-0.546978	0.055	0.053	1	NO
TBC1D9	0.203507	-0.546186	0.07	0.063	1	NO
SMOX	0.486911	-0.542362	0.011	0.01	1	NO
DPCD	0.416885	-0.542356	0.014	0.012	1	NO
DCAF4	0.888728	-0.540347	0.045	0.044	1	NO
SLC15A2	0.396775	-0.537882	0.054	0.049	1	NO
MMD	0.704136	-0.535473	0.039	0.037	1	NO
TP63	0.480103	-0.532725	0.01	0.009	1	NO
EAF2	0.255256	-0.530944	0.129	0.126	1	NO
GADD45A	0.587473	-0.530007	0.017	0.018	1	NO
ACTR2	0.227262	-0.525022	0.126	0.124	1	NO
OR4K1	0.193553	-0.524725	0.008	0.01	1	NO
GRAMD1C	0.597303	-0.524104	0.017	0.016	1	NO
STOX1	0.181758	-0.522825	0.01	0.008	1	NO
CD80	0.473488	-0.520408	0.044	0.041	1	NO
BLK	0.000943506	-0.514652	0.322	0.299	1	NO
FGD6	0.72285	-0.514197	0.015	0.014	1	NO
PASK	0.672388	-0.513544	0.044	0.042	1	NO
RHEBL1	0.72884	-0.510733	0.01	0.009	1	NO
THG1L	0.432447	-0.506412	0.024	0.022	1	NO
MZB1	0.991354	-0.505807	0.073	0.07	1	NO
MAST4	0.424195	-0.503202	0.032	0.029	1	NO
AFF2	0.0799004	-0.499823	0.039	0.033	1	NO
SLC37A2	0.736029	-0.498995	0.028	0.027	1	NO
ZNF558	0.442401	-0.498744	0.021	0.019	1	NO
SLC36A1	0.985969	-0.496326	0.04	0.04	1	NO
ZNF793	0.402171	-0.49536	0.011	0.01	1	NO
AASS	0.123927	-0.493161	0.018	0.015	1	NO
NIF3L1	0.76725	-0.489538	0.011	0.01	1	NO
PPP6R2	0.151048	-0.48843	0.024	0.02	1	NO
CITED4	0.615991	-0.487153	0.016	0.014	1	NO
C1orf115	0.337677	-0.483986	0.014	0.012	1	NO
TARBP1	0.674355	-0.482126	0.114	0.105	1	NO
NEO1	0.0890675	-0.481817	0.014	0.011	1	NO
GYG1	0.527134	-0.478727	0.016	0.014	1	NO
GDPD5	0.293719	-0.477387	0.018	0.016	1	NO
COQ7	0.185612	-0.476528	0.033	0.029	1	NO
SLC25A4	0.272728	-0.476091	0.022	0.019	1	NO
CAPN12	0.588023	-0.474988	0.015	0.013	1	NO
POC1A	0.186777	-0.472148	0.014	0.012	1	NO
SLC66A1	0.211669	-0.470208	0.011	0.009	1	NO
SARS2	0.473309	-0.470134	0.015	0.013	1	NO
PIGW	0.352781	-0.470095	0.013	0.012	1	NO
SMAGP	0.663518	-0.469866	0.028	0.027	1	NO
ENGASE	0.711128	-0.46984	0.048	0.046	1	NO
RASSF6	0.402752	-0.469177	0.017	0.015	1	NO
ZC2HC1A	0.55057	-0.468857	0.04	0.037	1	NO
DCLK2	0.573347	-0.468747	0.013	0.012	1	NO
ZDHHC23	0.502495	-0.467094	0.019	0.018	1	NO
USP9Y	0.34833	-0.463747	0.037	0.033	1	NO
PDCD1LG2	0.332524	-0.463646	0.01	0.009	1	NO
DFFA	0.342225	-0.463056	0.037	0.034	1	NO
PGM3	0.231916	-0.462656	0.011	0.009	1	NO
SLC25A23	0.635456	-0.462574	0.03	0.028	1	NO
CARNS1	0.54558	-0.462123	0.021	0.019	1	NO
DENND6B	0.193491	-0.461304	0.019	0.016	1	NO
PAQR3	0.954252	-0.459655	0.017	0.017	1	NO
GZMK	0.900517	-0.456959	0.064	0.061	1	NO
LGR5	0.562121	-0.454973	0.017	0.016	1	NO
TRIP13	0.3897	-0.454079	0.018	0.016	1	NO
SETD4	0.263198	-0.452239	0.055	0.05	1	NO
CEP126	0.556799	-0.451226	0.012	0.011	1	NO
PLD4	0.533565	-0.450388	0.083	0.077	1	NO
ATP5MC2	0.422645	-0.450342	0.063	0.058	1	NO
GINS3	0.163367	-0.448653	0.012	0.01	1	NO
VWA8	0.262494	-0.448335	0.055	0.05	1	NO
DRAM2	0.0327183	-0.44703	0.269	0.25	1	NO
C12orf74	0.298045	-0.446852	0.034	0.031	1	NO
LHFPL2	0.27477	-0.446811	0.032	0.028	1	NO
RILP	0.723079	-0.446431	0.01	0.009	1	NO
IFT172	0.662434	-0.446207	0.016	0.015	1	NO
PCED1B	0.2691	-0.445768	0.13	0.115	1	NO
FAIM	0.850966	-0.445651	0.027	0.026	1	NO
FCGBP	0.346978	-0.444759	0.026	0.024	1	NO
EGR3	0.436278	-0.444405	0.041	0.037	1	NO
SPIRE1	0.318575	-0.444277	0.01	0.008	1	NO
PORCN	0.320518	-0.444243	0.016	0.014	1	NO
ATP13A4	0.396299	-0.443596	0.012	0.01	1	NO
SLC30A9	0.326673	-0.443523	0.06	0.054	1	NO
TRMT10A	0.139866	-0.443163	0.017	0.014	1	NO
CCL5	0.813615	-0.44299	0.111	0.107	1	NO
NOL10	0.712074	-0.441151	0.04	0.038	1	NO
GZMA	0.811753	-0.440955	0.038	0.036	1	NO
SMUG1	0.146775	-0.440258	0.024	0.02	1	NO
TERF2	0.414437	-0.439417	0.016	0.014	1	NO
TMEM18	0.333804	-0.437554	0.041	0.037	1	NO
C11orf95	0.151436	-0.437086	0.019	0.016	1	NO
JOSD2	0.429177	-0.436252	0.014	0.013	1	NO
FAM30A	0.422177	-0.436071	0.122	0.119	1	NO
PLCH2	0.757483	-0.434847	0.013	0.012	1	NO
EARS2	0.37586	-0.434548	0.021	0.019	1	NO
SF3B3	0.868003	-0.433805	0.159	0.146	1	NO
GAB1	0.548729	-0.432327	0.012	0.011	1	NO
C1orf74	0.349137	-0.431887	0.011	0.01	1	NO
KDM5D	0.288505	-0.431068	0.086	0.078	1	NO
GTF2H4	0.145086	-0.430328	0.047	0.041	1	NO
CENPW	0.344229	-0.430257	0.012	0.01	1	NO
GPRC5B	0.556488	-0.424761	0.013	0.012	1	NO
CR2	0.50427	-0.42383	0.053	0.049	1	NO
EPHA4	0.471336	-0.423506	0.012	0.011	1	NO
DEF8	0.0776427	-0.422023	0.018	0.015	1	NO
MACC1	0.515486	-0.42169	0.018	0.017	1	NO
XPNPEP3	0.433108	-0.421481	0.011	0.01	1	NO
PLA2G2D	0.499764	-0.421314	0.031	0.029	1	NO
ZBTB32	0.132946	-0.42129	0.017	0.014	1	NO
ZNF33B	0.145884	-0.419537	0.01	0.008	1	NO
NR1H3	0.328777	-0.419431	0.031	0.028	1	NO
USP49	0.526513	-0.418932	0.013	0.012	1	NO
ZNF784	0.487148	-0.418037	0.01	0.009	1	NO
FUCA1	0.481449	-0.417976	0.105	0.096	1	NO
FRS2	0.250128	-0.41691	0.022	0.019	1	NO
CPM	0.17502	-0.416327	0.023	0.02	1	NO
EEF1B2	0.608088	-0.415395	0.252	0.226	1	NO
OIP5	0.0585623	-0.414091	0.015	0.012	1	NO
CREB3L4	0.337757	-0.412201	0.016	0.014	1	NO
NANS	0.34478	-0.412041	0.036	0.033	1	NO
MSH5	0.092593	-0.409396	0.058	0.05	1	NO
PTAFR	0.606436	-0.408908	0.023	0.021	1	NO
SLC25A20	0.541316	-0.408757	0.015	0.014	1	NO
FCGR2B	0.25361	-0.408593	0.024	0.021	1	NO
EIF1AY	0.56155	-0.407867	0.128	0.117	1	NO
TRIP10	0.17208	-0.407544	0.014	0.011	1	NO
PTPRS	0.0280118	-0.406208	0.048	0.04	1	NO
PRPF4	0.155697	-0.406208	0.014	0.011	1	NO
PSMD14	0.0394042	-0.40598	0.033	0.027	1	NO
RIOK2	0.0845393	-0.405777	0.046	0.04	1	NO
ERICH3	0.180208	-0.405697	0.012	0.01	1	NO
SLC9A8	0.372568	-0.405538	0.036	0.032	1	NO
IL18RAP	0.714543	-0.404695	0.01	0.01	1	NO
TMEM238	0.120945	-0.40469	0.036	0.031	1	NO
POT1	0.342013	-0.403	0.016	0.014	1	NO
FGFR1OP	0.114833	-0.401697	0.012	0.01	1	NO
AQP1	0.257872	-0.400375	0.013	0.011	1	NO
DHODH	0.250934	-0.3988	0.023	0.02	1	NO
BHLHE41	0.43925	-0.398539	0.103	0.094	1	NO
GARS	0.119768	-0.397767	0.025	0.021	1	NO
ZNF696	0.1936	-0.396802	0.016	0.013	1	NO
ITGB1	0.0298596	-0.396616	0.06	0.051	1	NO
COQ5	0.161871	-0.396588	0.051	0.045	1	NO
ADA	0.200629	-0.396558	0.049	0.044	1	NO
ZNF219	0.51732	-0.396283	0.016	0.015	1	NO
IRS2	0.821401	-0.396091	0.027	0.026	1	NO
PIGM	0.390718	-0.395857	0.039	0.036	1	NO
MED21	0.0382211	-0.395361	0.063	0.053	1	NO
BRSK1	0.229412	-0.394747	0.011	0.009	1	NO
UTY	0.163718	-0.393711	0.1	0.088	1	NO
CDK11B	0.0914932	-0.39325	0.033	0.028	1	NO
FAN1	0.164871	-0.39159	0.024	0.02	1	NO
RNLS	0.541003	-0.391546	0.023	0.021	1	NO
TBCEL	0.0694863	-0.391545	0.048	0.041	1	NO
KCNH8	0.0370246	-0.390547	0.024	0.019	1	NO
SIGLEC14	0.933341	-0.390233	0.018	0.017	1	NO
COQ6	0.159146	-0.390152	0.029	0.025	1	NO
PTCH1	0.324298	-0.39014	0.019	0.017	1	NO
RASGRP3	0.338078	-0.389872	0.112	0.101	1	NO
LIN37	0.397865	-0.388696	0.013	0.012	1	NO
ALDH1A1	0.017889	-0.38831	0.021	0.016	1	NO
SFT2D3	0.0677345	-0.388019	0.023	0.019	1	NO
MGMT	0.0513294	-0.387546	0.048	0.041	1	NO
TMEM128	0.377763	-0.387273	0.019	0.017	1	NO
LYAR	0.0568985	-0.38698	0.043	0.036	1	NO
CD38	0.228049	-0.386074	0.13	0.116	1	NO
ARHGEF9	0.29893	-0.385119	0.027	0.024	1	NO
TMEM154	0.108259	-0.385053	0.07	0.061	1	NO
HAGHL	0.0823266	-0.384876	0.023	0.019	1	NO
GMEB1	0.171076	-0.384574	0.014	0.011	1	NO
LRRC61	0.179527	-0.384155	0.016	0.013	1	NO
ATRNL1	0.176576	-0.383506	0.013	0.01	1	NO
EEF2	1.18e-42	-0.383058	0.751	0.694	2.14e-38	NO
POU2AF1	0.655734	-0.382169	0.235	0.209	1	NO
AGA	0.168292	-0.380613	0.035	0.03	1	NO
LILRB2	0.213965	-0.380091	0.011	0.009	1	NO
ANKRD37	0.131434	-0.379636	0.012	0.01	1	NO
IGFBP2	0.0813325	-0.379003	0.015	0.012	1	NO
CAB39L	0.551362	-0.378561	0.013	0.012	1	NO
PAXIP1	0.180665	-0.378479	0.021	0.018	1	NO
TNFRSF8	0.236718	-0.376883	0.011	0.009	1	NO
DDTL	0.250206	-0.375894	0.017	0.014	1	NO
FUT7	0.47535	-0.375366	0.045	0.042	1	NO
G6PC3	0.262866	-0.374705	0.036	0.033	1	NO
FDXR	0.325453	-0.374644	0.01	0.009	1	NO
ADAT2	0.0224998	-0.374144	0.068	0.058	1	NO
CD27	0.0892117	-0.373352	0.172	0.148	1	NO
ZNF559	0.257156	-0.37179	0.047	0.042	1	NO
RICTOR	0.162857	-0.371573	0.026	0.023	1	NO
IFT22	0.0374515	-0.371504	0.02	0.016	1	NO
TOM1L1	0.0148705	-0.369039	0.031	0.025	1	NO
MRTFB	0.0982591	-0.368337	0.042	0.036	1	NO
NEK6	0.0708299	-0.368112	0.089	0.078	1	NO
MAPK11	0.250075	-0.367972	0.016	0.014	1	NO
ANAPC13	0.19198	-0.367311	0.045	0.04	1	NO
PDCD6IP	0.0234482	-0.36653	0.136	0.115	1	NO
FGD2	0.126441	-0.366039	0.127	0.112	1	NO
KCNQ5	0.308829	-0.365733	0.022	0.019	1	NO
NKIRAS1	0.359433	-0.365559	0.011	0.009	1	NO
NFXL1	0.0578106	-0.364807	0.028	0.023	1	NO
IGBP1	0.0194451	-0.364013	0.09	0.076	1	NO
RPF2	0.125603	-0.363914	0.056	0.049	1	NO
SGPP1	0.0334191	-0.363854	0.14	0.12	1	NO
GCLC	0.038146	-0.36371	0.078	0.067	1	NO
TRAM2	0.242607	-0.362731	0.047	0.042	1	NO
NSUN2	0.0935436	-0.362573	0.086	0.075	1	NO
IDUA	0.00827249	-0.362559	0.069	0.057	1	NO
CCDC125	0.0974968	-0.36223	0.042	0.036	1	NO
MTAP	0.0138786	-0.361523	0.039	0.031	1	NO
TMEM222	0.346063	-0.361153	0.019	0.017	1	NO
NCKAP1	0.174699	-0.36011	0.016	0.013	1	NO
TSPAN31	0.0700615	-0.360006	0.039	0.033	1	NO
BDH2	0.0170609	-0.359658	0.028	0.022	1	NO
AHCY	0.0708706	-0.35965	0.012	0.009	1	NO
ALDH1B1	0.208802	-0.359434	0.017	0.015	1	NO
RAD51B	0.00125144	-0.359337	0.082	0.065	1	NO
SHMT1	0.22836	-0.35922	0.034	0.03	1	NO
GADD45G	0.237975	-0.357983	0.012	0.01	1	NO
EEF1G	2.94e-08	-0.357758	0.567	0.498	0.000532006	NO
FAM228B	0.238154	-0.35775	0.037	0.033	1	NO
CLECL1	0.00361722	-0.357633	0.113	0.093	1	NO
PCBD1	0.121548	-0.35676	0.032	0.028	1	NO
TROAP	0.00307851	-0.356483	0.033	0.025	1	NO
SPCS3	0.175736	-0.356246	0.016	0.013	1	NO
ZNF816	0.0997273	-0.355993	0.014	0.011	1	NO
KLHL6	0.00299656	-0.355726	0.07	0.056	1	NO
BMF	0.247776	-0.355633	0.039	0.035	1	NO
ZNF133	0.0855733	-0.355429	0.028	0.024	1	NO
ACBD4	0.120669	-0.355406	0.032	0.028	1	NO
PSMD4	0.0494347	-0.354826	0.079	0.068	1	NO
ZCCHC14	0.362957	-0.354814	0.011	0.01	1	NO
VPS35L	0.0495844	-0.354713	0.04	0.034	1	NO
FAM83D	0.107099	-0.354567	0.014	0.011	1	NO
ZNF646	0.069609	-0.354026	0.037	0.031	1	NO
COX16	0.0477596	-0.353589	0.098	0.085	1	NO
SOGA1	0.046041	-0.35294	0.061	0.052	1	NO
TMTC2	0.331286	-0.352311	0.014	0.012	1	NO
ZNF117	0.16706	-0.350799	0.054	0.048	1	NO
N4BP3	0.606495	-0.350596	0.024	0.023	1	NO
PINX1	0.497499	-0.350525	0.018	0.016	1	NO
TMED6	0.205897	-0.349928	0.014	0.012	1	NO
FANCG	0.0405906	-0.349275	0.022	0.017	1	NO
BPHL	0.157421	-0.349258	0.015	0.012	1	NO
STYXL1	0.0222709	-0.349069	0.018	0.013	1	NO
CCDC88A	0.00422977	-0.348876	0.099	0.082	1	NO
TDRD3	0.043049	-0.348092	0.036	0.03	1	NO
OXSM	0.241077	-0.348061	0.028	0.025	1	NO
ZNF333	0.104625	-0.34782	0.032	0.027	1	NO
NDUFA10	0.00901212	-0.34781	0.127	0.106	1	NO
SUOX	0.268172	-0.347682	0.013	0.011	1	NO
WDR34	0.00784707	-0.347471	0.058	0.047	1	NO
ARIH2OS	0.201133	-0.34744	0.013	0.011	1	NO
EIF2B2	0.0826499	-0.346775	0.027	0.022	1	NO
IDI1	0.161662	-0.346481	0.02	0.017	1	NO
VAMP4	0.102841	-0.34581	0.013	0.01	1	NO
SKAP2	0.257935	-0.344866	0.086	0.078	1	NO
POLR3A	0.122475	-0.344824	0.021	0.018	1	NO
MTIF2	0.101967	-0.344719	0.109	0.096	1	NO
NBEA	0.101963	-0.344555	0.016	0.013	1	NO
CPEB4	0.0588838	-0.344267	0.054	0.046	1	NO
C19orf48	0.320224	-0.344063	0.056	0.051	1	NO
TIMM8A	0.215057	-0.343794	0.021	0.018	1	NO
HAUS6	0.170585	-0.343545	0.018	0.015	1	NO
SFXN4	0.0448485	-0.343263	0.034	0.028	1	NO
BAZ2B	0.00477792	-0.343047	0.09	0.074	1	NO
NT5DC1	0.106783	-0.342911	0.014	0.011	1	NO
GPNMB	0.42383	-0.342525	0.026	0.024	1	NO
ZNF799	0.306837	-0.342145	0.011	0.01	1	NO
CHPT1	0.0211036	-0.34168	0.087	0.073	1	NO
ZNF23	0.248892	-0.341261	0.026	0.023	1	NO
PPP1R3B	0.448523	-0.340871	0.017	0.015	1	NO
POLR1B	0.132892	-0.340763	0.034	0.029	1	NO
ORC5	0.0333181	-0.340693	0.023	0.018	1	NO
GOLGA8B	0.0128735	-0.340366	0.116	0.097	1	NO
NR2C2AP	0.169019	-0.340182	0.023	0.019	1	NO
NAIF1	0.0590972	-0.340179	0.021	0.016	1	NO
ALG14	0.203674	-0.340022	0.024	0.021	1	NO
KIAA1671	0.0844317	-0.339796	0.017	0.013	1	NO
SELENOI	0.27873	-0.339327	0.025	0.022	1	NO
AHI1	0.0829422	-0.337929	0.035	0.03	1	NO
PLGLB2	0.133903	-0.337902	0.035	0.03	1	NO
KIAA0355	0.0218573	-0.337144	0.033	0.026	1	NO
DSP	0.250368	-0.33669	0.034	0.03	1	NO
NME2	0.0456029	-0.336665	0.209	0.178	1	NO
NAT14	0.103893	-0.336642	0.02	0.016	1	NO
LRRC40	0.0440384	-0.336134	0.069	0.059	1	NO
SDAD1	0.00814987	-0.335621	0.03	0.023	1	NO
THNSL2	0.507692	-0.335227	0.012	0.011	1	NO
INO80B	0.12807	-0.334784	0.025	0.021	1	NO
PTGES	0.129657	-0.334108	0.012	0.01	1	NO
TIMM10	0.141808	-0.333876	0.1	0.088	1	NO
PRTFDC1	0.286168	-0.333843	0.014	0.012	1	NO
VAMP1	0.0170287	-0.333717	0.117	0.099	1	NO
POLE4	0.230305	-0.333238	0.042	0.037	1	NO
DGKE	0.0429747	-0.332842	0.024	0.019	1	NO
PRKN	0.0832558	-0.332743	0.015	0.012	1	NO
MPHOSPH10	0.00424897	-0.332741	0.066	0.053	1	NO
CNNM2	0.189529	-0.332432	0.029	0.026	1	NO
SPATA20	0.0703118	-0.331821	0.041	0.034	1	NO
HPRT1	0.0818519	-0.331726	0.026	0.022	1	NO
GALE	0.209891	-0.33164	0.016	0.013	1	NO
TTC23	0.25862	-0.331574	0.013	0.011	1	NO
KLHL18	0.0221758	-0.331434	0.033	0.027	1	NO
SCRN1	0.00502123	-0.331043	0.043	0.034	1	NO
ZNF600	0.631549	-0.331031	0.017	0.016	1	NO
MICA	0.0361148	-0.330876	0.026	0.02	1	NO
TYW3	0.0416171	-0.330528	0.06	0.051	1	NO
STX2	0.00658186	-0.330189	0.043	0.034	1	NO
ZC3H10	0.000284509	-0.329425	0.04	0.029	1	NO
DGAT1	0.0179553	-0.328712	0.064	0.053	1	NO
CDK14	0.00324887	-0.328506	0.154	0.128	1	NO
PBDC1	0.156094	-0.328139	0.043	0.038	1	NO
ARHGAP42	0.0251702	-0.327656	0.02	0.016	1	NO
TTC32	0.0817672	-0.327436	0.017	0.013	1	NO
LIAS	0.178578	-0.326766	0.051	0.046	1	NO
KIAA0586	0.0920574	-0.326181	0.012	0.009	1	NO
RFX3	0.0395168	-0.325978	0.081	0.07	1	NO
DNAH7	0.0620594	-0.325746	0.013	0.01	1	NO
MYBL2	0.586279	-0.325579	0.176	0.159	1	NO
LAX1	0.0799342	-0.325189	0.05	0.043	1	NO
PTRHD1	0.102894	-0.324858	0.071	0.062	1	NO
CD1D	0.108359	-0.324752	0.062	0.054	1	NO
CCNE1	0.291235	-0.324317	0.012	0.01	1	NO
GATAD1	0.00830979	-0.323687	0.079	0.065	1	NO
GTDC1	0.0202355	-0.323462	0.055	0.045	1	NO
SPATA33	0.183714	-0.323196	0.014	0.012	1	NO
NIT2	0.0149184	-0.323114	0.079	0.066	1	NO
STARD5	0.149226	-0.323057	0.014	0.011	1	NO
THUMPD2	0.0708599	-0.322673	0.015	0.012	1	NO
TUBG2	0.0825694	-0.322602	0.016	0.012	1	NO
PLEKHB1	0.0427546	-0.322566	0.012	0.008	1	NO
NDUFC2	0.00528871	-0.322506	0.113	0.094	1	NO
FANCA	0.0169919	-0.322321	0.06	0.05	1	NO
SMYD5	0.0178852	-0.321803	0.023	0.018	1	NO
NOP16	0.17056	-0.320632	0.048	0.043	1	NO
BANF1	0.0047132	-0.320086	0.094	0.078	1	NO
ZNF439	0.0522608	-0.319898	0.036	0.03	1	NO
INO80D	0.187607	-0.319559	0.068	0.061	1	NO
GDAP1	0.435204	-0.31903	0.031	0.028	1	NO
PIK3C2B	0.169318	-0.318881	0.054	0.048	1	NO
ADAMTS6	0.471895	-0.318821	0.011	0.01	1	NO
LYN	0.0193658	-0.317991	0.227	0.19	1	NO
ETV5	0.083854	-0.317796	0.015	0.012	1	NO
GOT2	0.0198031	-0.317625	0.062	0.052	1	NO
RAD51D	0.0275493	-0.317555	0.036	0.029	1	NO
PTP4A3	0.631987	-0.317456	0.037	0.035	1	NO
TMA16	0.0212735	-0.317088	0.059	0.05	1	NO
RASGRF1	0.435325	-0.316527	0.013	0.012	1	NO
MYDGF	0.0175832	-0.315925	0.084	0.071	1	NO
OGFR	0.00723161	-0.315877	0.128	0.107	1	NO
EIF3D	0.071897	-0.315392	0.132	0.115	1	NO
NT5C3B	0.627468	-0.315113	0.036	0.034	1	NO
FAM49A	0.0167328	-0.315028	0.075	0.063	1	NO
ABCA3	0.0104577	-0.314815	0.017	0.012	1	NO
SLC39A13	0.000886196	-0.314549	0.017	0.011	1	NO
AKAP7	0.0673685	-0.31398	0.046	0.039	1	NO
RRAGB	0.102472	-0.313233	0.019	0.016	1	NO
HEATR3	0.186319	-0.313191	0.02	0.017	1	NO
DKC1	0.0125365	-0.313009	0.115	0.097	1	NO
HINFP	0.0382512	-0.313007	0.031	0.026	1	NO
MYBL1	0.0116536	-0.313004	0.035	0.027	1	NO
RRP15	0.00577658	-0.31298	0.04	0.031	1	NO
MCM2	0.0116888	-0.312774	0.075	0.063	1	NO
LARS2	0.00206933	-0.312159	0.05	0.039	1	NO
LRCH1	0.00210762	-0.312015	0.132	0.109	1	NO
CNNM4	0.143841	-0.31201	0.034	0.03	1	NO
DDX31	0.0300326	-0.311557	0.046	0.039	1	NO
ABCA7	0.0113216	-0.311518	0.078	0.065	1	NO
VEZT	0.0692969	-0.311196	0.056	0.048	1	NO
ACAD11	0.0190008	-0.31089	0.044	0.036	1	NO
KLHL20	0.0400157	-0.310701	0.021	0.017	1	NO
KAT8	0.0793517	-0.310364	0.015	0.011	1	NO
IMPDH2	0.0294233	-0.30975	0.112	0.096	1	NO
KARS	0.0547821	-0.30922	0.028	0.023	1	NO
PRKCB	0.432509	-0.308889	0.264	0.229	1	NO
KCNMA1	0.114985	-0.308317	0.013	0.01	1	NO
MBNL3	0.042416	-0.308144	0.085	0.074	1	NO
IARS2	0.00495886	-0.308	0.042	0.033	1	NO
TCN2	0.180674	-0.307923	0.013	0.011	1	NO
ZNF678	0.0789736	-0.307585	0.032	0.027	1	NO
IQCB1	0.0324283	-0.307278	0.034	0.028	1	NO
CRTAM	0.328817	-0.306943	0.017	0.015	1	NO
CDC42BPG	0.00641052	-0.306278	0.024	0.018	1	NO
SMPD2	0.00516257	-0.30616	0.073	0.06	1	NO
NENF	0.00824443	-0.30591	0.077	0.064	1	NO
WDR53	0.035716	-0.305896	0.03	0.024	1	NO
CAPZA2	0.126662	-0.305695	0.021	0.018	1	NO
ATP5MG	0.0151945	-0.305428	0.158	0.134	1	NO
RAD51	0.0464505	-0.305102	0.016	0.012	1	NO
POLA1	0.266017	-0.304794	0.014	0.012	1	NO
SHMT2	0.0111548	-0.304632	0.04	0.032	1	NO
GTF3A	0.0449548	-0.304519	0.137	0.118	1	NO
PRMT5	0.0444447	-0.304206	0.013	0.009	1	NO
FAM20A	0.156302	-0.30418	0.018	0.015	1	NO
PLCG2	0.0221205	-0.304166	0.23	0.193	1	NO
MTX2	0.0454399	-0.304117	0.032	0.027	1	NO
POLR3F	0.018089	-0.304016	0.022	0.017	1	NO
MNAT1	0.0334332	-0.303937	0.044	0.036	1	NO
DNAJC27	0.182034	-0.303454	0.017	0.014	1	NO
TARBP2	0.0110734	-0.303125	0.037	0.03	1	NO
CORO2A	0.385244	-0.303111	0.018	0.016	1	NO
P2RX1	0.214768	-0.30284	0.036	0.032	1	NO
PEBP1	0.00595042	-0.30251	0.078	0.064	1	NO
FAM111B	0.036488	-0.302315	0.056	0.047	1	NO
LRTOMT	0.0250099	-0.302027	0.015	0.011	1	NO
ELL3	0.00272937	-0.301784	0.073	0.059	1	NO
CAMKK1	0.275407	-0.301313	0.011	0.01	1	NO
CENPP	0.000497115	-0.301258	0.056	0.043	1	NO
KLF7	0.19855	-0.300752	0.021	0.018	1	NO
ARL10	0.0354022	-0.300398	0.016	0.012	1	NO
RABGGTB	0.0560023	-0.300375	0.246	0.208	1	NO
CFL2	0.00301398	-0.30025	0.05	0.04	1	NO
SLC16A6	0.170266	-0.299973	0.017	0.014	1	NO
BCAT2	0.236771	-0.299565	0.013	0.011	1	NO
PRICKLE3	0.0206423	-0.299377	0.028	0.022	1	NO
SLC66A3	0.0944658	-0.299362	0.014	0.011	1	NO
PPP4R1	0.0107643	-0.299122	0.062	0.051	1	NO
CENPQ	0.0920107	-0.298707	0.025	0.021	1	NO
EBI3	0.145109	-0.298678	0.022	0.018	1	NO
SPATC1	0.0105243	-0.298155	0.02	0.014	1	NO
MSC	0.0677776	-0.297945	0.02	0.016	1	NO
KANSL2	0.441791	-0.297911	0.012	0.011	1	NO
SMARCB1	0.00492465	-0.297684	0.176	0.146	1	NO
BICDL1	0.00736381	-0.297314	0.104	0.086	1	NO
THOP1	0.0675022	-0.297119	0.054	0.047	1	NO
TMEM216	0.111837	-0.296847	0.02	0.016	1	NO
B4GALT3	0.00786119	-0.296753	0.054	0.044	1	NO
ALOX5	0.00285758	-0.296646	0.241	0.2	1	NO
COX18	0.0264945	-0.296194	0.048	0.04	1	NO
IL2RA	0.368078	-0.296167	0.015	0.014	1	NO
TXNDC12	0.0735486	-0.295865	0.028	0.023	1	NO
KIAA1217	0.034106	-0.295799	0.028	0.023	1	NO
SLC25A1	0.0195405	-0.295527	0.056	0.047	1	NO
TMEM181	0.00138265	-0.295392	0.054	0.042	1	NO
ZNF8	0.0119634	-0.295387	0.022	0.016	1	NO
MAP4K1	0.0997886	-0.29525	0.281	0.238	1	NO
HCFC1R1	0.0167092	-0.294547	0.041	0.033	1	NO
CLEC20A	0.391126	-0.294495	0.014	0.012	1	NO
PSPH	0.128267	-0.294341	0.02	0.016	1	NO
DMAC1	0.00141389	-0.294089	0.07	0.056	1	NO
UAP1	0.0225645	-0.293409	0.058	0.049	1	NO
CWF19L2	0.00864197	-0.293189	0.143	0.12	1	NO
EP400	0.0307741	-0.293093	0.032	0.026	1	NO
PDPR	0.00242459	-0.292889	0.062	0.049	1	NO
PKMYT1	0.0701022	-0.292609	0.01	0.008	1	NO
DDX51	0.0110416	-0.292486	0.032	0.025	1	NO
CEP89	0.0357146	-0.292355	0.028	0.023	1	NO
ARFIP1	0.0042064	-0.29232	0.064	0.052	1	NO
B3GALT4	0.0191234	-0.291919	0.037	0.03	1	NO
DYRK4	0.0146566	-0.291613	0.029	0.023	1	NO
ZNF446	0.130981	-0.291556	0.016	0.013	1	NO
TNFRSF9	0.00145486	-0.291542	0.039	0.03	1	NO
NECAP1	0.0169966	-0.29084	0.056	0.046	1	NO
MAFB	0.053803	-0.290832	0.022	0.018	1	NO
ASTN2	0.253092	-0.29076	0.012	0.01	1	NO
NDUFA1	0.00383579	-0.290722	0.143	0.119	1	NO
PLXNA3	0.0728513	-0.290479	0.021	0.017	1	NO
MRM1	0.143793	-0.290287	0.018	0.015	1	NO
TAF9B	0.0159455	-0.289825	0.018	0.014	1	NO
GLUL	0.00185357	-0.289599	0.074	0.059	1	NO
FOXO3	0.0507688	-0.289508	0.033	0.027	1	NO
CSTA	0.047444	-0.289149	0.096	0.084	1	NO
CLU	1.59e-06	-0.288797	0.415	0.408	0.0287219	NO
SYNDIG1	0.126707	-0.28861	0.016	0.013	1	NO
MTHFSD	0.0699384	-0.28846	0.023	0.019	1	NO
SLC6A16	0.152566	-0.288458	0.017	0.014	1	NO
ZNF653	0.0547182	-0.287776	0.018	0.014	1	NO
AMT	0.011389	-0.287585	0.034	0.027	1	NO
BTG3	0.0303554	-0.287426	0.015	0.011	1	NO
NFE2L1	0.00045454	-0.287417	0.118	0.095	1	NO
ZNF850	0.209694	-0.287301	0.012	0.01	1	NO
IDH3A	0.0151215	-0.286875	0.048	0.039	1	NO
PLPP3	0.00476956	-0.286777	0.032	0.024	1	NO
PLEKHF2	0.021447	-0.286293	0.141	0.12	1	NO
XPO1	0.0755532	-0.286148	0.049	0.043	1	NO
MCTP2	0.00495864	-0.286122	0.068	0.055	1	NO
RIMKLB	0.00107961	-0.286079	0.045	0.035	1	NO
TRIM66	0.0333856	-0.284846	0.031	0.025	1	NO
CD300A	0.0101935	-0.284649	0.039	0.031	1	NO
RUSC1	0.13092	-0.284569	0.016	0.013	1	NO
FTSJ3	0.0149786	-0.284554	0.047	0.038	1	NO
RADX	0.215027	-0.284545	0.011	0.009	1	NO
PNOC	0.0171024	-0.284261	0.057	0.047	1	NO
FAM162A	0.0803393	-0.283608	0.063	0.054	1	NO
PNRC2	5.34e-05	-0.283523	0.167	0.132	0.965954	NO
CDC23	0.00686248	-0.283309	0.041	0.032	1	NO
TEN1	0.0194647	-0.282994	0.043	0.035	1	NO
ERAP2	0.00176202	-0.282789	0.076	0.061	1	NO
NLRC5	0.00659437	-0.282758	0.212	0.177	1	NO
STK32C	0.0249132	-0.282544	0.021	0.016	1	NO
ANKRD29	0.00230651	-0.28235	0.039	0.03	1	NO
EBF1	0.000502954	-0.282146	0.079	0.062	1	NO
PRDM1	0.0121506	-0.282077	0.049	0.04	1	NO
CMKLR1	0.10292	-0.28206	0.017	0.014	1	NO
AMDHD2	0.00376701	-0.282037	0.075	0.061	1	NO
BCL2L11	0.0414281	-0.281983	0.021	0.016	1	NO
ENTPD1	0.0325391	-0.2819	0.159	0.137	1	NO
RPAP2	0.010152	-0.281097	0.026	0.02	1	NO
KIAA1109	0.0390077	-0.280964	0.029	0.024	1	NO
RARB	0.740891	-0.280911	0.011	0.01	1	NO
C12orf10	0.000331134	-0.280853	0.064	0.049	1	NO
RCCD1	0.0543802	-0.280561	0.03	0.025	1	NO
NUFIP1	0.240137	-0.280359	0.022	0.019	1	NO
PSMD2	0.0173609	-0.279798	0.018	0.014	1	NO
SYPL1	0.0387544	-0.279728	0.037	0.03	1	NO
WDR75	0.00280404	-0.279722	0.103	0.085	1	NO
BCL2A1	0.0001838	-0.27965	0.11	0.088	1	NO
CXCL16	0.0057962	-0.279446	0.02	0.014	1	NO
NSA2	0.00105849	-0.279287	0.107	0.087	1	NO
MTFR1L	0.0293279	-0.279067	0.031	0.025	1	NO
CDK6	0.0555066	-0.278361	0.03	0.024	1	NO
UBA52	5.77e-05	-0.278267	0.618	0.539	1	NO
RGP1	0.0226455	-0.278169	0.043	0.036	1	NO
FCRL5	0.0124233	-0.277606	0.225	0.189	1	NO
PXK	0.000593627	-0.276861	0.176	0.143	1	NO
ASMTL	0.00433369	-0.276589	0.065	0.053	1	NO
BIVM	0.0169901	-0.276219	0.022	0.017	1	NO
TTLL5	0.000180998	-0.276188	0.09	0.071	1	NO
CERS4	0.00120189	-0.276038	0.077	0.062	1	NO
TFEB	0.00882625	-0.275505	0.113	0.095	1	NO
UPF3A	0.00918956	-0.275263	0.054	0.044	1	NO
CFAP44	0.00722251	-0.274929	0.035	0.027	1	NO
PRKCD	0.000239067	-0.274904	0.108	0.086	1	NO
TFRC	0.000221366	-0.274893	0.08	0.063	1	NO
RTEL1	0.0255631	-0.274825	0.025	0.02	1	NO
NOC3L	0.00525339	-0.274795	0.065	0.053	1	NO
CHTF18	0.00861597	-0.274641	0.03	0.023	1	NO
RECQL5	0.0105628	-0.274438	0.027	0.02	1	NO
SMPDL3A	0.0428341	-0.274256	0.014	0.01	1	NO
PRRC1	0.0411914	-0.274202	0.018	0.014	1	NO
DOCK4	0.0908907	-0.274013	0.018	0.015	1	NO
LGI2	0.0181578	-0.273953	0.016	0.012	1	NO
SCARA3	0.066656	-0.273388	0.023	0.018	1	NO
CSKMT	0.825593	-0.273357	0.01	0.009	1	NO
ERMARD	0.000356375	-0.273354	0.098	0.078	1	NO
GAB3	0.0250893	-0.273188	0.044	0.036	1	NO
ERMN	0.101451	-0.272934	0.026	0.022	1	NO
RFXANK	0.00209984	-0.272854	0.064	0.051	1	NO
SETD9	0.324097	-0.272735	0.013	0.011	1	NO
LPCAT1	0.00542624	-0.272679	0.178	0.148	1	NO
REPIN1	9.85e-06	-0.272605	0.06	0.043	0.178188	NO
GGCT	0.0779576	-0.272503	0.036	0.03	1	NO
PMPCA	0.0703404	-0.272221	0.021	0.017	1	NO
MYL5	0.0381458	-0.271953	0.032	0.026	1	NO
GPR160	0.00281139	-0.27193	0.065	0.052	1	NO
TRMT11	0.00345086	-0.271779	0.049	0.039	1	NO
NECAB3	0.118882	-0.271659	0.011	0.008	1	NO
PLCXD1	0.194938	-0.271468	0.035	0.031	1	NO
ZBTB38	0.00393677	-0.271367	0.098	0.081	1	NO
AFAP1L2	0.14144	-0.271221	0.011	0.009	1	NO
UBFD1	0.0184346	-0.271019	0.019	0.014	1	NO
FXN	0.0290404	-0.270996	0.023	0.018	1	NO
UQCRB	0.0025525	-0.270393	0.122	0.101	1	NO
PKD1	0.0100849	-0.270256	0.035	0.028	1	NO
GPR171	0.0482373	-0.270171	0.019	0.015	1	NO
MUL1	0.0253388	-0.270106	0.018	0.014	1	NO
NMNAT3	0.0915476	-0.270051	0.013	0.01	1	NO
TICAM2	0.0071766	-0.270042	0.012	0.007	1	NO
PRMT3	0.0594541	-0.269983	0.059	0.051	1	NO
CACNA2D3	0.0114553	-0.269868	0.016	0.011	1	NO
EI24	0.00358009	-0.269802	0.057	0.045	1	NO
SMIM14	0.00200688	-0.269551	0.241	0.198	1	NO
HSPE1	0.00399224	-0.269221	0.086	0.071	1	NO
TXNDC5	0.00245761	-0.269079	0.169	0.141	1	NO
SLC37A4	0.00484397	-0.26902	0.034	0.026	1	NO
MEAK7	0.128041	-0.268894	0.024	0.02	1	NO
MYOF	5.12e-05	-0.268851	0.02	0.012	0.92569	NO
THAP3	0.0148943	-0.268764	0.019	0.014	1	NO
CEP41	0.0230459	-0.268655	0.014	0.01	1	NO
WDR11	0.000925237	-0.268626	0.116	0.094	1	NO
DZIP3	0.0330457	-0.268551	0.03	0.024	1	NO
HACE1	0.00841017	-0.268542	0.03	0.023	1	NO
GNG7	0.0402662	-0.268292	0.022	0.018	1	NO
SMIM7	0.000136625	-0.267914	0.091	0.071	1	NO
BRWD1	0.00359394	-0.267911	0.099	0.082	1	NO
RBM3	0.158593	-0.267687	0.356	0.296	1	NO
CCDC112	0.140422	-0.267674	0.02	0.017	1	NO
APBB3	0.00204476	-0.267338	0.068	0.054	1	NO
HDAC9	0.00840205	-0.267103	0.046	0.037	1	NO
RBBP8	0.0700063	-0.266894	0.01	0.008	1	NO
ZFHX3	0.0425917	-0.266578	0.015	0.011	1	NO
VPS25	0.000207601	-0.266514	0.082	0.064	1	NO
TMOD2	0.0108358	-0.266451	0.041	0.032	1	NO
HVCN1	0.0118878	-0.266283	0.018	0.013	1	NO
CLYBL	0.0449368	-0.266015	0.037	0.031	1	NO
POLR2I	0.00594233	-0.265608	0.076	0.063	1	NO
C9orf72	0.105251	-0.265568	0.056	0.049	1	NO
NUDT7	0.0812931	-0.265317	0.023	0.019	1	NO
BBC3	0.144141	-0.265217	0.017	0.014	1	NO
RIDA	0.120061	-0.264927	0.01	0.007	1	NO
PCDH9	0.329057	-0.2648	0.015	0.013	1	NO
DZANK1	0.0226667	-0.264439	0.014	0.01	1	NO
SLC7A11	0.0853701	-0.264261	0.016	0.013	1	NO
TIGIT	0.0153843	-0.264246	0.116	0.098	1	NO
TAGLN	0.791756	-0.264122	0.086	0.082	1	NO
CPTP	0.00563736	-0.263424	0.031	0.024	1	NO
TRMT112	6e-05	-0.262922	0.111	0.087	1	NO
TAF13	0.00838353	-0.262695	0.041	0.033	1	NO
YIPF4	4.29e-05	-0.26186	0.128	0.101	0.7765	NO
CNTLN	0.0169021	-0.261834	0.016	0.012	1	NO
NRM	0.0376199	-0.261357	0.015	0.011	1	NO
FAHD2B	0.0579116	-0.261286	0.013	0.01	1	NO
ATP11C	0.025367	-0.261076	0.022	0.017	1	NO
RPA3	0.0335873	-0.261064	0.02	0.015	1	NO
A4GALT	0.00138916	-0.261036	0.019	0.013	1	NO
RPGR	0.100085	-0.260649	0.014	0.011	1	NO
STXBP5	3.78e-05	-0.260645	0.044	0.031	0.683751	NO
NDUFAF8	0.000210346	-0.260608	0.126	0.101	1	NO
CD1A	0.216218	-0.260519	0.018	0.016	1	NO
ABCC4	0.000386817	-0.260457	0.055	0.042	1	NO
NMNAT1	0.0677676	-0.260371	0.017	0.014	1	NO
LPP	0.0137634	-0.259969	0.096	0.081	1	NO
COL4A4	0.0100328	-0.259584	0.037	0.029	1	NO
ASS1	0.00585282	-0.259583	0.014	0.01	1	NO
NFIL3	0.0330548	-0.259195	0.012	0.009	1	NO
UBD	2.59e-05	-0.25912	0.1	0.077	0.467649	NO
MLXIP	0.00312625	-0.258941	0.026	0.019	1	NO
DLST	0.00025982	-0.258828	0.069	0.053	1	NO
ST3GAL3	0.00108618	-0.258467	0.038	0.028	1	NO
DCBLD1	0.327156	-0.258435	0.01	0.008	1	NO
GPR55	0.149013	-0.258118	0.013	0.01	1	NO
GK5	0.0691351	-0.258108	0.015	0.012	1	NO
SDHAF1	0.00042492	-0.258004	0.046	0.034	1	NO
CCDC189	0.236714	-0.257981	0.011	0.009	1	NO
SLC15A3	0.00023615	-0.257973	0.1	0.079	1	NO
PCGF3	0.00968027	-0.257927	0.07	0.058	1	NO
ZSCAN21	0.214785	-0.257914	0.02	0.017	1	NO
TNFRSF17	0.000287525	-0.257914	0.055	0.042	1	NO
BLOC1S3	0.069489	-0.257784	0.024	0.019	1	NO
DPF3	0.0472083	-0.257427	0.029	0.024	1	NO
GOLGA2	0.0159052	-0.255937	0.023	0.018	1	NO
CCAR2	0.000656499	-0.255493	0.082	0.065	1	NO
MAP3K20	0.0264554	-0.2554	0.028	0.022	1	NO
STAU1	0.000748968	-0.255375	0.042	0.032	1	NO
SNAI3	0.0229847	-0.255331	0.017	0.013	1	NO
TUBGCP5	0.0173687	-0.255158	0.047	0.038	1	NO
CADPS	0.238165	-0.255078	0.01	0.008	1	NO
VRK1	0.00968206	-0.254959	0.032	0.025	1	NO
CYB561D2	0.00890837	-0.254725	0.046	0.037	1	NO
KATNAL1	0.0642247	-0.254577	0.016	0.012	1	NO
PATL2	0.0077463	-0.254363	0.048	0.039	1	NO
PFAS	0.00488619	-0.254324	0.042	0.033	1	NO
KIDINS220	0.00062136	-0.254109	0.046	0.035	1	NO
WBP1	0.00266656	-0.253782	0.095	0.078	1	NO
TWF2	0.00355791	-0.253512	0.123	0.102	1	NO
TARS2	0.0302151	-0.25329	0.038	0.031	1	NO
RFC2	0.000227302	-0.253259	0.068	0.052	1	NO
SLC29A2	0.0803724	-0.252838	0.019	0.015	1	NO
TELO2	0.000364678	-0.252826	0.054	0.041	1	NO
CDKN1A	0.0124527	-0.252165	0.042	0.033	1	NO
RCBTB1	0.0856906	-0.252041	0.051	0.044	1	NO
NECTIN3	0.0509351	-0.251812	0.019	0.015	1	NO
MS4A7	0.0672397	-0.251678	0.061	0.053	1	NO
PARP3	0.0904713	-0.25129	0.023	0.019	1	NO
TBC1D2	0.0713047	-0.250873	0.013	0.01	1	NO
IDNK	0.0151449	-0.250704	0.033	0.026	1	NO
SNX11	0.0367352	-0.250382	0.038	0.031	1	NO
GBA	0.000704475	-0.250337	0.046	0.034	1	NO
GLYCTK	4.2e-05	-0.250149	0.082	0.063	0.758966	NO
ZNF699	0.0710379	-0.249948	0.013	0.01	1	NO
DNAJB2	0.00350761	-0.249719	0.045	0.035	1	NO
E2F1	0.0035662	-0.249689	0.035	0.027	1	NO
CMSS1	0.138586	-0.249659	0.047	0.042	1	NO
UGGT1	0.000551816	-0.249597	0.098	0.078	1	NO
ANXA1	0.0226202	-0.24928	0.04	0.033	1	NO
PEX5	0.167361	-0.249075	0.016	0.013	1	NO
DUS2	0.000849062	-0.248842	0.066	0.052	1	NO
C20orf96	0.0485203	-0.248764	0.015	0.011	1	NO
WDR41	0.0146143	-0.24874	0.053	0.043	1	NO
SIGMAR1	0.022323	-0.248614	0.033	0.026	1	NO
TFDP2	0.0891856	-0.248441	0.02	0.016	1	NO
SIMC1	0.00236703	-0.248275	0.028	0.02	1	NO
NCS1	0.0187344	-0.248229	0.011	0.007	1	NO
SLC25A36	5.64e-05	-0.24815	0.091	0.071	1	NO
COX4I1	0.00197808	-0.248044	0.156	0.128	1	NO
CHCHD2	0.00089369	-0.247895	0.225	0.183	1	NO
AUTS2	0.00159713	-0.247292	0.063	0.05	1	NO
STIMATE	0.203016	-0.247232	0.017	0.014	1	NO
TMEM178B	0.00890618	-0.246828	0.02	0.014	1	NO
CTPS1	0.000440593	-0.246788	0.061	0.047	1	NO
ZNF175	0.000568254	-0.246773	0.082	0.065	1	NO
GMFG	0.0370366	-0.246649	0.059	0.05	1	NO
DPM2	0.0636812	-0.24657	0.018	0.014	1	NO
ATG4B	0.00105402	-0.246297	0.056	0.043	1	NO
UQCRQ	0.0120307	-0.246037	0.028	0.022	1	NO
TFAM	0.0216445	-0.24556	0.048	0.039	1	NO
CLIC3	0.0605837	-0.244851	0.011	0.008	1	NO
XBP1	0.000137372	-0.244764	0.126	0.101	1	NO
ACBD6	0.000398268	-0.244341	0.079	0.062	1	NO
ERGIC1	0.0911539	-0.24424	0.01	0.007	1	NO
IGKC	1.26e-20	-0.244177	0.954	0.894	2.28e-16	NO
CCDC12	0.000188967	-0.24353	0.107	0.085	1	NO
HDAC4	0.00676032	-0.243425	0.029	0.022	1	NO
VPS13C	0.0099496	-0.243298	0.054	0.044	1	NO
LRPPRC	3.7e-06	-0.243289	0.181	0.141	0.0669664	NO
NPHP1	0.155586	-0.243256	0.011	0.009	1	NO
CUX1	0.000413187	-0.24319	0.085	0.067	1	NO
APEX1	0.000274749	-0.242904	0.242	0.195	1	NO
HNRNPL	0.00131888	-0.242459	0.263	0.214	1	NO
ARHGAP24	0.000258788	-0.242444	0.031	0.022	1	NO
SCAPER	0.00570681	-0.242422	0.04	0.031	1	NO
NCF4	1.1e-05	-0.242346	0.124	0.096	0.198898	NO
PCNX2	0.00133967	-0.241916	0.108	0.089	1	NO
HINT2	0.0393968	-0.241577	0.022	0.018	1	NO
SRA1	0.00592015	-0.241273	0.033	0.026	1	NO
TMEM168	0.000749698	-0.240566	0.1	0.08	1	NO
GAB2	0.0218843	-0.240212	0.038	0.031	1	NO
DCAF13	0.00750844	-0.240208	0.04	0.032	1	NO
KIAA0556	0.0853633	-0.239892	0.012	0.009	1	NO
ZNF804A	0.433911	-0.239263	0.01	0.009	1	NO
ZNF250	0.0747272	-0.238919	0.013	0.01	1	NO
ZBED5	0.000282592	-0.238571	0.059	0.045	1	NO
LGALS2	0.00448142	-0.238488	0.048	0.038	1	NO
PRXL2A	0.0082734	-0.238484	0.033	0.025	1	NO
MOB1B	0.00106202	-0.238465	0.036	0.026	1	NO
CBFA2T3	0.000940268	-0.238082	0.101	0.082	1	NO
ACIN1	0.13067	-0.237678	0.012	0.01	1	NO
ARHGEF7	0.000224734	-0.237498	0.129	0.103	1	NO
ZDHHC4	0.00156249	-0.237492	0.053	0.042	1	NO
GPSM2	0.00818971	-0.237402	0.016	0.011	1	NO
PSRC1	0.126088	-0.237299	0.01	0.008	1	NO
CUL7	0.155636	-0.237229	0.016	0.014	1	NO
SIDT1	0.00233066	-0.236869	0.055	0.044	1	NO
METTL1	0.137447	-0.23676	0.017	0.014	1	NO
CTSC	0.000820673	-0.236703	0.154	0.126	1	NO
TIMELESS	0.0107303	-0.236688	0.037	0.03	1	NO
CD79B	0.783062	-0.235873	0.481	0.414	1	NO
CAMK1	0.0478567	-0.235815	0.02	0.016	1	NO
MPPE1	0.000171396	-0.235531	0.059	0.045	1	NO
GTF2H5	0.000349478	-0.235526	0.064	0.049	1	NO
SELENOK	0.0588579	-0.235514	0.013	0.009	1	NO
PLEKHG1	0.00702019	-0.235499	0.063	0.051	1	NO
CLASP2	5.18e-05	-0.23511	0.095	0.073	0.936515	NO
STAMBPL1	1.71e-05	-0.235064	0.123	0.096	0.309661	NO
HDGFL2	0.0293451	-0.235048	0.01	0.007	1	NO
SPRYD4	0.00050481	-0.234951	0.039	0.028	1	NO
LMNTD2	0.0702354	-0.234827	0.012	0.009	1	NO
MFSD4B	0.0102608	-0.234587	0.035	0.028	1	NO
CLIC4	0.00215153	-0.2345	0.13	0.108	1	NO
COL5A1	0.0753688	-0.234389	0.013	0.01	1	NO
ADPRH	0.0795691	-0.23422	0.027	0.023	1	NO
CDKN3	0.00790339	-0.234078	0.021	0.016	1	NO
GPCPD1	0.000126312	-0.233904	0.174	0.14	1	NO
KBTBD2	0.000197486	-0.233865	0.105	0.084	1	NO
ZNF891	0.00476926	-0.233492	0.021	0.015	1	NO
MME	0.0518556	-0.23322	0.023	0.018	1	NO
MS4A1	4.56e-28	-0.233185	0.891	0.858	8.25e-24	NO
CSTF3	7.46e-06	-0.233011	0.108	0.083	0.134835	NO
SLC35D2	0.0657065	-0.232676	0.036	0.03	1	NO
AFG1L	0.0396678	-0.232418	0.01	0.007	1	NO
CD44	0.0288897	-0.232286	0.565	0.489	1	NO
DERL2	0.000393327	-0.232167	0.072	0.056	1	NO
FBXO30	0.00256238	-0.231972	0.033	0.025	1	NO
CTNNBL1	0.00107001	-0.231925	0.036	0.027	1	NO
ASPSCR1	0.012537	-0.23187	0.052	0.043	1	NO
GATM	0.0580766	-0.231598	0.033	0.028	1	NO
GABBR1	5.47e-05	-0.231509	0.074	0.056	0.988415	NO
QTRT2	0.00324196	-0.231386	0.032	0.024	1	NO
CCDC106	0.00125249	-0.231181	0.042	0.032	1	NO
RABGGTA	0.00320521	-0.230941	0.054	0.043	1	NO
EYA3	7.3e-05	-0.23088	0.077	0.059	1	NO
COBLL1	0.000122949	-0.230762	0.088	0.068	1	NO
ITGAM	0.00149937	-0.230713	0.028	0.02	1	NO
E2F8	0.00808012	-0.230633	0.015	0.01	1	NO
SLC2A11	0.00913075	-0.230346	0.051	0.041	1	NO
ERI1	0.00413959	-0.230194	0.045	0.036	1	NO
BICD1	0.0017883	-0.230167	0.109	0.089	1	NO
PDGFA	0.203559	-0.23005	0.01	0.008	1	NO
SND1	0.000145562	-0.229933	0.16	0.129	1	NO
NBN	0.00530118	-0.229929	0.047	0.038	1	NO
PCGF1	0.0122067	-0.229901	0.04	0.032	1	NO
CD81	2.43e-05	-0.229786	0.079	0.06	0.439526	NO
AGMAT	0.0254291	-0.229729	0.027	0.022	1	NO
NARS	1.82e-06	-0.229712	0.121	0.092	0.0329578	NO
CAMSAP1	0.00188719	-0.229555	0.04	0.03	1	NO
C2orf76	0.110222	-0.22926	0.02	0.017	1	NO
ERP27	0.00501128	-0.22923	0.042	0.033	1	NO
ANAPC15	0.0040176	-0.229133	0.066	0.053	1	NO
CPNE5	3.76e-05	-0.229104	0.073	0.055	0.679196	NO
HSPD1	0.00334846	-0.228934	0.099	0.082	1	NO
MED25	6.53e-05	-0.228613	0.096	0.074	1	NO
MTG2	0.0302332	-0.227827	0.028	0.022	1	NO
KIFC1	4.45e-05	-0.227547	0.068	0.051	0.804189	NO
S1PR3	0.00108151	-0.227544	0.023	0.016	1	NO
TMEM86B	0.000200951	-0.227536	0.052	0.039	1	NO
DNAL4	0.0407969	-0.227398	0.013	0.009	1	NO
PSMC4	0.000279733	-0.227342	0.083	0.065	1	NO
NUP155	0.00197899	-0.22722	0.054	0.042	1	NO
SDHAF4	0.00245652	-0.227167	0.042	0.032	1	NO
DNM3	0.0756418	-0.227094	0.012	0.009	1	NO
COMMD10	0.00688579	-0.226849	0.091	0.076	1	NO
ZNF212	0.0373666	-0.22673	0.04	0.033	1	NO
SLC7A5	0.000664275	-0.226554	0.026	0.018	1	NO
PPFIBP2	0.000205443	-0.226514	0.077	0.06	1	NO
CTSA	0.000617257	-0.226401	0.122	0.099	1	NO
TUBB2B	0.0448731	-0.226081	0.014	0.01	1	NO
NRROS	0.00409102	-0.225986	0.039	0.03	1	NO
LPCAT3	0.00102031	-0.225942	0.035	0.026	1	NO
ADD2	0.0691652	-0.225939	0.011	0.008	1	NO
HERC2	0.000817139	-0.225696	0.083	0.066	1	NO
CXXC5	9.16e-06	-0.225639	0.108	0.083	0.165607	NO
FCHO1	1.05e-05	-0.225399	0.158	0.124	0.190168	NO
CMC1	0.0664241	-0.225391	0.029	0.024	1	NO
EIF2A	0.00193521	-0.225381	0.156	0.129	1	NO
CD48	7.45e-06	-0.225369	0.143	0.111	0.134811	NO
THAP6	0.00109213	-0.225345	0.053	0.041	1	NO
SNRPB2	0.00650054	-0.225328	0.02	0.014	1	NO
AP1S3	0.00180566	-0.22527	0.076	0.062	1	NO
IK	0.0310934	-0.22509	0.035	0.029	1	NO
NDUFAF2	0.0269407	-0.224904	0.022	0.017	1	NO
UST	0.0282365	-0.224834	0.038	0.031	1	NO
SNHG32	0.00012758	-0.2248	0.078	0.061	1	NO
HSPA9	0.00159081	-0.224544	0.07	0.056	1	NO
CXCL12	0.00021321	-0.224531	0.113	0.091	1	NO
BOLA3	0.0335311	-0.2241	0.011	0.008	1	NO
GTPBP4	0.0011157	-0.223752	0.098	0.079	1	NO
FANCM	0.00104672	-0.223517	0.043	0.033	1	NO
PRXL2B	0.00998346	-0.223443	0.024	0.018	1	NO
RXYLT1	0.000573429	-0.223254	0.049	0.037	1	NO
ZNHIT2	0.0112076	-0.223115	0.02	0.015	1	NO
DMAC2L	0.0025824	-0.223017	0.066	0.053	1	NO
TTLL4	0.0517975	-0.22291	0.017	0.013	1	NO
ARSG	0.00857099	-0.222719	0.048	0.039	1	NO
ITCH	0.00534558	-0.222557	0.016	0.011	1	NO
ZNF599	0.21692	-0.222448	0.011	0.009	1	NO
KLHL22	0.00319167	-0.222408	0.071	0.058	1	NO
CCDC141	0.000572339	-0.222257	0.089	0.071	1	NO
GLMP	0.117735	-0.222169	0.02	0.017	1	NO
GEN1	7.29e-05	-0.222149	0.128	0.101	1	NO
UBE2J1	0.0583587	-0.222016	0.218	0.19	1	NO
KLHDC2	0.00459935	-0.221797	0.028	0.021	1	NO
MAU2	0.00391177	-0.221473	0.032	0.024	1	NO
NUSAP1	3.01e-05	-0.221236	0.082	0.062	0.544143	NO
FAM216B	0.220461	-0.22063	0.019	0.017	1	NO
ALYREF	0.00386233	-0.220498	0.051	0.041	1	NO
CLCN7	5.01e-06	-0.220391	0.149	0.115	0.0906664	NO
ZMYND11	0.00259381	-0.220072	0.062	0.05	1	NO
TIMD4	0.034726	-0.220002	0.03	0.024	1	NO
CHCHD1	0.0040178	-0.219342	0.044	0.035	1	NO
C19orf53	2.98e-06	-0.219316	0.1	0.075	0.0539264	NO
CD274	0.0430606	-0.219155	0.014	0.011	1	NO
MTPAP	1.03e-05	-0.219115	0.082	0.061	0.186695	NO
USP3	3.23e-05	-0.219079	0.1	0.077	0.584847	NO
CYSTM1	0.173205	-0.219053	0.017	0.014	1	NO
HGH1	0.0843168	-0.21895	0.014	0.011	1	NO
CLN5	0.000891317	-0.21885	0.059	0.046	1	NO
MLKL	0.0841201	-0.218793	0.047	0.04	1	NO
PGAM1	7.26e-05	-0.218644	0.064	0.048	1	NO
NEDD1	0.00025001	-0.218385	0.062	0.048	1	NO
CASZ1	0.00189149	-0.218359	0.022	0.016	1	NO
SDR39U1	2.73e-05	-0.218087	0.15	0.119	0.494236	NO
POLR2H	0.0126016	-0.218087	0.023	0.017	1	NO
INTS7	0.0149428	-0.217955	0.035	0.028	1	NO
NQO2	0.00490489	-0.217929	0.025	0.019	1	NO
EDEM2	5.62e-06	-0.21756	0.09	0.068	0.101611	NO
SMG5	0.000174439	-0.217428	0.098	0.078	1	NO
GEMIN6	0.00219829	-0.217251	0.049	0.038	1	NO
FBXO3	0.000245448	-0.217235	0.065	0.05	1	NO
RAB5IF	6.82e-05	-0.217231	0.082	0.063	1	NO
NDUFA13	0.000796904	-0.217218	0.044	0.033	1	NO
SDR42E1	0.111487	-0.21714	0.013	0.011	1	NO
OGA	0.125381	-0.217074	0.442	0.366	1	NO
TRAPPC5	0.000308507	-0.216975	0.116	0.093	1	NO
ICA1L	0.178046	-0.216786	0.016	0.013	1	NO
GNE	0.00172434	-0.216783	0.029	0.021	1	NO
SH2B2	0.0022506	-0.216625	0.077	0.062	1	NO
KIF21B	6.12e-05	-0.216492	0.079	0.061	1	NO
HSP90B1	0.00438529	-0.216487	0.043	0.033	1	NO
ZNF268	0.000402713	-0.216471	0.061	0.047	1	NO
HMG20B	0.00191356	-0.216451	0.053	0.042	1	NO
CANT1	0.000934313	-0.21607	0.07	0.055	1	NO
SLU7	1.07e-05	-0.21591	0.133	0.103	0.194202	NO
CDKAL1	0.000267749	-0.215623	0.083	0.065	1	NO
ZFPL1	0.0379538	-0.215607	0.015	0.011	1	NO
FAM76A	0.0145505	-0.215603	0.042	0.034	1	NO
SERPINE2	0.12582	-0.215377	0.036	0.031	1	NO
CARF	0.00389038	-0.215228	0.053	0.042	1	NO
CCDC50	0.0410722	-0.215118	0.033	0.027	1	NO
CHERP	0.00130886	-0.214998	0.093	0.075	1	NO
VOPP1	4.09e-05	-0.214995	0.119	0.093	0.740074	NO
NEK3	0.393135	-0.214837	0.016	0.015	1	NO
CNBP	0.000392824	-0.214822	0.281	0.227	1	NO
EIF3H	3.17e-06	-0.214686	0.106	0.08	0.0573047	NO
STK36	0.00604722	-0.214572	0.021	0.015	1	NO
DDX49	0.000220723	-0.214332	0.059	0.044	1	NO
POLE	0.00316723	-0.214276	0.03	0.022	1	NO
TOMM7	9.26e-06	-0.214031	0.213	0.167	0.167498	NO
ANGEL1	0.00554016	-0.213969	0.03	0.023	1	NO
ITFG2	0.0554995	-0.213364	0.016	0.013	1	NO
MYO1F	0.000364245	-0.213199	0.094	0.075	1	NO
ZNF160	0.00122343	-0.213065	0.085	0.069	1	NO
ZNF169	0.023179	-0.212998	0.022	0.017	1	NO
TNFRSF13C	0.0237239	-0.212995	0.479	0.393	1	NO
CEBPA	0.162021	-0.212928	0.012	0.01	1	NO
ZNF526	0.00201208	-0.212633	0.031	0.023	1	NO
E2F3	0.00300681	-0.212588	0.043	0.033	1	NO
GON4L	8.12e-05	-0.212569	0.149	0.119	1	NO
SLC10A7	0.0045609	-0.212559	0.062	0.05	1	NO
BTBD2	0.000914309	-0.212171	0.125	0.102	1	NO
CDCA7	0.00544012	-0.21189	0.027	0.02	1	NO
SGF29	0.00211849	-0.211855	0.034	0.025	1	NO
TRAF3IP1	0.0249896	-0.21135	0.034	0.028	1	NO
PDE4B	0.000406762	-0.211271	0.067	0.052	1	NO
AHDC1	0.0156695	-0.211258	0.035	0.028	1	NO
USP38	0.0209099	-0.210875	0.039	0.032	1	NO
LYRM9	0.0140047	-0.210838	0.029	0.022	1	NO
VTA1	0.12484	-0.210807	0.016	0.013	1	NO
FAM214A	0.00042894	-0.210703	0.271	0.219	1	NO
RFX5	0.000209383	-0.210565	0.114	0.092	1	NO
FBXW4	0.013234	-0.21053	0.049	0.04	1	NO
NIFK	0.0414949	-0.210443	0.035	0.029	1	NO
GNL3	0.000163923	-0.210306	0.194	0.157	1	NO
FBXL5	0.000378438	-0.210155	0.025	0.017	1	NO
VPS33A	6.56e-05	-0.210003	0.059	0.044	1	NO
CCDC85C	0.0801277	-0.209516	0.01	0.008	1	NO
FMN1	0.126329	-0.209224	0.013	0.01	1	NO
CAPN3	0.00237596	-0.20903	0.037	0.028	1	NO
LRCH3	0.00314542	-0.208901	0.07	0.057	1	NO
C12orf45	0.00709927	-0.208888	0.033	0.025	1	NO
GLS	1.02e-05	-0.208744	0.144	0.112	0.184807	NO
KLHL12	0.000517539	-0.208736	0.07	0.055	1	NO
CHAF1B	0.0487064	-0.2087	0.018	0.014	1	NO
MIER2	0.00836692	-0.208639	0.018	0.013	1	NO
MMAA	0.107192	-0.208532	0.022	0.019	1	NO
RASL11A	0.115615	-0.208246	0.012	0.01	1	NO
TOR1A	4.86e-05	-0.20798	0.059	0.043	0.878624	NO
CRIP1	0.000694193	-0.207728	0.298	0.242	1	NO
GNPTG	0.000334936	-0.207557	0.08	0.063	1	NO
TCEAL1	0.00589468	-0.207495	0.026	0.02	1	NO
FAH	0.0543709	-0.207319	0.017	0.013	1	NO
C1RL	0.00163905	-0.207107	0.049	0.038	1	NO
HSD17B12	0.152071	-0.20694	0.012	0.01	1	NO
MORF4L2	0.010478	-0.206924	0.026	0.02	1	NO
NOL8	0.00180608	-0.206911	0.065	0.051	1	NO
CXorf65	0.00414371	-0.206845	0.043	0.034	1	NO
NFATC1	0.00767218	-0.206441	0.112	0.094	1	NO
PSMB7	0.0106434	-0.206262	0.023	0.017	1	NO
BGLAP	0.0160809	-0.206204	0.017	0.012	1	NO
WDR62	0.0458803	-0.20608	0.015	0.012	1	NO
EEF1AKNMT	0.0199388	-0.205694	0.031	0.025	1	NO
MAP3K1	1.83e-05	-0.205639	0.167	0.132	0.331672	NO
TM7SF2	0.064278	-0.205601	0.022	0.018	1	NO
SLC52A2	0.029489	-0.205399	0.035	0.029	1	NO
VWA5A	0.00792614	-0.205309	0.027	0.021	1	NO
PSMD7	7.68e-06	-0.205098	0.075	0.056	0.138824	NO
RBBP5	0.000300866	-0.205054	0.044	0.032	1	NO
SDF2L1	0.000348453	-0.205043	0.074	0.058	1	NO
RNF141	0.00013191	-0.204928	0.158	0.127	1	NO
PAPLN	0.00376997	-0.204883	0.045	0.036	1	NO
CTPS2	0.0072738	-0.204736	0.031	0.024	1	NO
VAV2	0.00429252	-0.204682	0.048	0.038	1	NO
ZC3H4	0.00225842	-0.204666	0.173	0.143	1	NO
DIP2C	0.111833	-0.204637	0.016	0.013	1	NO
CCDC77	0.0182405	-0.204597	0.013	0.009	1	NO
HMGB2	7.09e-05	-0.204565	0.154	0.125	1	NO
C1orf112	0.000767725	-0.204278	0.055	0.042	1	NO
HACL1	0.00960384	-0.203968	0.02	0.015	1	NO
MIPEP	0.0179234	-0.203853	0.026	0.02	1	NO
SLC35F5	7.88e-05	-0.203683	0.071	0.054	1	NO
SPATA24	0.0979486	-0.203467	0.01	0.008	1	NO
WDFY1	0.00426016	-0.203419	0.049	0.038	1	NO
ZNF264	1.04e-07	-0.203171	0.132	0.099	0.00187683	NO
FUZ	0.0300247	-0.203162	0.018	0.014	1	NO
JMJD1C	0.00430689	-0.203036	0.025	0.018	1	NO
CD55	0.000739092	-0.202856	0.175	0.143	1	NO
COX10	0.000402528	-0.202731	0.059	0.045	1	NO
CHCHD7	9.72e-05	-0.202674	0.084	0.065	1	NO
TMX2	3.22e-06	-0.202478	0.12	0.092	0.0582371	NO
MED27	0.182996	-0.202424	0.013	0.01	1	NO
CAPG	2.73e-06	-0.202071	0.204	0.159	0.0493902	NO
MKS1	0.120854	-0.202023	0.013	0.01	1	NO
CYBB	4.75e-07	-0.201852	0.243	0.188	0.00859861	NO
ZNF347	0.0730786	-0.201797	0.018	0.014	1	NO
KIAA2026	0.000143297	-0.201749	0.1	0.079	1	NO
LMO4	4.62e-05	-0.201603	0.1	0.078	0.83487	NO
TMSB4X	2.57e-48	-0.201448	0.983	0.971	4.65e-44	NO
BAP1	0.0119764	-0.201379	0.035	0.027	1	NO
TTC3	1.04e-07	-0.201317	0.227	0.174	0.00188185	NO
ZNF277	0.00030925	-0.201219	0.035	0.025	1	NO
MOSPD2	0.000191581	-0.201206	0.056	0.042	1	NO
PPIP5K2	7.64e-05	-0.201185	0.091	0.071	1	NO
RAB24	0.0274243	-0.201082	0.035	0.029	1	NO
RSL24D1	0.0272681	-0.20097	0.023	0.018	1	NO
HSP90AB1	0.000214526	-0.200951	0.292	0.234	1	NO
ANKS6	0.06953	-0.200943	0.015	0.011	1	NO
RELB	6.6e-05	-0.200811	0.121	0.095	1	NO
ADAM28	7.36e-07	-0.200538	0.147	0.112	0.0133191	NO
ST6GALNAC6	7.15e-05	-0.200377	0.104	0.082	1	NO
OLFML2A	0.0649151	-0.200254	0.012	0.009	1	NO
RBX1	0.000122699	-0.200171	0.126	0.101	1	NO
SCARB1	0.0013768	-0.199999	0.059	0.047	1	NO
ENO2	9.69e-05	-0.199775	0.052	0.038	1	NO
RBFA	0.018516	-0.199675	0.036	0.029	1	NO
TSFM	0.0104603	-0.199638	0.047	0.039	1	NO
TTC5	0.000821377	-0.199625	0.041	0.031	1	NO
DDX56	0.00122993	-0.199591	0.062	0.049	1	NO
BRAP	0.000244032	-0.199546	0.049	0.036	1	NO
MAML3	0.115873	-0.1995	0.016	0.013	1	NO
CMTR1	3.79e-07	-0.199475	0.131	0.099	0.00686276	NO
ZNF511	0.0174908	-0.199407	0.011	0.007	1	NO
CHIC1	0.00485256	-0.199405	0.041	0.032	1	NO
VMA21	7.11e-05	-0.199401	0.082	0.063	1	NO
RABEP1	5.34e-05	-0.199327	0.169	0.134	0.966572	NO
COA7	0.171972	-0.19919	0.01	0.008	1	NO
SORBS3	0.000346411	-0.199083	0.042	0.031	1	NO
SAV1	4.88e-05	-0.198934	0.055	0.041	0.882844	NO
ZNF215	0.00722032	-0.198588	0.02	0.014	1	NO
OTUD1	3.73e-05	-0.198573	0.059	0.043	0.674478	NO
TMEM237	0.29603	-0.198514	0.012	0.01	1	NO
FNBP1	0.051237	-0.198372	0.451	0.368	1	NO
HMCES	0.00114045	-0.197837	0.039	0.029	1	NO
RRP8	0.00995665	-0.1977	0.022	0.017	1	NO
SEL1L3	0.00708667	-0.197696	0.376	0.309	1	NO
MYO1C	4.95e-06	-0.197544	0.078	0.057	0.0895554	NO
SNRPF	0.00180962	-0.197497	0.063	0.05	1	NO
NUF2	0.00681414	-0.197328	0.02	0.014	1	NO
ZNF783	9.7e-05	-0.197299	0.088	0.069	1	NO
FUT8	0.000161893	-0.197208	0.056	0.043	1	NO
STRIP2	0.150926	-0.197178	0.012	0.01	1	NO
MAFG	0.00132781	-0.197054	0.034	0.025	1	NO
WDPCP	0.0361773	-0.196658	0.019	0.015	1	NO
CENPM	6.01e-06	-0.196609	0.091	0.069	0.108668	NO
CHI3L2	0.00255646	-0.196555	0.195	0.162	1	NO
TPP1	1.12e-05	-0.196438	0.256	0.202	0.201852	NO
YRDC	0.000571051	-0.19622	0.031	0.022	1	NO
NOP10	8.46e-05	-0.196087	0.073	0.056	1	NO
PARP6	0.002144	-0.195699	0.048	0.038	1	NO
PTPN12	7.74e-05	-0.195633	0.07	0.054	1	NO
PLPBP	2.83e-05	-0.195337	0.062	0.045	0.51125	NO
PPIE	3.16e-06	-0.195336	0.105	0.079	0.0571263	NO
ATP5MD	0.0201809	-0.19523	0.025	0.019	1	NO
KLHL14	0.0173996	-0.195164	0.015	0.011	1	NO
TLE4	0.00108947	-0.195097	0.049	0.038	1	NO
ARHGAP25	6.47e-05	-0.194851	0.118	0.093	1	NO
RAD18	0.0101025	-0.194849	0.033	0.026	1	NO
ALG1	0.000512148	-0.194572	0.039	0.029	1	NO
HEATR1	0.000234616	-0.194389	0.061	0.047	1	NO
C12orf75	0.000323009	-0.194241	0.094	0.075	1	NO
ATF5	0.133835	-0.19408	0.031	0.027	1	NO
RAB37	0.000439999	-0.194062	0.086	0.068	1	NO
RUVBL1	0.000193763	-0.193992	0.042	0.03	1	NO
CCDC17	0.401349	-0.193899	0.01	0.009	1	NO
ERICH1	5.84e-06	-0.193873	0.162	0.127	0.105661	NO
MGAT1	5.15e-05	-0.193842	0.105	0.082	0.932122	NO
UVSSA	0.0236234	-0.193645	0.057	0.048	1	NO
TTC27	0.000761463	-0.193277	0.077	0.062	1	NO
SLC25A37	0.00211071	-0.19326	0.056	0.044	1	NO
NOA1	0.00611262	-0.193167	0.029	0.022	1	NO
FIBP	0.00410914	-0.193021	0.061	0.049	1	NO
NDUFS4	1.59e-06	-0.192577	0.08	0.059	0.0287999	NO
TMEM161B	0.000199546	-0.192456	0.05	0.037	1	NO
GPR108	0.000145515	-0.192424	0.066	0.05	1	NO
GPHN	0.00420461	-0.192423	0.034	0.026	1	NO
DDX1	1.2e-05	-0.192418	0.107	0.083	0.217635	NO
SMPD4	4.2e-07	-0.192269	0.07	0.049	0.00760294	NO
TRIB3	0.00384519	-0.192084	0.038	0.029	1	NO
PDCD4	0.0447217	-0.192003	0.398	0.331	1	NO
C6orf136	0.0481823	-0.191979	0.022	0.017	1	NO
ZNF280B	0.00647534	-0.191443	0.014	0.01	1	NO
HGSNAT	0.00267247	-0.19138	0.032	0.024	1	NO
SUPT5H	9.44e-07	-0.191328	0.095	0.07	0.0170685	NO
SELENOT	2.79e-06	-0.190858	0.096	0.072	0.0504539	NO
DNAJC10	3.77e-07	-0.190687	0.153	0.116	0.006815	NO
MAP4K4	1.71e-06	-0.190573	0.224	0.175	0.0310073	NO
MAIP1	0.000176639	-0.190547	0.042	0.03	1	NO
RASSF2	0.00396448	-0.190468	0.36	0.293	1	NO
SEC14L1	1.58e-06	-0.190387	0.105	0.079	0.0286544	NO
USP28	0.000211895	-0.190357	0.056	0.042	1	NO
MOXD1	0.00441839	-0.190316	0.02	0.014	1	NO
USP54	0.0279889	-0.190152	0.014	0.01	1	NO
TRIM13	3.68e-07	-0.189938	0.088	0.064	0.00666193	NO
IL10RA	0.000244077	-0.189848	0.09	0.071	1	NO
INPP5E	0.000233233	-0.189815	0.053	0.04	1	NO
C6orf226	0.0127107	-0.189774	0.021	0.015	1	NO
ATRIP	0.00387652	-0.18977	0.029	0.022	1	NO
HSPBAP1	0.0199275	-0.189581	0.055	0.046	1	NO
MTBP	0.00432267	-0.189447	0.023	0.017	1	NO
ITPR1	0.000822456	-0.189401	0.038	0.028	1	NO
SLC25A29	0.0663388	-0.189305	0.012	0.009	1	NO
RABL3	0.000936496	-0.189134	0.038	0.028	1	NO
DHRS3	0.00549277	-0.189126	0.021	0.015	1	NO
ADAT1	0.000147977	-0.18912	0.078	0.06	1	NO
WEE1	0.000802001	-0.189095	0.03	0.021	1	NO
STAM	0.0397399	-0.189058	0.022	0.018	1	NO
SCYL3	4.19e-05	-0.188802	0.054	0.039	0.758395	NO
PWWP2B	0.0443404	-0.188546	0.022	0.017	1	NO
G0S2	0.0393121	-0.188451	0.014	0.01	1	NO
GPAA1	6.12e-07	-0.187775	0.096	0.071	0.0110709	NO
UROS	0.000260952	-0.187729	0.066	0.051	1	NO
FASTKD1	0.0099825	-0.187622	0.042	0.034	1	NO
ZNF625	0.106037	-0.187621	0.013	0.01	1	NO
GUK1	3.03e-06	-0.187589	0.075	0.055	0.054774	NO
GPR180	0.0365912	-0.187302	0.029	0.024	1	NO
WDR3	0.00208323	-0.187132	0.048	0.038	1	NO
MS4A14	0.0638752	-0.187099	0.017	0.013	1	NO
CD52	0.907402	-0.187046	0.607	0.506	1	NO
FER	0.104803	-0.186954	0.011	0.008	1	NO
PRPSAP2	0.000160841	-0.186896	0.103	0.081	1	NO
SNRPA	9.84e-08	-0.186768	0.131	0.098	0.00177905	NO
ZNF569	0.014549	-0.186715	0.022	0.016	1	NO
NCR3	0.00898372	-0.186711	0.026	0.019	1	NO
BUD31	7.78e-05	-0.186442	0.136	0.108	1	NO
NSUN5	9.99e-06	-0.186316	0.05	0.035	0.180618	NO
CCNY	5e-05	-0.1863	0.096	0.075	0.904162	NO
HIGD2A	8.29e-07	-0.186198	0.118	0.089	0.0149939	NO
TMEM64	9.41e-06	-0.186127	0.115	0.088	0.170106	NO
LRRC57	0.00686626	-0.186094	0.043	0.034	1	NO
SORD	0.0187234	-0.186054	0.012	0.009	1	NO
GMDS	0.00217253	-0.18603	0.038	0.029	1	NO
MGAT4B	0.000617777	-0.185995	0.054	0.042	1	NO
GPX4	1.36e-06	-0.185779	0.2	0.155	0.0246837	NO
TOMM5	1.28e-06	-0.185674	0.126	0.096	0.0230608	NO
GALNT6	0.0655877	-0.185665	0.024	0.02	1	NO
RAPGEF5	0.11449	-0.185626	0.014	0.012	1	NO
YAF2	0.000388963	-0.185358	0.073	0.057	1	NO
CHPF	0.00409066	-0.185356	0.019	0.013	1	NO
RFFL	0.000571969	-0.185219	0.098	0.079	1	NO
ATP2B1	8.5e-06	-0.1852	0.137	0.107	0.153667	NO
FANCF	0.000735982	-0.184936	0.056	0.043	1	NO
TAF1D	1.02e-05	-0.184905	0.197	0.156	0.18482	NO
MAP3K5	2.15e-06	-0.184744	0.109	0.083	0.0388938	NO
TMEM106B	0.211221	-0.184698	0.01	0.009	1	NO
MCM5	4.92e-07	-0.184653	0.137	0.104	0.00889588	NO
CLPTM1L	2.01e-05	-0.184647	0.138	0.109	0.363447	NO
MCM6	6.11e-05	-0.184592	0.07	0.053	1	NO
HDHD2	0.000808035	-0.184535	0.027	0.019	1	NO
MKKS	0.00842327	-0.184531	0.022	0.016	1	NO
NINJ2	0.0435726	-0.184472	0.012	0.009	1	NO
GPX7	0.000383616	-0.184442	0.041	0.03	1	NO
WASHC3	4.75e-06	-0.184345	0.074	0.054	0.0858177	NO
KDM3B	0.00256982	-0.184304	0.032	0.024	1	NO
MFSD8	1.76e-05	-0.18427	0.102	0.079	0.319026	NO
ANAPC4	0.000188268	-0.183994	0.068	0.053	1	NO
ERCC8	0.0701334	-0.183841	0.015	0.011	1	NO
ZNF507	0.000732445	-0.183549	0.095	0.076	1	NO
BORCS8	2.21e-06	-0.18328	0.066	0.047	0.0399001	NO
RWDD2A	0.0276601	-0.183078	0.017	0.013	1	NO
GPR65	2.94e-05	-0.182903	0.108	0.084	0.531333	NO
SEH1L	3.03e-06	-0.182835	0.115	0.087	0.0547727	NO
RUBCN	0.00981157	-0.182769	0.031	0.024	1	NO
KIF13A	0.123183	-0.182705	0.014	0.011	1	NO
FAM122C	0.00136472	-0.182605	0.033	0.024	1	NO
USP39	0.0133726	-0.18258	0.03	0.024	1	NO
KCTD3	0.010794	-0.182448	0.024	0.018	1	NO
NDUFC1	3.74e-05	-0.182069	0.066	0.049	0.676596	NO
LPGAT1	2.83e-07	-0.181996	0.103	0.076	0.00511805	NO
CCDC180	0.0511145	-0.181927	0.016	0.012	1	NO
CUEDC1	0.0582316	-0.181765	0.014	0.01	1	NO
ZNF341	0.15263	-0.181243	0.01	0.008	1	NO
MICAL3	1.18e-05	-0.181029	0.139	0.109	0.213711	NO
REV3L	0.00314985	-0.180979	0.04	0.031	1	NO
FCF1	0.00328133	-0.180971	0.051	0.041	1	NO
LMF2	7.93e-06	-0.180959	0.075	0.055	0.143351	NO
SNX25	8.97e-06	-0.180886	0.069	0.051	0.162269	NO
SP140	1.8e-05	-0.180875	0.366	0.288	0.324634	NO
WDR45	0.00668528	-0.18086	0.049	0.04	1	NO
MCCC1	1.64e-05	-0.180746	0.064	0.047	0.296616	NO
SH3BGRL2	0.00536943	-0.18074	0.015	0.01	1	NO
DNM1L	4.74e-06	-0.180722	0.115	0.088	0.0856908	NO
CCNDBP1	4.17e-06	-0.180658	0.106	0.08	0.07549	NO
ZNF200	0.00367683	-0.180523	0.038	0.029	1	NO
PRDX2	1.84e-06	-0.18051	0.158	0.122	0.0333375	NO
SRCAP	9.04e-06	-0.180397	0.087	0.065	0.163419	NO
SLC38A7	0.0327184	-0.180375	0.015	0.011	1	NO
GALNT8	0.0685797	-0.180136	0.01	0.007	1	NO
DYNC2LI1	0.0989734	-0.180056	0.021	0.017	1	NO
CCND1	0.0126264	-0.179664	0.036	0.028	1	NO
NAA60	0.00117674	-0.179663	0.057	0.045	1	NO
MCM3	1.15e-05	-0.179662	0.092	0.069	0.207567	NO
BRD1	5.61e-05	-0.17949	0.095	0.074	1	NO
ADCY5	0.125464	-0.179481	0.011	0.009	1	NO
PSD3	0.0103684	-0.179354	0.023	0.017	1	NO
KMT5A	0.103491	-0.179322	0.02	0.016	1	NO
SFXN5	0.0161822	-0.179299	0.015	0.01	1	NO
YTHDC2	4.26e-08	-0.179269	0.164	0.123	0.000769628	NO
MFSD1	9.52e-06	-0.179226	0.093	0.071	0.172082	NO
ADCK2	0.000364052	-0.179158	0.063	0.049	1	NO
2024-03-02	0.0361359	-0.178754	0.011	0.008	1	NO
PES1	0.000905828	-0.178567	0.062	0.048	1	NO
OGFOD3	0.0128723	-0.178447	0.054	0.045	1	NO
PLEKHM3	0.000543627	-0.178383	0.028	0.019	1	NO
ARAP1	0.000145492	-0.178348	0.227	0.183	1	NO
SCPEP1	0.0287896	-0.178329	0.021	0.017	1	NO
CCP110	1.64e-05	-0.17824	0.05	0.035	0.296389	NO
TEX264	0.0181254	-0.178149	0.022	0.016	1	NO
ANKRD28	3.19e-05	-0.178064	0.071	0.054	0.576942	NO
C12orf66	0.0227179	-0.178037	0.025	0.019	1	NO
TXNIP	0.00514994	-0.177884	0.352	0.289	1	NO
S1PR4	7.84e-05	-0.177863	0.078	0.06	1	NO
ACO2	0.000657465	-0.177727	0.057	0.044	1	NO
SPPL2B	0.00701808	-0.177675	0.037	0.029	1	NO
FAHD2A	0.00485394	-0.177654	0.018	0.012	1	NO
KLHL24	3.02e-05	-0.177592	0.069	0.052	0.545427	NO
ILRUN	0.000375069	-0.177586	0.052	0.039	1	NO
SLC9A9	0.00109446	-0.17754	0.056	0.043	1	NO
CPNE8	0.0802215	-0.177502	0.013	0.01	1	NO
ATP1B3	0.000845332	-0.177408	0.042	0.031	1	NO
COL7A1	0.0107973	-0.177329	0.015	0.01	1	NO
ENDOV	0.00129356	-0.17725	0.033	0.024	1	NO
GTF2E2	0.000437919	-0.177163	0.048	0.036	1	NO
EXOSC3	1.1e-05	-0.176983	0.071	0.052	0.199217	NO
ASB2	0.0624005	-0.176952	0.014	0.01	1	NO
SLC35A5	0.000107434	-0.1768	0.052	0.038	1	NO
AEN	0.00305993	-0.176792	0.053	0.042	1	NO
CFAP70	0.246342	-0.176776	0.01	0.009	1	NO
PPP1CC	9.35e-06	-0.176708	0.102	0.078	0.169039	NO
DROSHA	3e-06	-0.176678	0.079	0.058	0.0542267	NO
MTOR	0.000431523	-0.176558	0.06	0.046	1	NO
ATP5ME	0.0006525	-0.176298	0.092	0.074	1	NO
CLNK	0.00422392	-0.17623	0.052	0.041	1	NO
C17orf75	0.0157532	-0.176206	0.037	0.03	1	NO
TMEM14B	0.00214402	-0.175947	0.03	0.022	1	NO
ACP5	6.63e-08	-0.175787	0.111	0.081	0.00119943	NO
BCS1L	0.00299383	-0.175638	0.024	0.017	1	NO
SMYD3	0.00215442	-0.17559	0.033	0.025	1	NO
KLHDC1	0.0177217	-0.175577	0.022	0.016	1	NO
SCAI	0.0751781	-0.175552	0.011	0.009	1	NO
TTLL11	0.048341	-0.17554	0.015	0.011	1	NO
ABCD1	0.000459138	-0.175526	0.03	0.021	1	NO
QARS	5.77e-06	-0.175439	0.222	0.175	0.104353	NO
ZNF326	7.6e-07	-0.175413	0.09	0.066	0.0137509	NO
ZDHHC14	1.07e-06	-0.175028	0.093	0.069	0.0193871	NO
BLNK	6.08e-05	-0.174967	0.213	0.171	1	NO
UHRF1	0.000345619	-0.174935	0.029	0.02	1	NO
ATP23	0.0248414	-0.174918	0.022	0.017	1	NO
YIF1A	5.88e-05	-0.174856	0.05	0.036	1	NO
EIF4A2	5.97e-06	-0.174735	0.184	0.144	0.108034	NO
ATP6V1B2	3.87e-07	-0.17473	0.091	0.066	0.0070004	NO
SYNE3	6.65e-05	-0.174719	0.072	0.055	1	NO
ANKRD46	0.00166221	-0.174635	0.029	0.021	1	NO
RAD50	5.19e-06	-0.174542	0.083	0.062	0.0939299	NO
PIK3CG	1.92e-05	-0.174481	0.097	0.075	0.346746	NO
ELOF1	0.000232485	-0.174359	0.093	0.073	1	NO
MAK16	1.18e-06	-0.174343	0.081	0.059	0.0213944	NO
MDC1	4.26e-05	-0.174312	0.055	0.04	0.770854	NO
NAB2	0.00643465	-0.174297	0.025	0.018	1	NO
PYM1	0.000198778	-0.174237	0.06	0.045	1	NO
GTF2B	0.000295103	-0.174224	0.056	0.043	1	NO
POLR1E	0.00031394	-0.174186	0.034	0.024	1	NO
ACP6	0.012958	-0.174152	0.019	0.014	1	NO
SCO1	0.00162228	-0.174131	0.024	0.017	1	NO
TRMT10C	8.05e-05	-0.173999	0.069	0.052	1	NO
SUPT3H	0.0648085	-0.173973	0.024	0.02	1	NO
PMVK	0.00214286	-0.173865	0.033	0.024	1	NO
NABP1	1.87e-05	-0.173829	0.101	0.078	0.338505	NO
LSP1	0.00740533	-0.173813	0.442	0.357	1	NO
PDE6B	0.000456021	-0.173674	0.048	0.036	1	NO
SWSAP1	0.022125	-0.173636	0.027	0.021	1	NO
AGL	3.36e-05	-0.17363	0.06	0.044	0.607563	NO
PDCL3	0.000266605	-0.173503	0.085	0.067	1	NO
SMG1	1.56e-05	-0.173484	0.114	0.089	0.281598	NO
CFDP1	1.21e-05	-0.17348	0.078	0.058	0.219481	NO
GLCCI1	1.06e-05	-0.173436	0.096	0.073	0.19206	NO
CCDC59	0.000959828	-0.173402	0.054	0.042	1	NO
CIRBP	0.313487	-0.173391	0.671	0.563	1	NO
HERC5	0.00406632	-0.173322	0.019	0.014	1	NO
ELMSAN1	1.17e-06	-0.173305	0.203	0.158	0.0210831	NO
CHCHD10	0.00711075	-0.173237	0.032	0.025	1	NO
GTPBP1	1.17e-07	-0.172879	0.111	0.081	0.00210985	NO
SNRPA1	1.02e-06	-0.1728	0.066	0.046	0.0185159	NO
SPATS2	4.15e-05	-0.172792	0.058	0.043	0.750347	NO
UFC1	1.11e-07	-0.172698	0.094	0.068	0.00200824	NO
VARS	0.000207687	-0.172671	0.126	0.102	1	NO
SLC25A13	0.014625	-0.172419	0.04	0.033	1	NO
SPG11	6.83e-07	-0.172275	0.127	0.097	0.0123544	NO
RPRD1B	6.94e-05	-0.172193	0.06	0.044	1	NO
ACY1	0.0169073	-0.172136	0.02	0.015	1	NO
SPATS2L	0.0215708	-0.172113	0.011	0.007	1	NO
VDAC3	4.08e-06	-0.172061	0.099	0.075	0.073849	NO
IARS	0.00133099	-0.172011	0.067	0.053	1	NO
TRPC4AP	8.11e-06	-0.171894	0.111	0.085	0.14671	NO
ZBP1	7.29e-05	-0.171845	0.078	0.06	1	NO
MSANTD2	0.00218967	-0.17147	0.041	0.031	1	NO
COX8A	4.26e-05	-0.171376	0.064	0.047	0.770492	NO
SLC11A2	0.000810221	-0.171371	0.041	0.031	1	NO
EOMES	0.0157285	-0.171321	0.03	0.023	1	NO
GLOD4	0.122378	-0.171149	0.014	0.011	1	NO
MTO1	6.99e-07	-0.171061	0.104	0.077	0.0126329	NO
RBM27	2.21e-05	-0.171031	0.103	0.08	0.399352	NO
LIN9	0.00402521	-0.170942	0.016	0.01	1	NO
RCN3	0.00157456	-0.170826	0.021	0.014	1	NO
ANKRA2	0.0042491	-0.17074	0.035	0.026	1	NO
ZNF593	0.0111336	-0.170715	0.034	0.027	1	NO
UBE2D4	0.0439896	-0.170524	0.023	0.019	1	NO
LAG3	0.0138161	-0.170439	0.033	0.026	1	NO
FAM117A	0.00183621	-0.170349	0.069	0.055	1	NO
FRAT2	0.0121838	-0.170335	0.026	0.02	1	NO
DGCR2	8.4e-06	-0.170216	0.078	0.058	0.151921	NO
LEPROT	0.0125621	-0.169958	0.024	0.018	1	NO
CYP2U1	0.0358203	-0.169852	0.034	0.028	1	NO
COPG2	1.6e-05	-0.16972	0.05	0.035	0.289231	NO
TP53	3.35e-06	-0.169719	0.232	0.182	0.0606172	NO
GZMB	0.0668324	-0.169691	0.013	0.01	1	NO
UBE4B	9.78e-06	-0.169686	0.086	0.065	0.176899	NO
RNF167	3.68e-05	-0.169661	0.116	0.091	0.666011	NO
NUDT2	0.000829351	-0.169639	0.037	0.028	1	NO
SPRYD7	0.0148988	-0.169623	0.018	0.013	1	NO
RRP9	0.0142847	-0.169361	0.015	0.011	1	NO
NSUN6	2.77e-05	-0.169298	0.075	0.056	0.500314	NO
DENND1A	0.000154037	-0.168889	0.074	0.057	1	NO
LTN1	5.61e-05	-0.168868	0.072	0.055	1	NO
CREB3L2	0.0183055	-0.168781	0.026	0.02	1	NO
KIAA0319L	0.00121845	-0.168685	0.039	0.029	1	NO
TTC21A	0.0166478	-0.168669	0.028	0.022	1	NO
PANK2	0.0744654	-0.168651	0.015	0.011	1	NO
HPS5	0.00553757	-0.168647	0.023	0.017	1	NO
ENTPD5	0.0451923	-0.168635	0.015	0.012	1	NO
PRKCE	0.000110053	-0.168613	0.071	0.055	1	NO
USP30	0.0037043	-0.168586	0.022	0.016	1	NO
DLL1	0.0645935	-0.168263	0.01	0.008	1	NO
SGCB	0.000359688	-0.168262	0.029	0.02	1	NO
SETD6	0.00152174	-0.168197	0.034	0.025	1	NO
TMEM260	0.00114675	-0.168122	0.04	0.03	1	NO
PIDD1	0.0187528	-0.168075	0.031	0.025	1	NO
PAM	0.00928315	-0.168051	0.025	0.019	1	NO
TOMM20	1.79e-05	-0.167917	0.111	0.086	0.324217	NO
SLC33A1	4.26e-05	-0.167912	0.084	0.065	0.770009	NO
TMEM143	0.0141929	-0.167854	0.019	0.014	1	NO
SNX12	2.02e-05	-0.167806	0.073	0.054	0.364495	NO
LMF1	0.00390474	-0.167805	0.035	0.027	1	NO
LLGL2	0.00306843	-0.167612	0.026	0.019	1	NO
PARP15	3.46e-05	-0.167244	0.114	0.089	0.626438	NO
SPHK2	0.000231056	-0.16724	0.031	0.021	1	NO
C12orf65	0.00025925	-0.167175	0.04	0.029	1	NO
PPIB	2.1e-07	-0.166853	0.092	0.066	0.00380648	NO
ESPL1	8.14e-05	-0.166755	0.035	0.024	1	NO
SF3A1	0.000631267	-0.166747	0.058	0.045	1	NO
WDR45B	0.000338133	-0.166689	0.066	0.051	1	NO
WASHC4	3.52e-08	-0.166684	0.21	0.16	0.000637319	NO
BTAF1	4.18e-09	-0.166632	0.124	0.089	7.56e-05	NO
UBP1	3.11e-05	-0.166504	0.197	0.157	0.562479	NO
CDKL1	0.00558138	-0.166415	0.031	0.024	1	NO
PTPRJ	5.07e-05	-0.166383	0.088	0.068	0.917496	NO
ABCA5	4.25e-07	-0.166331	0.081	0.058	0.00768329	NO
NDUFB2	2.02e-06	-0.166197	0.098	0.073	0.0364487	NO
TIMM10B	9.42e-07	-0.166186	0.082	0.059	0.0170433	NO
BCAS3	0.000301622	-0.166174	0.047	0.035	1	NO
PET117	0.0449826	-0.166076	0.015	0.011	1	NO
SNAPC4	0.0027947	-0.166012	0.049	0.039	1	NO
FOLR2	0.0200667	-0.165973	0.015	0.011	1	NO
WWOX	0.000276705	-0.165893	0.051	0.038	1	NO
SF3B5	0.00094341	-0.16572	0.087	0.07	1	NO
ZNF106	1.62e-06	-0.165679	0.122	0.093	0.029262	NO
GNL3L	0.00051566	-0.165645	0.08	0.064	1	NO
FARP2	0.000559505	-0.165573	0.06	0.047	1	NO
NDC80	9.62e-05	-0.16556	0.042	0.03	1	NO
C17orf49	5.63e-05	-0.165537	0.108	0.085	1	NO
TPRG1L	1.66e-05	-0.165479	0.059	0.043	0.301112	NO
C5orf15	2.46e-05	-0.165441	0.045	0.032	0.444065	NO
DDX59	3.66e-05	-0.165398	0.063	0.047	0.662743	NO
RRP12	0.0134696	-0.165289	0.024	0.019	1	NO
RNF19A	3.6e-10	-0.165211	0.226	0.168	6.51e-06	NO
2024-03-08	1.26e-05	-0.165179	0.055	0.039	0.228174	NO
ZFP64	0.000225481	-0.165006	0.042	0.03	1	NO
ARL2	0.0027946	-0.164911	0.045	0.035	1	NO
MCRIP2	0.0213641	-0.164894	0.011	0.007	1	NO
EBNA1BP2	0.000641918	-0.164891	0.083	0.066	1	NO
TRMT6	0.000492807	-0.164821	0.046	0.035	1	NO
DCTN2	6.39e-07	-0.164513	0.108	0.081	0.0115586	NO
FXYD6	0.025779	-0.164403	0.033	0.026	1	NO
CLN8	3.52e-05	-0.164402	0.058	0.043	0.635923	NO
TCERG1	3.31e-09	-0.164314	0.188	0.14	5.98e-05	NO
RALB	1.58e-05	-0.164309	0.037	0.025	0.286541	NO
PCMTD1	1.1e-06	-0.164236	0.249	0.194	0.0198062	NO
KIAA2013	2.55e-06	-0.164207	0.083	0.061	0.0461056	NO
RBM45	0.000886798	-0.164135	0.043	0.032	1	NO
HAUS3	4.5e-05	-0.16413	0.064	0.048	0.814016	NO
PDCD6	9.59e-05	-0.164069	0.052	0.038	1	NO
C7orf26	3.49e-07	-0.163909	0.139	0.105	0.00630332	NO
HINT1	2.19e-05	-0.163861	0.091	0.07	0.39659	NO
CEP120	1.3e-05	-0.163841	0.108	0.084	0.235305	NO
ALDH5A1	1.56e-06	-0.163827	0.059	0.041	0.0282822	NO
TNFAIP8L1	0.00148644	-0.163735	0.044	0.033	1	NO
SLC25A6	1.48e-07	-0.163362	0.125	0.093	0.00267265	NO
ZNF860	0.00266882	-0.163319	0.026	0.019	1	NO
MTCH2	0.000666754	-0.163252	0.036	0.026	1	NO
ZSCAN25	0.00217755	-0.163213	0.033	0.025	1	NO
PUF60	2.79e-08	-0.163046	0.121	0.088	0.000504659	NO
INPP5K	0.00121571	-0.163002	0.033	0.024	1	NO
RUBCNL	5.68e-07	-0.162976	0.155	0.119	0.0102678	NO
MFF	1.71e-06	-0.162787	0.095	0.071	0.0309519	NO
TGIF1	0.0247721	-0.162566	0.022	0.017	1	NO
C7orf25	0.000677277	-0.162566	0.039	0.029	1	NO
UCK2	0.0372864	-0.162532	0.028	0.022	1	NO
TAPBP	2.28e-06	-0.162436	0.418	0.325	0.0412356	NO
HDAC5	0.0089698	-0.162319	0.024	0.018	1	NO
PRDM4	7.58e-06	-0.162265	0.071	0.052	0.137047	NO
CDS2	1.37e-07	-0.162118	0.067	0.046	0.00248551	NO
TGOLN2	0.00061537	-0.162027	0.304	0.247	1	NO
CCDC136	0.0184069	-0.161952	0.019	0.014	1	NO
MASTL	0.000896823	-0.161676	0.037	0.027	1	NO
WRAP53	0.119627	-0.161391	0.011	0.008	1	NO
DGKQ	0.000522026	-0.161182	0.043	0.032	1	NO
ATAD1	8.37e-08	-0.161064	0.112	0.082	0.00151446	NO
ZBTB17	7.81e-05	-0.160984	0.074	0.056	1	NO
CTIF	0.0011789	-0.160932	0.013	0.008	1	NO
ZKSCAN7	0.0744387	-0.16092	0.025	0.02	1	NO
CNPY3	1.86e-07	-0.160912	0.227	0.174	0.00336345	NO
NDUFS7	5.51e-05	-0.160758	0.057	0.042	0.996689	NO
CCDC91	8.64e-07	-0.160722	0.135	0.103	0.0156194	NO
BBS1	0.00244013	-0.160717	0.036	0.027	1	NO
DCTN5	0.0105849	-0.160709	0.024	0.018	1	NO
GMPPA	0.000217788	-0.160679	0.045	0.033	1	NO
IPO5	0.0972411	-0.160576	0.011	0.008	1	NO
TMEM251	0.00182228	-0.160535	0.044	0.034	1	NO
HIST1H1C	0.0426852	-0.160454	0.361	0.307	1	NO
MDN1	0.000488081	-0.16015	0.047	0.036	1	NO
SLC9B2	0.00410402	-0.160138	0.031	0.023	1	NO
RASGEF1A	0.147048	-0.159782	0.014	0.011	1	NO
OARD1	1.41e-06	-0.159667	0.121	0.092	0.0255309	NO
ATG2B	0.000280038	-0.159626	0.075	0.059	1	NO
MAGOH	7.69e-06	-0.159392	0.074	0.055	0.139015	NO
BET1L	2.85e-07	-0.159221	0.124	0.093	0.00514984	NO
RTCA	1.94e-05	-0.1591	0.078	0.059	0.350998	NO
OFD1	1.65e-05	-0.159061	0.087	0.066	0.297531	NO
PAOX	0.000972005	-0.159	0.032	0.023	1	NO
CLSTN1	7.8e-08	-0.158946	0.103	0.075	0.00140997	NO
PFDN5	3.95e-07	-0.158812	0.259	0.2	0.00714397	NO
HK2	0.0153237	-0.158787	0.014	0.01	1	NO
PIGV	0.010469	-0.158679	0.02	0.014	1	NO
NOP9	3.29e-06	-0.15861	0.063	0.045	0.0595172	NO
PEX1	0.000600001	-0.158582	0.033	0.023	1	NO
FARP1	0.0310069	-0.158478	0.017	0.013	1	NO
RBMX2	0.00144357	-0.158364	0.025	0.018	1	NO
KXD1	1.28e-05	-0.158304	0.154	0.121	0.232193	NO
SESN2	0.0504862	-0.158284	0.012	0.009	1	NO
TCAF1	0.033655	-0.158138	0.018	0.014	1	NO
DUS3L	0.000160508	-0.157984	0.06	0.046	1	NO
ASPM	6.84e-05	-0.15784	0.04	0.028	1	NO
TRIM4	5.2e-08	-0.157803	0.131	0.098	0.000940067	NO
INPP5B	1.52e-07	-0.15771	0.093	0.067	0.00275646	NO
NCOA2	0.0101854	-0.157667	0.023	0.017	1	NO
PSMD9	1.1e-05	-0.157568	0.083	0.062	0.199596	NO
HOOK1	0.0332294	-0.157541	0.016	0.012	1	NO
NDUFA11	0.000121533	-0.157457	0.064	0.049	1	NO
TGFB1	0.000310541	-0.157449	0.066	0.051	1	NO
ATXN7	6.92e-06	-0.157433	0.104	0.08	0.125142	NO
TOR2A	0.0130349	-0.157268	0.012	0.008	1	NO
ARMC7	0.000165624	-0.157167	0.028	0.019	1	NO
SART1	0.03365	-0.157135	0.032	0.026	1	NO
PDCD11	6.48e-05	-0.157102	0.052	0.038	1	NO
CARNMT1	7.52e-06	-0.157031	0.074	0.055	0.135995	NO
RBM39	4.98e-07	-0.156952	0.199	0.154	0.00900509	NO
DPH5	0.00039637	-0.156906	0.054	0.041	1	NO
ADAMDEC1	0.02979	-0.156875	0.012	0.009	1	NO
ASNSD1	2.91e-05	-0.156729	0.058	0.042	0.527043	NO
TMEM38B	0.000319211	-0.156708	0.034	0.024	1	NO
LSM12	0.0278959	-0.156665	0.022	0.017	1	NO
PFKM	0.00245984	-0.15666	0.025	0.018	1	NO
NAA80	0.00814671	-0.156657	0.024	0.018	1	NO
ALG6	1.13e-05	-0.156622	0.088	0.066	0.203783	NO
KANSL1	0.00930424	-0.156617	0.022	0.016	1	NO
TSEN15	0.0375468	-0.156605	0.016	0.012	1	NO
COMMD8	0.00344637	-0.156602	0.04	0.031	1	NO
USP46	0.0221394	-0.156578	0.014	0.01	1	NO
C2orf88	0.00456768	-0.156519	0.017	0.012	1	NO
PPTC7	0.00106802	-0.156513	0.037	0.028	1	NO
NIPSNAP2	0.000243172	-0.156438	0.061	0.047	1	NO
ATRAID	1.57e-05	-0.156438	0.07	0.052	0.283414	NO
SLC35F2	0.0110922	-0.15637	0.015	0.011	1	NO
ASB13	0.000794576	-0.156245	0.03	0.021	1	NO
DBI	0.000205701	-0.156188	0.072	0.056	1	NO
THOC7	4.37e-05	-0.156172	0.069	0.052	0.790578	NO
TMED8	6.79e-05	-0.155993	0.052	0.038	1	NO
ATP5MC3	6.52e-06	-0.155848	0.112	0.086	0.1179	NO
H2AFX	0.00051267	-0.155804	0.039	0.028	1	NO
BASP1	8.12e-06	-0.155707	0.203	0.16	0.146905	NO
FASTKD2	5.77e-05	-0.155666	0.087	0.068	1	NO
GRK5	1.94e-07	-0.155548	0.099	0.072	0.00350145	NO
SH3BP5	6.41e-05	-0.155498	0.133	0.105	1	NO
SYT17	0.00132497	-0.155362	0.02	0.013	1	NO
RPE	0.00248962	-0.155089	0.039	0.03	1	NO
BCL2L13	1.04e-06	-0.155004	0.079	0.057	0.0187346	NO
COX15	5.22e-06	-0.154817	0.076	0.056	0.0943916	NO
DUSP23	0.00327799	-0.154796	0.036	0.028	1	NO
CDK5RAP1	0.000526209	-0.154787	0.051	0.038	1	NO
CTU2	0.0563618	-0.154782	0.024	0.02	1	NO
COL9A2	0.0134213	-0.154557	0.023	0.017	1	NO
ITGB3BP	0.00206116	-0.154554	0.048	0.037	1	NO
ESF1	7.96e-06	-0.154495	0.071	0.052	0.143957	NO
PARS2	0.0324339	-0.154491	0.011	0.007	1	NO
PMS1	0.000971049	-0.154444	0.037	0.027	1	NO
SBF1	1.35e-05	-0.154421	0.042	0.029	0.244258	NO
MYLIP	0.000150231	-0.154303	0.055	0.041	1	NO
PJVK	0.108792	-0.154297	0.012	0.01	1	NO
STX3	0.0129826	-0.154236	0.025	0.019	1	NO
OGFOD1	9.77e-05	-0.154208	0.054	0.04	1	NO
LSM11	0.062038	-0.15419	0.021	0.017	1	NO
RAB33A	0.00589393	-0.154167	0.021	0.015	1	NO
IDS	2.08e-05	-0.154028	0.074	0.056	0.376889	NO
DMAP1	4.89e-06	-0.153974	0.086	0.064	0.0884534	NO
EXOSC8	7.42e-06	-0.153962	0.08	0.06	0.134138	NO
LCP1	0.000133273	-0.153947	0.758	0.67	1	NO
TBCK	2.67e-06	-0.153793	0.077	0.056	0.0483638	NO
MBTD1	1.56e-05	-0.153669	0.064	0.047	0.282387	NO
CEP128	4.48e-05	-0.153389	0.066	0.05	0.809403	NO
HEXA	1.07e-07	-0.153378	0.115	0.085	0.00194092	NO
CACUL1	7.63e-06	-0.153153	0.072	0.053	0.138065	NO
MAN1A1	8.74e-07	-0.153099	0.08	0.058	0.0158129	NO
COPZ1	0.000138226	-0.153033	0.05	0.037	1	NO
C6orf163	0.00483575	-0.152991	0.027	0.02	1	NO
PAICS	0.0155915	-0.152656	0.023	0.017	1	NO
PIGL	1.46e-05	-0.152575	0.057	0.041	0.264436	NO
UPRT	0.012331	-0.152524	0.019	0.014	1	NO
ACSS3	0.0648959	-0.152331	0.011	0.008	1	NO
NUDT14	0.0610136	-0.1523	0.015	0.012	1	NO
RNF212	0.102883	-0.15223	0.012	0.009	1	NO
BORA	0.000548741	-0.152136	0.044	0.033	1	NO
URB2	0.0137765	-0.152132	0.018	0.013	1	NO
ZNF527	0.00681068	-0.15211	0.02	0.014	1	NO
NDUFAF6	0.00555016	-0.151901	0.043	0.034	1	NO
AARS	0.00285643	-0.151677	0.021	0.015	1	NO
DHX58	0.00637176	-0.151654	0.041	0.032	1	NO
PYHIN1	0.000749363	-0.151634	0.049	0.037	1	NO
MDFIC	6.58e-07	-0.151534	0.199	0.154	0.0118946	NO
MINK1	1.41e-08	-0.151501	0.185	0.138	0.000255064	NO
RMND5A	3.6e-07	-0.151493	0.126	0.095	0.00650825	NO
ATG14	0.000406182	-0.151487	0.075	0.059	1	NO
VCAM1	2.1e-08	-0.151425	0.151	0.113	0.00037977	NO
FBRS	0.00316701	-0.151378	0.041	0.032	1	NO
CXCR5	5.48e-09	-0.151238	0.236	0.178	9.91e-05	NO
PSMD3	1.07e-06	-0.151225	0.162	0.124	0.0192684	NO
HPS1	4.47e-06	-0.151173	0.059	0.042	0.0807503	NO
NCKAP1L	3.99e-08	-0.151163	0.169	0.127	0.000722223	NO
HNRNPA2B1	0.309135	-0.151125	0.569	0.473	1	NO
TAF1	0.00127901	-0.15107	0.045	0.034	1	NO
SPOPL	3.78e-07	-0.150976	0.073	0.051	0.0068312	NO
LMAN1	6.05e-06	-0.150952	0.101	0.077	0.10942	NO
IGIP	0.318627	-0.150952	0.011	0.009	1	NO
POLR3E	0.000456741	-0.150757	0.045	0.033	1	NO
DNTTIP2	2.05e-06	-0.15062	0.101	0.076	0.0371068	NO
UXT	1.36e-07	-0.150583	0.26	0.2	0.00245137	NO
QPRT	0.0169822	-0.150545	0.013	0.009	1	NO
ZBTB7A	7.46e-08	-0.150538	0.2	0.153	0.00134957	NO
CTSF	0.0311935	-0.150499	0.019	0.014	1	NO
MOSPD1	0.0248292	-0.150377	0.017	0.013	1	NO
SOCS4	0.00264165	-0.150376	0.043	0.033	1	NO
TUBG1	9.8e-06	-0.150294	0.038	0.025	0.177207	NO
ZBTB9	0.0246883	-0.15026	0.021	0.016	1	NO
ENTPD4	8.26e-12	-0.150049	0.198	0.143	1.49e-07	NO
POLH	1.95e-06	-0.14986	0.086	0.064	0.0352153	NO
XKR6	4.14e-06	-0.14979	0.079	0.058	0.074928	NO
ZNF19	0.017184	-0.149787	0.025	0.02	1	NO
PM20D2	0.00779141	-0.149772	0.033	0.026	1	NO
MPI	0.00264365	-0.149738	0.038	0.029	1	NO
RNF135	0.0117165	-0.149683	0.025	0.019	1	NO
EXOC3	1.4e-06	-0.149599	0.152	0.117	0.0254036	NO
COQ8A	0.000108144	-0.149571	0.051	0.038	1	NO
PSIP1	4.72e-07	-0.149515	0.089	0.065	0.00853498	NO
DTX1	2.77e-05	-0.149475	0.135	0.107	0.50031	NO
MLH3	5.62e-05	-0.149393	0.051	0.037	1	NO
TSTA3	1.17e-05	-0.149281	0.07	0.051	0.211879	NO
PSEN2	0.0305848	-0.149198	0.014	0.01	1	NO
ZEB1	0.00127088	-0.149175	0.052	0.04	1	NO
DIS3L2	1.35e-07	-0.149168	0.117	0.086	0.00244394	NO
SMC6	2.03e-08	-0.149155	0.16	0.12	0.000367433	NO
GPR68	0.0347685	-0.149141	0.023	0.019	1	NO
RBM4B	0.000815012	-0.149014	0.031	0.022	1	NO
FLYWCH2	0.00486374	-0.14878	0.025	0.019	1	NO
SUPT16H	6.66e-08	-0.148768	0.147	0.11	0.00120406	NO
PTRH1	0.0038905	-0.148727	0.025	0.018	1	NO
COTL1	9.95e-05	-0.148552	0.335	0.269	1	NO
TRAF7	6.12e-05	-0.14855	0.083	0.064	1	NO
RCE1	0.0139749	-0.148535	0.012	0.008	1	NO
ZNF415	0.0572529	-0.148437	0.013	0.01	1	NO
GPSM3	2.69e-06	-0.148412	0.191	0.149	0.0486986	NO
CEP162	0.00347162	-0.14835	0.033	0.025	1	NO
SEC13	5.83e-06	-0.148302	0.086	0.064	0.105365	NO
FCRL4	0.00111255	-0.148271	0.064	0.05	1	NO
BBS5	0.00380669	-0.148267	0.013	0.008	1	NO
EIF3E	0.016031	-0.148056	0.019	0.014	1	NO
APOOL	0.00210673	-0.147997	0.03	0.022	1	NO
STMN1	0.00398575	-0.147684	0.013	0.008	1	NO
CASC3	2.63e-06	-0.147553	0.169	0.132	0.0476013	NO
CCNG1	2.77e-05	-0.147502	0.118	0.092	0.500747	NO
NTNG1	0.116878	-0.147264	0.011	0.008	1	NO
ASAH1	0.000465486	-0.147222	0.055	0.042	1	NO
YKT6	5.54e-07	-0.147179	0.133	0.101	0.0100155	NO
SIGLEC10	0.0001833	-0.147158	0.058	0.044	1	NO
TCF3	5.22e-07	-0.147121	0.155	0.119	0.00944732	NO
DDX55	7.18e-05	-0.14702	0.061	0.046	1	NO
EEF1AKMT2	2.5e-05	-0.146904	0.107	0.083	0.451253	NO
DCTPP1	1.51e-05	-0.146803	0.071	0.053	0.272632	NO
ABHD6	0.0020163	-0.146794	0.044	0.034	1	NO
CYC1	7.51e-06	-0.146709	0.143	0.111	0.135807	NO
SHTN1	0.0586894	-0.146668	0.013	0.01	1	NO
FCER2	0.0407825	-0.146642	0.019	0.015	1	NO
TASP1	1.5e-05	-0.146641	0.055	0.04	0.27095	NO
RGL1	0.0175339	-0.146479	0.012	0.008	1	NO
MEGF8	0.00267418	-0.14632	0.025	0.018	1	NO
SS18L2	0.0627705	-0.146311	0.017	0.014	1	NO
CDC42EP4	0.0110582	-0.146255	0.032	0.025	1	NO
CDC42SE2	1.73e-07	-0.146153	0.271	0.21	0.00313666	NO
NDEL1	0.0175569	-0.146093	0.042	0.035	1	NO
TMEM39B	6.92e-05	-0.145977	0.046	0.033	1	NO
SSRP1	9.43e-06	-0.14592	0.071	0.053	0.170524	NO
WBP11	0.00436478	-0.145912	0.052	0.041	1	NO
CIAO2B	9.44e-05	-0.145863	0.054	0.04	1	NO
LYPLAL1	2.69e-06	-0.145531	0.09	0.067	0.0486815	NO
ACYP1	0.00734102	-0.14553	0.025	0.018	1	NO
TLR10	5.62e-09	-0.14547	0.232	0.175	0.000101628	NO
ATP13A3	7.98e-05	-0.145446	0.089	0.069	1	NO
LTB4R	0.00102585	-0.145402	0.034	0.025	1	NO
DAPK3	0.000110338	-0.145378	0.056	0.042	1	NO
TMED9	9.5e-07	-0.145347	0.119	0.09	0.0171794	NO
SNAP47	0.00235808	-0.145233	0.039	0.03	1	NO
KMT5B	1.7e-06	-0.145209	0.082	0.06	0.0307314	NO
BAG1	0.0018926	-0.145096	0.033	0.025	1	NO
EHD3	0.000614378	-0.145035	0.051	0.039	1	NO
RAD23B	1.53e-05	-0.145011	0.084	0.063	0.276707	NO
MYH9	8.95e-07	-0.144867	0.309	0.239	0.0161875	NO
RIOX1	0.000381963	-0.144827	0.051	0.038	1	NO
PDIA4	0.00162723	-0.144766	0.035	0.026	1	NO
FARSB	7.98e-06	-0.144698	0.1	0.077	0.144387	NO
HBP1	4.3e-06	-0.144634	0.088	0.065	0.0776985	NO
ZNF747	0.00882794	-0.144545	0.017	0.012	1	NO
PHKA2	0.000706746	-0.144522	0.044	0.033	1	NO
CEP97	0.0221723	-0.144416	0.026	0.02	1	NO
RAB7A	2.6e-07	-0.144403	0.083	0.059	0.00470526	NO
AGTPBP1	6.3e-05	-0.144333	0.06	0.045	1	NO
C12orf57	1.69e-09	-0.144075	0.261	0.196	3.07e-05	NO
RAPGEF1	2.71e-07	-0.143992	0.266	0.206	0.00489671	NO
PARL	5.8e-05	-0.14391	0.07	0.053	1	NO
PPP1R7	2.47e-07	-0.143878	0.159	0.122	0.00447035	NO
TENT2	2.91e-05	-0.143783	0.096	0.073	0.526752	NO
ATIC	1.45e-06	-0.143773	0.121	0.092	0.026145	NO
UQCR10	2.55e-08	-0.143709	0.123	0.09	0.000460658	NO
DGUOK	7.29e-08	-0.143628	0.147	0.11	0.00131758	NO
SLC20A2	0.0735025	-0.143574	0.019	0.016	1	NO
TMEM69	0.00126095	-0.143537	0.036	0.027	1	NO
DENND3	2.65e-10	-0.143532	0.183	0.134	4.79e-06	NO
FAM50A	0.00433953	-0.143514	0.031	0.024	1	NO
TMEM214	0.000142619	-0.143454	0.051	0.038	1	NO
ACAA2	0.00266667	-0.143361	0.029	0.022	1	NO
UBE2D2	6.06e-08	-0.143319	0.13	0.096	0.00109604	NO
HARS	0.00232066	-0.143261	0.023	0.016	1	NO
ATP2C1	1.21e-09	-0.143155	0.163	0.12	2.18e-05	NO
ZCCHC18	0.0140011	-0.143046	0.016	0.012	1	NO
SMIM10L1	2.22e-05	-0.142921	0.071	0.053	0.401221	NO
YBEY	7.88e-05	-0.142722	0.047	0.034	1	NO
RALGPS1	0.0148461	-0.142653	0.015	0.01	1	NO
EFCAB14	4.7e-09	-0.142606	0.146	0.107	8.51e-05	NO
ABCC1	4.26e-06	-0.142571	0.117	0.09	0.0770815	NO
STRN4	5.39e-05	-0.142554	0.043	0.031	0.975115	NO
EXOSC5	0.00115481	-0.142543	0.024	0.017	1	NO
YBX1	1.29e-06	-0.142524	0.238	0.186	0.0233976	NO
PSMA3	0.000124847	-0.142517	0.061	0.046	1	NO
GSE1	1.34e-05	-0.142492	0.066	0.049	0.241707	NO
ZC3H12D	1.37e-09	-0.142466	0.176	0.13	2.48e-05	NO
NDUFA2	3.38e-07	-0.142463	0.111	0.082	0.00611706	NO
CHST10	0.0437965	-0.142286	0.016	0.012	1	NO
STARD3NL	0.11358	-0.142249	0.018	0.015	1	NO
EXOC4	7.93e-07	-0.142242	0.134	0.103	0.0143411	NO
ZFYVE16	0.000139726	-0.142119	0.058	0.043	1	NO
BUB1B	0.000705939	-0.141995	0.022	0.015	1	NO
MICU2	7.29e-09	-0.141981	0.13	0.095	0.00013186	NO
GGNBP2	2.09e-07	-0.141955	0.166	0.127	0.00377854	NO
SAMD8	0.000218497	-0.141945	0.037	0.027	1	NO
COL4A3	0.00625281	-0.141929	0.033	0.026	1	NO
TRADD	1.29e-05	-0.141862	0.067	0.05	0.233125	NO
WDFY4	6e-08	-0.141809	0.31	0.24	0.00108431	NO
ZNF671	0.000704166	-0.141793	0.044	0.033	1	NO
PRPF3	7.77e-09	-0.141749	0.198	0.149	0.000140492	NO
WHRN	0.0241924	-0.1417	0.014	0.01	1	NO
PPP1R15A	0.00235749	-0.141687	0.032	0.024	1	NO
PARN	3.74e-08	-0.141597	0.127	0.094	0.000675957	NO
LY9	3.37e-07	-0.141538	0.168	0.129	0.00608765	NO
TBC1D7	0.000349042	-0.141496	0.047	0.035	1	NO
FBXO22	9.49e-05	-0.141467	0.032	0.022	1	NO
TBCE.1	0.00743332	-0.141398	0.026	0.019	1	NO
HECA	0.00259681	-0.141374	0.04	0.03	1	NO
ZNF3	0.000575326	-0.141242	0.033	0.024	1	NO
TTC21B	0.00116471	-0.141205	0.057	0.045	1	NO
ITPA	0.00215276	-0.141162	0.036	0.027	1	NO
DTX3	0.000611867	-0.140998	0.032	0.023	1	NO
RANBP3	6.9e-08	-0.140951	0.108	0.079	0.00124866	NO
TLK1	0.000122498	-0.140935	0.071	0.054	1	NO
UBE2D3	5.03e-08	-0.140886	0.261	0.2	0.000909796	NO
ABCC5	0.0171225	-0.140872	0.019	0.014	1	NO
MINDY3	1.27e-05	-0.140859	0.074	0.055	0.22896	NO
RIT1	7.69e-05	-0.140706	0.047	0.034	1	NO
B2M	0.774359	-0.140624	0.689	0.581	1	NO
ZNF473	0.00895684	-0.140427	0.013	0.009	1	NO
L3MBTL1	0.0106728	-0.140289	0.021	0.016	1	NO
ZFP41	0.00430776	-0.140194	0.034	0.026	1	NO
HTATSF1	0.00864666	-0.140171	0.025	0.019	1	NO
CXCR6	0.283982	-0.140129	0.012	0.011	1	NO
ZNF638	7.39e-10	-0.140096	0.196	0.145	1.34e-05	NO
METTL16	0.0457114	-0.139998	0.024	0.019	1	NO
RIOX2	9.5e-07	-0.139945	0.071	0.051	0.0171745	NO
ZNF263	7.54e-06	-0.139898	0.075	0.056	0.136283	NO
PRICKLE1	0.00063863	-0.139895	0.037	0.027	1	NO
SLC25A12	0.000367393	-0.139878	0.058	0.044	1	NO
SLC4A7	1.81e-06	-0.139855	0.095	0.071	0.0326982	NO
HNRNPF	2.14e-09	-0.139677	0.25	0.187	3.87e-05	NO
CRYL1	0.0108816	-0.139602	0.03	0.023	1	NO
PSMD1	5.03e-07	-0.139551	0.097	0.072	0.00908784	NO
METRNL	0.0026077	-0.139466	0.024	0.017	1	NO
HNRNPD	8.96e-05	-0.13942	0.404	0.323	1	NO
SMCHD1	2.54e-10	-0.139402	0.217	0.161	4.6e-06	NO
LTBP4	2.94e-06	-0.139328	0.085	0.063	0.0530808	NO
VASP	2.68e-07	-0.1393	0.26	0.201	0.00484012	NO
ZC3HAV1	8.17e-07	-0.139268	0.175	0.135	0.0147692	NO
GM2A	1.6e-07	-0.13912	0.128	0.096	0.00288716	NO
PSTK	0.058117	-0.139105	0.014	0.011	1	NO
SS18L1	0.00162499	-0.139056	0.02	0.013	1	NO
SERPINB9	7.23e-08	-0.139032	0.214	0.164	0.00130734	NO
CD24	2.14e-08	-0.139003	0.163	0.123	0.000387452	NO
EMC1	0.00106105	-0.139	0.037	0.027	1	NO
EHD1	7.23e-06	-0.138958	0.259	0.205	0.130693	NO
PPP3CB	2.77e-09	-0.138822	0.195	0.146	5e-05	NO
LPAR5	3.25e-06	-0.138743	0.074	0.054	0.058737	NO
DCP1B	1.07e-05	-0.138639	0.055	0.039	0.194351	NO
MFGE8	1.14e-05	-0.138624	0.056	0.04	0.206489	NO
GNPDA1	0.0455567	-0.138583	0.021	0.016	1	NO
VAC14	4.54e-07	-0.138484	0.07	0.049	0.00820804	NO
MGAT5	3.26e-07	-0.138433	0.311	0.243	0.0058958	NO
SLTM	3.58e-06	-0.138418	0.074	0.054	0.0647477	NO
POLDIP2	7.76e-05	-0.138318	0.086	0.067	1	NO
SURF1	2.26e-07	-0.138283	0.08	0.057	0.00408234	NO
CALU	5.98e-06	-0.13827	0.093	0.07	0.108186	NO
PIK3R5	1.74e-05	-0.138184	0.048	0.034	0.314457	NO
RNF220	2.44e-05	-0.1381	0.089	0.068	0.441029	NO
SLC25A39	9.07e-06	-0.138047	0.152	0.119	0.164038	NO
SWT1	0.0162403	-0.137749	0.017	0.012	1	NO
PTPN4	2.44e-05	-0.137682	0.076	0.058	0.441347	NO
GTPBP3	0.000358919	-0.137513	0.04	0.029	1	NO
IPP	0.0128389	-0.137284	0.022	0.017	1	NO
KCMF1	0.000269587	-0.137225	0.056	0.042	1	NO
METTL23	1.13e-05	-0.137174	0.111	0.085	0.204467	NO
FUT11	0.00410049	-0.137036	0.025	0.018	1	NO
CFAP97	7.22e-06	-0.136923	0.095	0.072	0.130567	NO
SMIM15	5.3e-05	-0.136894	0.075	0.057	0.958827	NO
CMC4	7.19e-06	-0.136847	0.07	0.051	0.129999	NO
CACNB1	0.00677787	-0.136833	0.024	0.018	1	NO
SSU72	5e-07	-0.136708	0.107	0.079	0.00905033	NO
MCOLN1	0.00326031	-0.136685	0.021	0.015	1	NO
MYNN	3.63e-06	-0.13664	0.094	0.071	0.0656319	NO
MTMR8	0.0505002	-0.136626	0.012	0.009	1	NO
PELI1	2.65e-07	-0.136587	0.064	0.045	0.00478501	NO
VPS36	0.000474862	-0.136539	0.111	0.09	1	NO
ZNF808	0.000525784	-0.136508	0.032	0.023	1	NO
SLC35B2	2.77e-05	-0.136444	0.056	0.041	0.500173	NO
ECHS1	2.52e-07	-0.13632	0.103	0.075	0.00455832	NO
BCAS4	0.000138592	-0.136281	0.062	0.047	1	NO
UTP18	1.23e-05	-0.136128	0.07	0.052	0.221546	NO
C2orf74	0.00324357	-0.136002	0.045	0.035	1	NO
ARHGEF40	0.00109497	-0.135985	0.016	0.01	1	NO
CEP85	0.00150317	-0.135887	0.03	0.022	1	NO
DTD2	0.0119904	-0.135877	0.028	0.021	1	NO
RMND1	1.99e-05	-0.135871	0.062	0.046	0.359325	NO
BIN1	1e-06	-0.135862	0.189	0.147	0.0181105	NO
MED20	0.000803545	-0.135812	0.036	0.026	1	NO
LTB	0.603279	-0.135738	0.679	0.572	1	NO
R3HDM2	0.0605464	-0.135676	0.012	0.009	1	NO
ACSF2	0.00672359	-0.135666	0.022	0.016	1	NO
TBC1D9B	2.69e-09	-0.135555	0.232	0.175	4.86e-05	NO
PTK2B	5.88e-06	-0.135511	0.338	0.267	0.106287	NO
PLXDC1	0.00763699	-0.135451	0.028	0.021	1	NO
NBR1	0.00339846	-0.135427	0.033	0.025	1	NO
NIPBL	0.000166095	-0.13535	0.068	0.052	1	NO
ITGAV	0.0399497	-0.135318	0.011	0.008	1	NO
VPS11	5.53e-06	-0.135292	0.071	0.052	0.100088	NO
NDUFS6	4.09e-07	-0.135107	0.095	0.07	0.00740185	NO
ETV6	3.77e-05	-0.135052	0.207	0.165	0.681127	NO
ALG9	0.00337261	-0.134886	0.035	0.027	1	NO
ZNF217	1.64e-09	-0.134808	0.189	0.14	2.96e-05	NO
XPO4	6.22e-05	-0.134797	0.068	0.052	1	NO
UHRF2	3.58e-09	-0.13474	0.15	0.11	6.48e-05	NO
WSB1	2.2e-07	-0.134659	0.311	0.241	0.00398183	NO
MLST8	0.000327848	-0.134526	0.058	0.044	1	NO
TMED3	0.000422147	-0.134447	0.057	0.044	1	NO
SYNGR1	7.31e-08	-0.134401	0.064	0.043	0.00132197	NO
ITGAL	0.000198954	-0.134055	0.095	0.075	1	NO
SPRED2	0.0018371	-0.133968	0.024	0.017	1	NO
ELMOD2	8.3e-05	-0.133962	0.055	0.04	1	NO
STAMBP	0.00800008	-0.133658	0.029	0.022	1	NO
DNAJC18	0.00393745	-0.133635	0.025	0.018	1	NO
RLN2	0.0300365	-0.133445	0.011	0.008	1	NO
CCDC82	1.46e-08	-0.133399	0.135	0.099	0.000263539	NO
STK40	3.11e-07	-0.133394	0.101	0.074	0.0056163	NO
ZNF43	0.00132776	-0.133349	0.02	0.013	1	NO
SSNA1	0.0143747	-0.133296	0.019	0.014	1	NO
TTYH3	6.43e-08	-0.13328	0.066	0.045	0.00116199	NO
IFT43	0.003262	-0.133228	0.024	0.017	1	NO
OTUD3	0.00272552	-0.133205	0.03	0.023	1	NO
NT5E	0.00172576	-0.133184	0.044	0.034	1	NO
KMO	9.81e-06	-0.13315	0.072	0.053	0.177491	NO
OSBPL11	4.31e-05	-0.133105	0.058	0.043	0.779011	NO
TAF4B	5.82e-05	-0.132925	0.039	0.028	1	NO
PDIA6	8.55e-07	-0.132903	0.065	0.046	0.0154559	NO
LUC7L2	1.83e-07	-0.132863	0.184	0.14	0.00331484	NO
PRELID3B	0.00031299	-0.132808	0.058	0.044	1	NO
EFHC1	0.00734775	-0.132686	0.027	0.02	1	NO
FN3KRP	2.83e-06	-0.132672	0.056	0.039	0.0511768	NO
PHF8	0.000634159	-0.132622	0.045	0.034	1	NO
PELP1	9.5e-05	-0.132596	0.042	0.03	1	NO
C4orf3	5.28e-10	-0.132352	0.156	0.113	9.56e-06	NO
LRIG1	1.03e-07	-0.132308	0.105	0.077	0.0018583	NO
AP4B1	7.91e-08	-0.132205	0.117	0.086	0.00142994	NO
KCTD20	9.33e-06	-0.132183	0.079	0.059	0.168658	NO
THADA	0.0481148	-0.132181	0.014	0.01	1	NO
ACBD3	6.97e-09	-0.132164	0.118	0.086	0.000126015	NO
ADNP2	0.000758428	-0.132049	0.042	0.031	1	NO
SCAP	7.54e-05	-0.132038	0.065	0.049	1	NO
ARNTL2	4.98e-05	-0.132017	0.033	0.022	0.900488	NO
FBXL6	0.00520199	-0.131939	0.028	0.021	1	NO
FNBP4	1.24e-07	-0.131919	0.236	0.181	0.00225132	NO
PDE1B	0.105959	-0.131905	0.018	0.014	1	NO
RAD54L2	0.000127985	-0.131838	0.049	0.036	1	NO
PPID	7.59e-06	-0.131834	0.056	0.04	0.137183	NO
USP1	3.26e-06	-0.131742	0.064	0.045	0.0589024	NO
TTC12	7.49e-05	-0.131576	0.052	0.038	1	NO
ARPC3	3.24e-08	-0.131493	0.113	0.082	0.000585689	NO
EMG1	2.16e-08	-0.131311	0.142	0.106	0.000390733	NO
USP40	0.00707867	-0.131194	0.025	0.019	1	NO
VCPKMT	4.06e-05	-0.131096	0.055	0.04	0.733443	NO
WDR24	0.00193295	-0.131081	0.038	0.028	1	NO
NARF	2.01e-07	-0.130864	0.057	0.038	0.00363108	NO
DMWD	1.65e-07	-0.130839	0.087	0.063	0.00298042	NO
URB1	6.11e-05	-0.130805	0.059	0.044	1	NO
ACAD10	0.00227224	-0.130759	0.032	0.024	1	NO
ZNF32	4.22e-05	-0.130626	0.058	0.043	0.762419	NO
SLC25A17	0.00178773	-0.130552	0.04	0.031	1	NO
TRAPPC1	4.45e-06	-0.130499	0.104	0.079	0.0804883	NO
CENPU	1.38e-05	-0.130396	0.052	0.037	0.250386	NO
BLM	0.00330561	-0.130392	0.028	0.02	1	NO
HELQ	2.34e-06	-0.130291	0.078	0.057	0.0423561	NO
RABGAP1L	5.71e-07	-0.130246	0.4	0.311	0.0103196	NO
CSNK1E	0.00011299	-0.130123	0.061	0.046	1	NO
ZNF500	0.000275338	-0.129997	0.028	0.019	1	NO
CEP192	1.12e-06	-0.129906	0.09	0.066	0.0201655	NO
CUL9	0.000856745	-0.129873	0.044	0.033	1	NO
SLPI	0.372751	-0.129816	0.01	0.008	1	NO
BCKDHA	0.0109104	-0.129802	0.037	0.029	1	NO
ENPP2	2.77e-09	-0.129777	0.106	0.076	5.02e-05	NO
ATP6V1C1	2.98e-05	-0.12972	0.079	0.06	0.539291	NO
SUGP2	3.36e-09	-0.129667	0.154	0.113	6.07e-05	NO
RTRAF	3.8e-07	-0.129635	0.104	0.077	0.00687775	NO
CCNL1	8.08e-09	-0.129633	0.237	0.179	0.000146106	NO
GNB2	9.01e-08	-0.129604	0.102	0.074	0.00162995	NO
SPCS1	8.99e-08	-0.129491	0.169	0.128	0.00162572	NO
DPY19L3	9.51e-05	-0.129472	0.059	0.044	1	NO
RITA1	0.0120268	-0.129455	0.029	0.022	1	NO
ANAPC2	3.63e-07	-0.12941	0.107	0.079	0.00656542	NO
DUT	2.67e-06	-0.129377	0.121	0.093	0.0483694	NO
ZCCHC4	0.000340034	-0.129331	0.046	0.034	1	NO
GOLGA7	1.7e-06	-0.129318	0.097	0.073	0.0307631	NO
SPIN4	0.00461332	-0.129315	0.015	0.01	1	NO
TGFBR1	6.66e-05	-0.129261	0.059	0.044	1	NO
CNOT4	1.51e-07	-0.129234	0.091	0.065	0.0027232	NO
TNPO2	1.47e-08	-0.129196	0.135	0.1	0.00026496	NO
YEATS4	0.0331286	-0.129173	0.017	0.013	1	NO
METTL6	0.00254064	-0.1291	0.037	0.028	1	NO
ARFIP2	1.24e-05	-0.129099	0.068	0.05	0.223483	NO
ZNF441	0.00336843	-0.129074	0.048	0.038	1	NO
EXOG	0.00796175	-0.129072	0.012	0.008	1	NO
SNRPE	1.08e-05	-0.128967	0.058	0.042	0.19525	NO
ORC1	0.0112495	-0.128908	0.023	0.018	1	NO
ABHD5	0.0241296	-0.128817	0.017	0.013	1	NO
UBE2N	0.000831865	-0.128583	0.033	0.024	1	NO
HINT3	0.00353966	-0.128383	0.02	0.014	1	NO
BMP2K	2.2e-09	-0.128358	0.172	0.127	3.97e-05	NO
CHURC1	2.95e-06	-0.128351	0.206	0.162	0.053348	NO
AGPS	3.68e-05	-0.128307	0.066	0.049	0.665142	NO
FCRL3	0.00110975	-0.128136	0.054	0.042	1	NO
MT-ND6	1.52e-18	-0.127954	0.261	0.18	2.76e-14	NO
CRELD2	0.0116474	-0.127885	0.052	0.043	1	NO
COPRS	0.00127529	-0.12788	0.053	0.041	1	NO
MARCKS	7.31e-06	-0.127857	0.165	0.13	0.132145	NO
ABCB4	5e-05	-0.127815	0.065	0.048	0.904549	NO
EFCAB13	0.00812768	-0.127775	0.024	0.018	1	NO
IMP4	0.0035943	-0.127746	0.041	0.031	1	NO
DDB2	2.42e-05	-0.127732	0.05	0.035	0.43722	NO
GCC1	0.0037101	-0.127688	0.041	0.032	1	NO
RAB13	3.62e-05	-0.127681	0.064	0.048	0.655219	NO
BBX	0.00251913	-0.127657	0.027	0.02	1	NO
PPP2R3B	0.000148941	-0.127652	0.063	0.048	1	NO
CRLF3	7.55e-07	-0.127646	0.173	0.134	0.0136551	NO
CD3EAP	0.020435	-0.127583	0.011	0.008	1	NO
ATXN1L	2.55e-05	-0.127582	0.065	0.048	0.461059	NO
WDR1	4.27e-05	-0.127582	0.045	0.032	0.771774	NO
FRS3	0.0104094	-0.127548	0.016	0.012	1	NO
NME6	0.000140501	-0.127464	0.037	0.026	1	NO
TAF7	3.96e-09	-0.127422	0.197	0.148	7.16e-05	NO
DNAJA4	1.4e-05	-0.127409	0.053	0.038	0.252373	NO
SLC16A4	0.0610952	-0.127395	0.012	0.009	1	NO
ALCAM	4.48e-06	-0.127313	0.051	0.035	0.0811066	NO
CTNNB1	6.06e-05	-0.127212	0.06	0.045	1	NO
LRRC59	8.28e-05	-0.127179	0.044	0.032	1	NO
WDR77	1.76e-06	-0.126915	0.087	0.065	0.0319051	NO
AP4M1	0.0036124	-0.126821	0.018	0.012	1	NO
BTBD10	0.0913668	-0.126797	0.017	0.014	1	NO
PRDM8	0.00292515	-0.126792	0.031	0.023	1	NO
THYN1	0.00117718	-0.126779	0.034	0.025	1	NO
MEF2A	3.64e-06	-0.126719	0.095	0.071	0.0658066	NO
FCSK	0.000517936	-0.126639	0.029	0.02	1	NO
ECHDC2	0.00890758	-0.126639	0.039	0.031	1	NO
TRAF4	3.64e-08	-0.126629	0.196	0.15	0.000658338	NO
ARV1	0.0162205	-0.1266	0.052	0.043	1	NO
C9orf64	0.000446364	-0.126459	0.04	0.029	1	NO
LCLAT1	0.000632406	-0.12645	0.052	0.039	1	NO
ZCRB1	9.36e-06	-0.126397	0.102	0.078	0.169298	NO
TUBD1	9.17e-06	-0.126327	0.056	0.04	0.165783	NO
TMEM87B	3.12e-06	-0.12632	0.079	0.058	0.056487	NO
[truncated: 4,120 more rows]

## Sheet: Cluster3_DEGs
X	p_val	avg_log2FC	pct.patients with COVID-19	pct.patients without long COVID	p_val_adj	diffexpressed
IGHA2	0.00366514	-1.99286	0.008	0.015	1	NO
NETO2	0.00268323	-1.72932	0.005	0.011	1	NO
XYLB	0.262295	-1.43493	0.008	0.011	1	NO
CPXM1	0.0733494	-1.41101	0.006	0.01	1	NO
FAAH2	0.63834	-1.37322	0.01	0.011	1	NO
CPPED1	0.164934	-1.25355	0.016	0.02	1	NO
NPAS2	0.300046	-1.24051	0.008	0.01	1	NO
CCDC61	0.791738	-1.1717	0.013	0.012	1	NO
CNR1	0.719775	-1.16211	0.014	0.015	1	NO
VEGFC	0.595927	-1.15114	0.027	0.028	1	NO
KDM3B	0.118009	-1.13823	0.017	0.012	1	NO
PLA2G2D	0.507078	-1.11377	0.012	0.014	1	NO
SNRPD1	0.989237	-1.11351	0.011	0.011	1	NO
IFNAR1	0.478309	-1.08053	0.01	0.012	1	NO
CCDC107	0.198763	-1.07112	0.012	0.009	1	NO
PTGFRN	0.472189	-1.06586	0.019	0.021	1	NO
HPRT1	0.981049	-1.04135	0.015	0.015	1	NO
SEMA3G	0.156183	-1.03813	0.016	0.012	1	NO
FUZ	0.434789	-1.0127	0.013	0.011	1	NO
S100A8	0.576252	-1.01195	0.01	0.011	1	NO
SLC22A3	0.482788	-0.997421	0.012	0.01	1	NO
ALPK2	0.161056	-0.988501	0.017	0.012	1	NO
GJA4	0.289515	-0.987727	0.022	0.018	1	NO
RAB15	0.449264	-0.982095	0.011	0.009	1	NO
BLK	0.789424	-0.980574	0.073	0.071	1	NO
SWT1	0.712385	-0.979559	0.015	0.014	1	NO
CCL28	0.685484	-0.974179	0.01	0.009	1	NO
SLC2A11	0.532155	-0.974017	0.025	0.023	1	NO
ST14	0.975379	-0.97317	0.013	0.013	1	NO
GFER	0.566861	-0.960805	0.011	0.01	1	NO
RRP8	0.687068	-0.954121	0.014	0.013	1	NO
GPR4	0.652089	-0.953454	0.021	0.019	1	NO
LTF	0.00940776	-0.951322	0.083	0.096	1	NO
PHGDH	0.627297	-0.94106	0.01	0.009	1	NO
CARS	0.357576	-0.91725	0.01	0.008	1	NO
CDH23	0.943047	-0.915706	0.025	0.024	1	NO
FAM177B	0.70625	-0.909306	0.012	0.013	1	NO
ANKEF1	0.835812	-0.904484	0.011	0.01	1	NO
SMYD5	0.541093	-0.902991	0.015	0.014	1	NO
KIAA1522	0.43342	-0.899761	0.021	0.019	1	NO
CENPM	0.866585	-0.897695	0.015	0.015	1	NO
ABTB2	0.470328	-0.897109	0.012	0.014	1	NO
ACKR3	0.774244	-0.896201	0.012	0.011	1	NO
COL5A3	0.756079	-0.89545	0.017	0.018	1	NO
RSPH3	0.368648	-0.894482	0.011	0.009	1	NO
EML6	0.180097	-0.888481	0.013	0.009	1	NO
C16orf70	0.147734	-0.885387	0.012	0.009	1	NO
SPIN4	0.722229	-0.879247	0.012	0.011	1	NO
APLNR	0.268331	-0.876952	0.087	0.09	1	NO
UBFD1	0.127347	-0.874523	0.013	0.009	1	NO
ATL1	0.194726	-0.864977	0.015	0.011	1	NO
DDTL	0.554909	-0.864636	0.012	0.011	1	NO
ENGASE	0.593592	-0.858906	0.041	0.037	1	NO
MSS51	0.408429	-0.857675	0.011	0.009	1	NO
MKKS	0.742356	-0.856718	0.018	0.019	1	NO
DACH1	0.193708	-0.855769	0.011	0.008	1	NO
SULT1C2	0.988695	-0.854334	0.015	0.015	1	NO
GPR55	0.698187	-0.848533	0.01	0.009	1	NO
BCL6B	0.519393	-0.844833	0.016	0.014	1	NO
GALE	0.24535	-0.840795	0.013	0.01	1	NO
PDSS2	0.339369	-0.835153	0.011	0.008	1	NO
PCDHGC3	0.30789	-0.833764	0.022	0.019	1	NO
RAB31	0.53688	-0.832386	0.012	0.01	1	NO
NUDT14	0.641159	-0.825054	0.017	0.015	1	NO
SMG8	0.999778	-0.824616	0.01	0.01	1	NO
DYSF	0.801143	-0.822334	0.052	0.051	1	NO
ZNF600	0.873325	-0.821622	0.01	0.01	1	NO
FNTB	0.448016	-0.820013	0.015	0.013	1	NO
DFFA	0.891404	-0.819005	0.026	0.025	1	NO
MLPH	0.369731	-0.816619	0.031	0.027	1	NO
FAM184A	0.129417	-0.81453	0.014	0.01	1	NO
IDH3B	0.789558	-0.813405	0.02	0.021	1	NO
ENOX2	0.885595	-0.812738	0.019	0.018	1	NO
SPPL3	0.491698	-0.811057	0.015	0.013	1	NO
ZKSCAN3	0.750376	-0.806528	0.013	0.014	1	NO
HELZ	0.0115545	-0.80118	0.022	0.013	1	NO
FAN1	0.494284	-0.80092	0.021	0.019	1	NO
MPZL1	0.218972	-0.798715	0.026	0.021	1	NO
ADAMTS9	0.820519	-0.795776	0.065	0.065	1	NO
EXOC3L2	0.848275	-0.794148	0.05	0.048	1	NO
TRIM2	0.177959	-0.792067	0.038	0.031	1	NO
DENND6B	0.781221	-0.792047	0.02	0.019	1	NO
PAXIP1	0.516068	-0.789877	0.01	0.009	1	NO
RASL12	0.440178	-0.787852	0.014	0.012	1	NO
AKAP7	0.496051	-0.787706	0.026	0.023	1	NO
ADAMTS1	0.217475	-0.785556	0.043	0.037	1	NO
PLCXD1	0.842796	-0.784249	0.024	0.023	1	NO
EARS2	0.89945	-0.783004	0.013	0.012	1	NO
CRACR2B	0.569665	-0.781665	0.016	0.014	1	NO
ADAMTS6	0.13151	-0.781171	0.016	0.011	1	NO
PIK3C2B	0.59239	-0.78048	0.023	0.021	1	NO
ABCB4	0.622783	-0.7793	0.014	0.012	1	NO
USP31	0.186598	-0.776243	0.017	0.013	1	NO
VPS13C	0.259129	-0.776227	0.03	0.025	1	NO
AIM2	0.478533	-0.775593	0.023	0.026	1	NO
AMPD2	0.11485	-0.773242	0.016	0.012	1	NO
SMTN	0.135094	-0.773057	0.013	0.009	1	NO
PLAGL1	0.977847	-0.77222	0.011	0.011	1	NO
KRT10	0.269145	-0.771713	0.015	0.012	1	NO
IPP	0.455007	-0.771171	0.014	0.012	1	NO
THEM6	0.073167	-0.769541	0.017	0.012	1	NO
UFSP2	0.0680133	-0.768486	0.025	0.018	1	NO
CAND2	0.392136	-0.764208	0.019	0.016	1	NO
B4GALT4	0.287619	-0.763667	0.014	0.011	1	NO
SORT1	0.0924018	-0.760568	0.024	0.018	1	NO
GTF2B	0.924757	-0.76021	0.028	0.028	1	NO
MCOLN2	0.650274	-0.758734	0.022	0.02	1	NO
SFT2D3	0.955545	-0.755271	0.014	0.014	1	NO
HMGA1	0.113974	-0.754689	0.012	0.008	1	NO
MT2A	0.172807	-0.754086	0.021	0.017	1	NO
PSMB7	0.588787	-0.751899	0.018	0.016	1	NO
EIF2B2	0.364319	-0.749001	0.019	0.016	1	NO
ENTPD1	0.167477	-0.74846	0.1	0.085	1	NO
SIDT1	0.0817232	-0.745734	0.024	0.017	1	NO
RUVBL1	0.443851	-0.743853	0.021	0.018	1	NO
ATP5MC2	0.226772	-0.742347	0.037	0.031	1	NO
RAI14	0.61224	-0.741072	0.06	0.056	1	NO
ZNF484	0.133997	-0.740938	0.021	0.015	1	NO
NDUFA8	0.213963	-0.740163	0.048	0.04	1	NO
ANKRD13B	0.377872	-0.738837	0.01	0.008	1	NO
MMGT1	0.193872	-0.737667	0.027	0.022	1	NO
CCDC191	0.434734	-0.73738	0.015	0.012	1	NO
NAP1L5	0.122886	-0.736743	0.011	0.007	1	NO
FEN1	0.861177	-0.736497	0.011	0.011	1	NO
CTPS2	0.323672	-0.73649	0.026	0.022	1	NO
CCR4	0.284009	-0.73554	0.024	0.02	1	NO
FUCA1	0.913908	-0.734705	0.08	0.077	1	NO
MIER2	0.00817994	-0.733651	0.027	0.017	1	NO
ZNF304	0.957763	-0.733305	0.019	0.019	1	NO
DNASE1L3	0.859764	-0.729925	0.105	0.098	1	NO
AP4M1	0.605799	-0.72864	0.015	0.013	1	NO
GLOD4	0.365927	-0.727679	0.012	0.01	1	NO
GPER1	0.0713632	-0.72765	0.02	0.014	1	NO
CNR2	0.615336	-0.723706	0.017	0.015	1	NO
TNFRSF13B	0.0708624	-0.720863	0.051	0.04	1	NO
SLC2A6	0.699283	-0.719839	0.01	0.009	1	NO
C1QTNF6	0.175002	-0.718301	0.022	0.017	1	NO
MTERF2	0.0423794	-0.717289	0.032	0.023	1	NO
TXNDC12	0.20906	-0.716197	0.025	0.02	1	NO
ACTR2	0.737601	-0.715519	0.06	0.056	1	NO
GRAMD2B	0.253457	-0.714939	0.025	0.021	1	NO
GPAT3	0.0764034	-0.713481	0.01	0.006	1	NO
SFRP1	0.740359	-0.713005	0.014	0.014	1	NO
ZNF71	0.224174	-0.711664	0.019	0.015	1	NO
BANF1	0.0916647	-0.711423	0.05	0.04	1	NO
ZNF839	0.379875	-0.708733	0.021	0.018	1	NO
ADCY4	0.171194	-0.708321	0.102	0.087	1	NO
C3orf70	0.711353	-0.706196	0.015	0.014	1	NO
CLN8	0.0434412	-0.702877	0.039	0.029	1	NO
DOCK5	0.0991405	-0.700586	0.023	0.017	1	NO
OST4	0.0200314	-0.699508	0.05	0.037	1	NO
ZNF613	0.445139	-0.699339	0.011	0.009	1	NO
CXCL10	0.306417	-0.698835	0.016	0.013	1	NO
DNAH7	0.243442	-0.69868	0.01	0.008	1	NO
NFAM1	0.202648	-0.698467	0.01	0.007	1	NO
PJVK	0.0955229	-0.696704	0.011	0.007	1	NO
ZNF200	0.349144	-0.696129	0.023	0.019	1	NO
VRK3	0.148575	-0.695558	0.032	0.026	1	NO
TP53I3	0.713709	-0.695232	0.032	0.03	1	NO
NR1H3	0.942418	-0.694982	0.03	0.029	1	NO
TIMM10	0.786341	-0.694946	0.044	0.042	1	NO
EFNB1	0.11327	-0.693371	0.024	0.019	1	NO
TRUB2	0.446827	-0.692503	0.013	0.011	1	NO
CLDN5	0.0752939	-0.692228	0.215	0.177	1	NO
SHE	0.0228755	-0.691934	0.069	0.054	1	NO
SLCO2A1	0.196446	-0.691932	0.038	0.031	1	NO
SEMA6B	0.729791	-0.690664	0.044	0.042	1	NO
RFTN2	0.0756301	-0.688	0.022	0.016	1	NO
GCLM	0.0962576	-0.687359	0.022	0.016	1	NO
RINL	0.499152	-0.686544	0.017	0.014	1	NO
S100A9	0.438615	-0.685706	0.024	0.027	1	NO
CTSF	0.0669354	-0.683805	0.036	0.028	1	NO
SQLE	0.200822	-0.682388	0.014	0.011	1	NO
NRN1L	0.044514	-0.681942	0.01	0.006	1	NO
TOR1B	0.0628477	-0.678497	0.033	0.025	1	NO
DOK4	0.402598	-0.678372	0.024	0.021	1	NO
DPF3	0.15224	-0.677962	0.01	0.006	1	NO
RPUSD1	0.0396764	-0.676037	0.025	0.017	1	NO
BTBD3	0.596991	-0.675831	0.019	0.017	1	NO
FAM89A	0.316475	-0.675632	0.016	0.013	1	NO
DSP	0.0475952	-0.674523	0.045	0.035	1	NO
MREG	0.755175	-0.672728	0.013	0.012	1	NO
USP18	0.630467	-0.670556	0.01	0.009	1	NO
NSUN2	0.286515	-0.670214	0.046	0.04	1	NO
KLHDC8B	0.496838	-0.668341	0.017	0.014	1	NO
IRS2	0.710953	-0.667016	0.016	0.015	1	NO
POGLUT3	0.322514	-0.666708	0.01	0.008	1	NO
LGALSL	0.0538532	-0.665618	0.021	0.014	1	NO
TBXA2R	0.321346	-0.665248	0.018	0.015	1	NO
CDK2AP1	0.0793826	-0.6647	0.016	0.011	1	NO
NDUFB4	0.0493835	-0.663639	0.013	0.008	1	NO
TMEM156	0.272759	-0.661266	0.01	0.008	1	NO
GCNT1	0.060161	-0.658633	0.018	0.012	1	NO
DUS2	0.0994825	-0.657169	0.022	0.016	1	NO
SPHK1	0.0033684	-0.656808	0.082	0.061	1	NO
AFF2	0.202607	-0.656738	0.01	0.007	1	NO
LRP6	0.0365104	-0.656198	0.043	0.032	1	NO
F8	0.230027	-0.655835	0.01	0.007	1	NO
SLC39A10	0.16049	-0.654874	0.021	0.016	1	NO
SHMT2	0.295374	-0.654667	0.015	0.012	1	NO
SRR	0.0387174	-0.652878	0.015	0.009	1	NO
FAM167B	0.141656	-0.65108	0.022	0.017	1	NO
JAM3	0.0536543	-0.650024	0.016	0.01	1	NO
TDO2	0.222383	-0.649864	0.012	0.009	1	NO
HEATR3	0.524307	-0.649776	0.013	0.011	1	NO
DPCD	0.756553	-0.649066	0.015	0.014	1	NO
FAM216B	0.0743263	-0.648495	0.016	0.011	1	NO
ECSCR	0.00347278	-0.648159	0.16	0.124	1	NO
FBLIM1	0.152495	-0.647423	0.013	0.009	1	NO
PTAFR	0.0529317	-0.647174	0.054	0.043	1	NO
ADAM15	0.0452533	-0.646858	0.122	0.099	1	NO
LONRF1	0.479512	-0.646806	0.012	0.01	1	NO
GCA	0.014082	-0.646678	0.04	0.028	1	NO
STK19	0.0523633	-0.64546	0.016	0.01	1	NO
CCL11	0.203043	-0.643208	0.01	0.007	1	NO
ACYP1	0.553638	-0.639955	0.017	0.015	1	NO
DPP3	0.395929	-0.639632	0.01	0.008	1	NO
TMEM97	0.470434	-0.639101	0.015	0.012	1	NO
ID1	0.13189	-0.638352	0.172	0.145	1	NO
CLEC17A	0.33727	-0.637701	0.017	0.014	1	NO
QPCT	0.767358	-0.63755	0.023	0.022	1	NO
HAGHL	0.0395456	-0.63733	0.01	0.005	1	NO
ZNF544	0.0882107	-0.637205	0.045	0.036	1	NO
DMAC1	0.0352793	-0.636195	0.043	0.033	1	NO
AK8	0.412227	-0.635897	0.01	0.008	1	NO
KCTD3	0.194132	-0.635705	0.035	0.029	1	NO
ISCA1	0.126895	-0.635601	0.016	0.012	1	NO
FKTN	0.446047	-0.635033	0.016	0.014	1	NO
TRIM29	0.272638	-0.634938	0.011	0.008	1	NO
FRS3	0.0950552	-0.63482	0.018	0.012	1	NO
ROBO3	0.3248	-0.633981	0.014	0.011	1	NO
PRRT1	0.350784	-0.633942	0.012	0.009	1	NO
FRY	0.174221	-0.632228	0.015	0.011	1	NO
DCAF4	0.153588	-0.631341	0.031	0.025	1	NO
SLX4IP	0.180318	-0.630606	0.013	0.01	1	NO
MCM5	0.108851	-0.628431	0.044	0.036	1	NO
METTL2A	0.10693	-0.628158	0.018	0.013	1	NO
MBD5	0.0134748	-0.628018	0.026	0.017	1	NO
BTRC	0.0488223	-0.628017	0.021	0.014	1	NO
ZNF473	0.154724	-0.625972	0.012	0.008	1	NO
CDC42BPA	0.0198128	-0.625841	0.038	0.027	1	NO
SLC25A6	0.00430415	-0.62549	0.081	0.06	1	NO
DAP	0.0284352	-0.625272	0.076	0.06	1	NO
SLC9B2	0.0322398	-0.624765	0.02	0.013	1	NO
MRGBP	0.22371	-0.624654	0.023	0.019	1	NO
DLG5	0.117685	-0.624331	0.021	0.016	1	NO
ARMCX1	0.107898	-0.6242	0.019	0.014	1	NO
MED18	0.171028	-0.622789	0.021	0.017	1	NO
KDR	0.403163	-0.622719	0.051	0.045	1	NO
MTHFD1	0.0828243	-0.622598	0.017	0.012	1	NO
CXCL13	0.461193	-0.62019	0.034	0.036	1	NO
SPICE1	0.012694	-0.620109	0.022	0.014	1	NO
WDR47	0.063142	-0.61993	0.021	0.015	1	NO
MAML2	0.00175438	-0.619792	0.038	0.024	1	NO
SNRPB2	0.248225	-0.619573	0.012	0.009	1	NO
TLR10	0.043726	-0.619331	0.05	0.039	1	NO
NUDT8	0.118485	-0.618111	0.01	0.006	1	NO
RIPOR3	0.621418	-0.617778	0.03	0.027	1	NO
SBF1	0.040351	-0.617391	0.022	0.015	1	NO
POLA2	0.0664273	-0.615948	0.03	0.022	1	NO
ATP6V0E2	0.416369	-0.6159	0.012	0.01	1	NO
CCDC120	0.980186	-0.615625	0.01	0.009	1	NO
GPR162	0.287818	-0.61456	0.012	0.009	1	NO
ABCC4	0.005261	-0.614535	0.048	0.034	1	NO
CSE1L	0.502616	-0.613952	0.011	0.009	1	NO
TOMM20	0.0398191	-0.613734	0.078	0.062	1	NO
KIAA0556	0.540888	-0.612463	0.01	0.008	1	NO
RWDD2A	0.310137	-0.612352	0.015	0.012	1	NO
MRAS	0.413123	-0.611965	0.012	0.01	1	NO
HYAL2	0.0323545	-0.611498	0.063	0.049	1	NO
PLCB1	0.139297	-0.610525	0.023	0.017	1	NO
CEP170B	0.432214	-0.610358	0.013	0.011	1	NO
RHOBTB2	0.0483175	-0.609636	0.028	0.021	1	NO
ATP5MPL	0.460842	-0.609596	0.011	0.009	1	NO
ARNTL	0.129961	-0.609109	0.017	0.012	1	NO
BEND5	0.322331	-0.608876	0.01	0.008	1	NO
SOX18	0.00188613	-0.607761	0.131	0.1	1	NO
CALCRL	0.144768	-0.606875	0.229	0.192	1	NO
NDUFS7	0.020223	-0.606366	0.039	0.028	1	NO
DPH1	0.166828	-0.606124	0.012	0.009	1	NO
PRAG1	0.0524949	-0.605087	0.032	0.024	1	NO
PKP4	0.267845	-0.602614	0.03	0.025	1	NO
LAGE3	0.0269827	-0.60207	0.025	0.017	1	NO
MNAT1	0.0767911	-0.602025	0.033	0.025	1	NO
EAF2	0.0152155	-0.600957	0.063	0.048	1	NO
SLC30A4	0.0302158	-0.600204	0.025	0.017	1	NO
CPNE5	0.146501	-0.599934	0.026	0.021	1	NO
SEC16B	0.0423011	-0.599794	0.022	0.015	1	NO
THAP3	0.128261	-0.599272	0.016	0.012	1	NO
CIAPIN1	0.154255	-0.599267	0.01	0.006	1	NO
GREM1	0.168417	-0.598923	0.017	0.013	1	NO
PXDN	0.197026	-0.59892	0.018	0.014	1	NO
RNLS	0.413464	-0.59824	0.017	0.015	1	NO
EHD3	0.231789	-0.597993	0.03	0.025	1	NO
UMPS	0.0174071	-0.597718	0.027	0.018	1	NO
STIM2	0.298606	-0.597658	0.033	0.028	1	NO
TCEAL9	0.204529	-0.597006	0.017	0.013	1	NO
SF3B3	0.0873908	-0.596746	0.088	0.073	1	NO
TMEM126B	0.97493	-0.596575	0.01	0.009	1	NO
COL15A1	0.17962	-0.596206	0.202	0.17	1	NO
ACKR1	0.00104992	-0.595111	0.147	0.111	1	NO
TCEAL1	0.16462	-0.594927	0.029	0.023	1	NO
TEX2	0.0909696	-0.594872	0.012	0.008	1	NO
NELFCD	0.188357	-0.594436	0.034	0.028	1	NO
VDAC1	0.0839528	-0.591966	0.038	0.03	1	NO
CTRL	0.273524	-0.591449	0.013	0.01	1	NO
CCM2L	0.681462	-0.5911	0.022	0.02	1	NO
TOX	0.601336	-0.590759	0.016	0.014	1	NO
MTRES1	0.181965	-0.590651	0.014	0.011	1	NO
ARMCX4	0.481566	-0.59056	0.011	0.009	1	NO
KIAA1109	0.0576702	-0.588408	0.025	0.018	1	NO
SNRPF	0.0585237	-0.588109	0.038	0.029	1	NO
P2RY8	0.133242	-0.586969	0.016	0.011	1	NO
H2AFY2	0.209289	-0.586415	0.012	0.009	1	NO
TRIM5	0.0381545	-0.585718	0.049	0.037	1	NO
CRTAM	0.0314528	-0.58486	0.014	0.008	1	NO
ARMC9	0.229146	-0.584235	0.01	0.007	1	NO
TMEM255B	0.00666385	-0.583964	0.076	0.057	1	NO
GK5	0.08286	-0.583911	0.011	0.007	1	NO
PCDH17	0.0551051	-0.58342	0.027	0.02	1	NO
DHFR	0.265138	-0.583367	0.03	0.025	1	NO
SCCPDH	0.0247536	-0.582911	0.034	0.024	1	NO
COX4I2	0.127323	-0.580806	0.017	0.012	1	NO
GMDS	0.443646	-0.580395	0.026	0.023	1	NO
B3GNT9	0.244814	-0.580134	0.015	0.012	1	NO
MESD	0.00175658	-0.579484	0.05	0.033	1	NO
FCRLA	0.113993	-0.579043	0.014	0.01	1	NO
HOXB2	0.721077	-0.578712	0.012	0.011	1	NO
DPEP2	0.00335833	-0.578454	0.034	0.022	1	NO
SAP130	0.0901632	-0.57783	0.017	0.012	1	NO
TMEM107	0.382313	-0.575784	0.021	0.018	1	NO
ZDHHC4	0.0702659	-0.575246	0.034	0.026	1	NO
PIGC	0.153373	-0.575164	0.02	0.015	1	NO
TMEM160	0.0796523	-0.574614	0.026	0.019	1	NO
DRAM2	0.0994524	-0.573236	0.124	0.104	1	NO
SLC6A6	0.00687734	-0.573038	0.068	0.05	1	NO
MAP3K7	0.00748137	-0.57295	0.065	0.048	1	NO
LRTOMT	0.184471	-0.572733	0.015	0.011	1	NO
TMEM154	0.175315	-0.572711	0.023	0.019	1	NO
MMP15	0.286494	-0.572316	0.02	0.016	1	NO
TCEA3	0.0498477	-0.571902	0.019	0.013	1	NO
SLC37A2	0.313671	-0.570996	0.018	0.014	1	NO
SMYD4	0.119101	-0.570893	0.028	0.022	1	NO
PTPRF	0.0918578	-0.568762	0.013	0.009	1	NO
BRWD1	0.000546845	-0.56855	0.066	0.045	1	NO
THBD	0.295354	-0.568192	0.031	0.026	1	NO
ZNF747	0.54579	-0.567899	0.011	0.009	1	NO
ZSCAN21	0.16695	-0.567093	0.015	0.011	1	NO
DENND5B	0.0698063	-0.566571	0.031	0.023	1	NO
MECOM	0.00111414	-0.566112	0.031	0.019	1	NO
GATA6	0.147054	-0.56577	0.01	0.007	1	NO
RTL8A	0.164485	-0.565109	0.014	0.011	1	NO
SYNJ2	0.00506188	-0.564391	0.023	0.013	1	NO
JMJD4	0.132421	-0.564297	0.019	0.014	1	NO
USP39	0.212758	-0.564099	0.018	0.014	1	NO
TRAF3IP1	0.0338481	-0.563382	0.034	0.025	1	NO
ASNSD1	0.0398156	-0.563269	0.042	0.032	1	NO
RASSF6	0.159313	-0.562938	0.01	0.007	1	NO
RBPJ	0.0875162	-0.562246	0.044	0.035	1	NO
TLL1	0.0503766	-0.562074	0.042	0.032	1	NO
ADAT1	0.0280691	-0.56157	0.054	0.042	1	NO
TMEM41A	0.0832505	-0.560425	0.02	0.014	1	NO
CAMK2N1	0.364907	-0.560413	0.015	0.012	1	NO
NXT1	0.0213107	-0.559293	0.032	0.022	1	NO
MFSD5	0.254558	-0.559109	0.024	0.02	1	NO
TMEM38B	0.213491	-0.558066	0.023	0.019	1	NO
PSMD11	0.057729	-0.558036	0.029	0.022	1	NO
SIDT2	0.0959156	-0.557852	0.016	0.011	1	NO
PLXNA4	0.140192	-0.556487	0.021	0.016	1	NO
UBE2F	0.554948	-0.556398	0.015	0.013	1	NO
DTL	0.170467	-0.555857	0.011	0.008	1	NO
SLC16A14	0.029291	-0.555811	0.017	0.011	1	NO
LANCL2	0.157257	-0.555734	0.016	0.012	1	NO
ZNF689	0.0808814	-0.555669	0.017	0.012	1	NO
CFP	0.190311	-0.555647	0.035	0.029	1	NO
ZNF358	0.00739512	-0.555534	0.056	0.041	1	NO
INTS9	0.289832	-0.554694	0.01	0.008	1	NO
CSF3R	0.279185	-0.5533	0.017	0.013	1	NO
DEF8	0.00989527	-0.552736	0.01	0.005	1	NO
CHMP5	0.00926376	-0.552278	0.048	0.034	1	NO
FCGRT	0.00689073	-0.552173	0.052	0.037	1	NO
2024-03-02	0.238145	-0.551611	0.02	0.016	1	NO
CMKLR1	0.668505	-0.551357	0.026	0.024	1	NO
ODC1	0.455224	-0.55037	0.028	0.025	1	NO
CLECL1	0.125147	-0.55024	0.028	0.022	1	NO
SLC36A1	0.192182	-0.550144	0.028	0.023	1	NO
MMP2	0.022248	-0.549955	0.106	0.085	1	NO
GEMIN8	0.0200732	-0.549735	0.011	0.006	1	NO
PPP5C	0.0733798	-0.549581	0.036	0.028	1	NO
FAM174C	0.00840105	-0.549522	0.041	0.029	1	NO
RNF152	0.000618484	-0.549482	0.029	0.016	1	NO
RWDD1	0.00510284	-0.548985	0.05	0.035	1	NO
TUBGCP5	0.0147844	-0.548819	0.036	0.026	1	NO
TRMT61B	0.0188042	-0.548253	0.021	0.013	1	NO
VPS52	0.0166664	-0.548211	0.029	0.02	1	NO
EPHB4	0.0354818	-0.547555	0.062	0.049	1	NO
SLC9A6	0.274804	-0.546884	0.011	0.008	1	NO
KCTD2	0.200709	-0.546723	0.014	0.011	1	NO
HMBOX1	0.070329	-0.546404	0.027	0.02	1	NO
RPIA	0.11699	-0.545852	0.037	0.029	1	NO
PCDH12	0.160288	-0.545736	0.023	0.018	1	NO
SH3RF1	0.0243223	-0.54551	0.025	0.017	1	NO
EEF1B2	0.107501	-0.545391	0.136	0.114	1	NO
OSTC	0.005507	-0.545079	0.023	0.014	1	NO
B3GNT3	0.222308	-0.544742	0.014	0.011	1	NO
SDR16C5	0.115851	-0.544655	0.015	0.011	1	NO
GLMP	0.256908	-0.543293	0.02	0.016	1	NO
ACHE	0.212472	-0.542814	0.02	0.015	1	NO
SLC6A8	0.106765	-0.542235	0.01	0.006	1	NO
TMSB4X	4.16e-66	-0.54167	0.932	0.874	7.52e-62	NO
ZC3H10	0.00259825	-0.541581	0.036	0.023	1	NO
BOC	0.0627174	-0.541335	0.036	0.028	1	NO
PUS3	0.0459702	-0.540976	0.028	0.02	1	NO
GLCE	0.105944	-0.540882	0.033	0.026	1	NO
SHANK3	0.107437	-0.53988	0.073	0.061	1	NO
ZNF287	0.0947009	-0.539407	0.016	0.011	1	NO
MTHFD1L	0.0120814	-0.539158	0.022	0.014	1	NO
RRP12	0.192778	-0.538935	0.011	0.008	1	NO
ANXA4	0.10484	-0.538868	0.027	0.021	1	NO
POLD1	0.155694	-0.538178	0.012	0.008	1	NO
SFT2D1	0.0158137	-0.537448	0.039	0.028	1	NO
NAMPT	0.0768952	-0.536884	0.019	0.013	1	NO
RBX1	0.00320715	-0.536869	0.076	0.056	1	NO
ARMC7	0.0216735	-0.535771	0.02	0.013	1	NO
REV3L	0.0260041	-0.533241	0.039	0.029	1	NO
CBFA2T3	0.00985667	-0.531978	0.055	0.04	1	NO
PSMD4	0.000439554	-0.531804	0.054	0.035	1	NO
EFNB2	0.0376251	-0.531785	0.022	0.015	1	NO
ALDH6A1	0.208573	-0.531603	0.017	0.013	1	NO
GNB2	0.000378637	-0.531334	0.072	0.049	1	NO
MSH5	0.123402	-0.53039	0.023	0.018	1	NO
CORO2A	0.298006	-0.529704	0.02	0.017	1	NO
TMEM102	0.0193475	-0.529688	0.024	0.015	1	NO
ALG1	0.0216611	-0.529446	0.027	0.018	1	NO
CCDC28A	0.0275559	-0.528582	0.047	0.035	1	NO
USP54	0.0574338	-0.52843	0.021	0.015	1	NO
SOX5	0.445452	-0.528224	0.011	0.009	1	NO
PDPR	0.000917181	-0.528021	0.058	0.039	1	NO
TSPAN17	0.0624391	-0.527963	0.016	0.011	1	NO
ROGDI	0.143932	-0.527911	0.015	0.011	1	NO
SPIDR	0.0157704	-0.527394	0.02	0.012	1	NO
ZNF710	0.675045	-0.527289	0.01	0.009	1	NO
SELP	0.0166229	-0.527269	0.12	0.096	1	NO
C17orf49	0.024757	-0.526147	0.079	0.062	1	NO
ZKSCAN7	0.793541	-0.526066	0.013	0.012	1	NO
NECAP2	0.000931782	-0.525801	0.1	0.074	1	NO
RBM3	0.00165275	-0.525748	0.234	0.179	1	NO
ATXN1L	0.0109978	-0.52539	0.053	0.039	1	NO
KIAA1217	0.0811651	-0.525366	0.042	0.033	1	NO
TRMT13	0.0595038	-0.525253	0.036	0.028	1	NO
AGO4	0.0253918	-0.524952	0.036	0.026	1	NO
FOPNL	0.028944	-0.523463	0.018	0.011	1	NO
TFDP1	0.00354572	-0.523146	0.046	0.032	1	NO
COL4A1	0.00792436	-0.52311	0.213	0.168	1	NO
MAP3K21	0.455224	-0.52279	0.01	0.008	1	NO
SELENOK	0.171018	-0.522119	0.011	0.008	1	NO
PAK4	0.109112	-0.521954	0.022	0.016	1	NO
PRMT2	0.0428999	-0.521941	0.028	0.02	1	NO
SFXN4	0.00373964	-0.521205	0.026	0.016	1	NO
SNRPA1	0.00423236	-0.52107	0.037	0.025	1	NO
TCN2	0.0856948	-0.520904	0.036	0.028	1	NO
PLEKHG5	0.00336198	-0.520406	0.044	0.029	1	NO
UBL7	0.176586	-0.518993	0.039	0.032	1	NO
DCLK2	0.0660156	-0.518921	0.033	0.025	1	NO
TSPAN7	0.000659011	-0.517998	0.189	0.144	1	NO
TNFRSF11A	0.101709	-0.517933	0.014	0.01	1	NO
DTD1	0.0300899	-0.517922	0.04	0.03	1	NO
MCM2	0.183529	-0.517779	0.021	0.017	1	NO
CACNA1C	0.112703	-0.517238	0.01	0.007	1	NO
PLEKHG1	0.0192941	-0.516843	0.035	0.025	1	NO
SMPDL3A	0.256231	-0.516792	0.016	0.012	1	NO
MTPN	0.0182973	-0.515751	0.043	0.031	1	NO
SEC11A	0.000929072	-0.515677	0.171	0.129	1	NO
YBEY	0.0303233	-0.515473	0.026	0.018	1	NO
DYRK1B	0.0366612	-0.514558	0.03	0.022	1	NO
SEMA6D	0.164134	-0.513501	0.016	0.012	1	NO
WDR5	0.0168327	-0.512879	0.012	0.006	1	NO
CLEC7A	0.099814	-0.512781	0.041	0.032	1	NO
MIPEP	0.0471081	-0.512359	0.017	0.011	1	NO
LCAT	0.149971	-0.512175	0.016	0.012	1	NO
CCDC136	0.0460094	-0.512032	0.014	0.009	1	NO
FBLN5	0.000100036	-0.511795	0.035	0.019	1	NO
OSBPL2	0.0294566	-0.511432	0.054	0.041	1	NO
TFB1M	0.385859	-0.511325	0.016	0.013	1	NO
ZNF446	0.0979333	-0.510627	0.013	0.009	1	NO
DUSP11	0.0074847	-0.510342	0.062	0.046	1	NO
PIK3AP1	0.0315155	-0.510166	0.057	0.044	1	NO
INTS14	0.109263	-0.510054	0.02	0.015	1	NO
PARP6	0.00703573	-0.510008	0.037	0.025	1	NO
GFOD2	0.0172062	-0.50989	0.043	0.031	1	NO
RAMP2	0.00195554	-0.509002	0.19	0.147	1	NO
YARS	0.453005	-0.508883	0.019	0.016	1	NO
MTCH2	0.135022	-0.508833	0.022	0.017	1	NO
ZNF549	0.0108444	-0.507867	0.017	0.01	1	NO
IDH3A	0.32017	-0.507554	0.032	0.027	1	NO
TNK1	0.165717	-0.506936	0.022	0.017	1	NO
NOP9	0.0528156	-0.505718	0.038	0.029	1	NO
EI24	0.00563578	-0.505555	0.064	0.047	1	NO
KIAA0355	0.0139785	-0.504616	0.038	0.027	1	NO
RNF141	0.00641098	-0.504604	0.08	0.06	1	NO
STX2	0.0174806	-0.504414	0.058	0.044	1	NO
ICA1	0.416117	-0.504111	0.019	0.016	1	NO
WDR92	0.0600156	-0.503844	0.015	0.01	1	NO
NRROS	0.00495105	-0.503399	0.036	0.024	1	NO
DAPK2	0.386661	-0.502299	0.018	0.015	1	NO
DENR	0.0424305	-0.502241	0.03	0.022	1	NO
DUSP22	0.0138562	-0.501064	0.114	0.09	1	NO
DFFB	0.224934	-0.49942	0.017	0.013	1	NO
CAV2	0.00478547	-0.49899	0.051	0.036	1	NO
FBXW5	0.0539882	-0.498751	0.035	0.026	1	NO
SSR1	0.00816023	-0.498509	0.037	0.025	1	NO
KCTD15	0.0860811	-0.49775	0.011	0.007	1	NO
ZNF711	0.0387827	-0.497583	0.01	0.006	1	NO
MXI1	0.0179179	-0.497546	0.039	0.028	1	NO
ATF5	0.0177621	-0.497545	0.031	0.022	1	NO
RAB4B	0.0103676	-0.497471	0.04	0.028	1	NO
PTPN18	0.0874765	-0.496506	0.012	0.008	1	NO
BANK1	0.674453	-0.496346	0.015	0.014	1	NO
KIF3A	0.0370439	-0.495752	0.011	0.006	1	NO
SPTY2D1OS	0.043685	-0.495587	0.011	0.006	1	NO
NT5DC1	0.0886194	-0.495161	0.01	0.006	1	NO
SLC48A1	0.506299	-0.494899	0.015	0.013	1	NO
PRADC1	0.128408	-0.494772	0.013	0.009	1	NO
LMNB2	0.0593334	-0.494573	0.044	0.035	1	NO
NES	0.000508508	-0.494549	0.128	0.094	1	NO
FLVCR1	0.112677	-0.494484	0.01	0.007	1	NO
GPRC5B	0.0334374	-0.494329	0.056	0.043	1	NO
PRKCD	0.0262654	-0.493284	0.053	0.04	1	NO
STX3	0.00157687	-0.493045	0.036	0.022	1	NO
ANAPC13	0.00182905	-0.493036	0.039	0.025	1	NO
PHTF1	0.064809	-0.490993	0.021	0.015	1	NO
ZNF627	0.187103	-0.490941	0.012	0.009	1	NO
ZNF416	0.206162	-0.490845	0.012	0.009	1	NO
ERI1	0.122235	-0.490662	0.028	0.022	1	NO
SPATS2	0.0566182	-0.49026	0.053	0.042	1	NO
RFXANK	0.0339987	-0.490256	0.044	0.034	1	NO
POFUT1	0.108637	-0.4902	0.022	0.016	1	NO
RCBTB2	0.360323	-0.489742	0.021	0.018	1	NO
ADCK2	0.0851237	-0.489698	0.028	0.021	1	NO
ANKRD16	0.200939	-0.489252	0.019	0.015	1	NO
ARMC10	0.00436063	-0.48811	0.045	0.031	1	NO
PAQR7	0.09092	-0.488053	0.018	0.013	1	NO
HDAC2	0.0246967	-0.487512	0.034	0.025	1	NO
NHLRC2	0.0155872	-0.487401	0.059	0.045	1	NO
RUFY4	0.888591	-0.486847	0.011	0.01	1	NO
ZNF707	0.316988	-0.486733	0.016	0.013	1	NO
PGM5	0.0815303	-0.485347	0.048	0.039	1	NO
BAG1	0.00955129	-0.485177	0.029	0.019	1	NO
RAD52	0.139081	-0.485117	0.015	0.011	1	NO
PODN	0.260409	-0.484781	0.011	0.009	1	NO
TCIM	0.0183215	-0.483038	0.046	0.034	1	NO
PM20D2	0.007391	-0.48276	0.02	0.012	1	NO
ABHD17C	0.0464953	-0.482755	0.03	0.022	1	NO
THSD7A	0.241057	-0.482614	0.019	0.015	1	NO
HPS1	0.0158859	-0.482562	0.031	0.021	1	NO
TMEM91	0.0233257	-0.482213	0.019	0.012	1	NO
PET117	0.102438	-0.481973	0.01	0.006	1	NO
DNAJC18	0.0081921	-0.481956	0.038	0.026	1	NO
P2RY6	0.233124	-0.481881	0.014	0.011	1	NO
ADAMTS7	0.209355	-0.481721	0.014	0.011	1	NO
ABCC9	0.0403442	-0.48168	0.046	0.035	1	NO
EIF3D	0.0317266	-0.481206	0.08	0.064	1	NO
ZNF107	0.0614429	-0.48086	0.025	0.018	1	NO
MBTD1	0.00453642	-0.480747	0.042	0.028	1	NO
PIGF	0.00369571	-0.480625	0.038	0.025	1	NO
SLC7A5	0.0621441	-0.478648	0.014	0.009	1	NO
CEACAM21	0.240436	-0.478607	0.01	0.008	1	NO
ZNF592	0.0599134	-0.478213	0.016	0.011	1	NO
SLC38A5	0.0997222	-0.477955	0.012	0.008	1	NO
GABRE	0.106315	-0.477713	0.01	0.006	1	NO
SAMD4B	0.00836366	-0.477598	0.02	0.012	1	NO
KMT5A	0.0171336	-0.477499	0.019	0.011	1	NO
CCNB1IP1	0.0145748	-0.475788	0.028	0.019	1	NO
SETD1A	0.0190377	-0.475613	0.029	0.02	1	NO
RBM28	0.204071	-0.475251	0.023	0.019	1	NO
ANKRD37	0.113173	-0.475211	0.01	0.007	1	NO
GPX7	0.00560738	-0.47519	0.026	0.016	1	NO
GPR108	0.0016289	-0.475116	0.049	0.033	1	NO
PLD2	0.248024	-0.475044	0.019	0.015	1	NO
BMERB1	0.179301	-0.474982	0.019	0.015	1	NO
RAD51B	0.0174466	-0.474973	0.042	0.031	1	NO
HIP1	0.0390399	-0.47487	0.036	0.027	1	NO
POLRMT	0.0644193	-0.474658	0.011	0.007	1	NO
CLDN15	0.00492617	-0.474292	0.062	0.045	1	NO
PPFIBP1	0.0454755	-0.47411	0.057	0.045	1	NO
KIF1BP	0.132477	-0.473766	0.015	0.011	1	NO
HSPA12B	0.00344674	-0.473718	0.053	0.037	1	NO
EVI5L	0.02525	-0.473707	0.023	0.015	1	NO
SEMA3F	0.124469	-0.472806	0.063	0.053	1	NO
NDUFB5	0.000961717	-0.472233	0.085	0.062	1	NO
AMACR	0.0297802	-0.472164	0.017	0.011	1	NO
MEGF8	0.0286941	-0.471775	0.023	0.015	1	NO
POLL	0.116118	-0.47152	0.018	0.013	1	NO
MICAL2	0.102572	-0.471051	0.021	0.015	1	NO
SLC15A2	0.00411418	-0.470722	0.029	0.018	1	NO
NRDE2	0.139318	-0.470481	0.015	0.011	1	NO
DDX49	0.029749	-0.470291	0.035	0.026	1	NO
C5orf51	0.00775682	-0.469879	0.028	0.018	1	NO
TTF2	0.112215	-0.469516	0.01	0.007	1	NO
ACER3	0.121767	-0.469486	0.014	0.01	1	NO
PKN3	0.0398928	-0.469468	0.032	0.024	1	NO
METTL1	0.0766627	-0.469204	0.012	0.008	1	NO
FABP5	0.0496597	-0.4692	0.022	0.015	1	NO
NFATC2IP	0.0934272	-0.46918	0.018	0.012	1	NO
TGFB1	0.0127998	-0.468712	0.037	0.026	1	NO
ALS2CL	0.00275399	-0.468549	0.024	0.014	1	NO
AKR1E2	0.0438322	-0.468205	0.015	0.009	1	NO
CAPG	0.00704325	-0.467844	0.081	0.061	1	NO
DPM3	0.0109428	-0.467651	0.02	0.012	1	NO
VILL	0.0546511	-0.467247	0.019	0.013	1	NO
TRMT11	0.0385246	-0.467094	0.033	0.024	1	NO
UQCR10	0.0102485	-0.467021	0.062	0.046	1	NO
SCARF1	0.0162146	-0.466912	0.052	0.039	1	NO
ELN	0.00029585	-0.466285	0.032	0.018	1	NO
MFSD9	0.0724379	-0.46594	0.017	0.012	1	NO
SNUPN	0.0120922	-0.465705	0.035	0.024	1	NO
CSTA	0.878595	-0.465294	0.023	0.022	1	NO
BCAS3	0.0477465	-0.46521	0.039	0.03	1	NO
ZNF496	0.00159183	-0.465145	0.037	0.023	1	NO
MYO16	0.0800094	-0.464597	0.01	0.006	1	NO
GMFG	0.0763019	-0.464408	0.032	0.025	1	NO
XPOT	0.00886294	-0.464342	0.033	0.022	1	NO
USB1	0.00427165	-0.463892	0.031	0.019	1	NO
EDA	0.144631	-0.463628	0.014	0.01	1	NO
TMEM38A	0.0456512	-0.463574	0.01	0.005	1	NO
PGM3	0.128528	-0.463427	0.012	0.008	1	NO
FUNDC1	0.212482	-0.46327	0.01	0.007	1	NO
CCND1	0.0653028	-0.46292	0.049	0.039	1	NO
FBLN2	0.000735591	-0.462554	0.043	0.027	1	NO
FLYWCH2	0.00553649	-0.462469	0.032	0.02	1	NO
TAF9B	0.100154	-0.462362	0.016	0.011	1	NO
KLF3	0.00242559	-0.462242	0.059	0.042	1	NO
PIGO	0.00238618	-0.462205	0.054	0.037	1	NO
COL4A2	0.0021588	-0.461837	0.177	0.136	1	NO
TSR1	0.0406275	-0.461802	0.032	0.023	1	NO
TSSC4	0.00683592	-0.461788	0.036	0.025	1	NO
HEG1	0.00121624	-0.461472	0.105	0.077	1	NO
CD48	0.00695848	-0.461412	0.055	0.04	1	NO
PDLIM2	0.0491788	-0.461041	0.027	0.019	1	NO
GPR107	0.0238276	-0.460912	0.049	0.037	1	NO
F2R	0.208545	-0.460314	0.012	0.009	1	NO
USP6NL	0.00937107	-0.45947	0.018	0.01	1	NO
DGAT1	0.00718127	-0.459241	0.066	0.049	1	NO
GLRX3	0.0081784	-0.459055	0.047	0.034	1	NO
TGDS	0.114251	-0.458921	0.016	0.012	1	NO
CASTOR1	0.0811999	-0.458305	0.021	0.015	1	NO
SUMO2	2.92e-05	-0.457942	0.101	0.069	0.52747	NO
A2M	0.50404	-0.4577	0.554	0.447	1	NO
RBBP9	0.211057	-0.457288	0.014	0.011	1	NO
SH3BP5	0.00104	-0.456669	0.154	0.116	1	NO
MYCL	0.101297	-0.456286	0.019	0.014	1	NO
DHRS13	0.0157453	-0.45585	0.017	0.01	1	NO
BRPF3	0.0512654	-0.455647	0.019	0.013	1	NO
MTMR4	0.0179897	-0.455641	0.037	0.026	1	NO
MUSTN1	0.0513659	-0.454977	0.01	0.006	1	NO
CACNA1I	0.0164157	-0.454888	0.014	0.008	1	NO
ADCY6	0.0277701	-0.454306	0.027	0.019	1	NO
SNW1	0.100376	-0.454274	0.024	0.018	1	NO
TALDO1	0.00540889	-0.453698	0.045	0.031	1	NO
RNF170	0.0425416	-0.453297	0.029	0.021	1	NO
USP46	0.104348	-0.453052	0.013	0.009	1	NO
TATDN3	0.00438463	-0.45263	0.029	0.018	1	NO
ETV5	0.0781177	-0.452236	0.02	0.014	1	NO
ELP3	0.00390374	-0.452114	0.046	0.031	1	NO
MTG2	0.0619574	-0.451399	0.021	0.014	1	NO
NDUFAB1	0.0382166	-0.451133	0.068	0.054	1	NO
SYF2	0.00948729	-0.45094	0.06	0.045	1	NO
RAB39A	0.216761	-0.450731	0.01	0.008	1	NO
IMPDH2	0.0224555	-0.450557	0.067	0.052	1	NO
CEP170	0.0456363	-0.450512	0.035	0.026	1	NO
ALG14	0.364953	-0.450012	0.016	0.014	1	NO
LAMB1	0.0015598	-0.449998	0.069	0.049	1	NO
HES4	0.0165616	-0.449946	0.022	0.014	1	NO
GLE1	0.00414027	-0.449918	0.032	0.02	1	NO
PPIP5K2	0.0320252	-0.449655	0.058	0.045	1	NO
C7orf31	0.00845	-0.449149	0.017	0.009	1	NO
DICER1	0.000236161	-0.4491	0.076	0.052	1	NO
TIAF1	0.0609078	-0.448583	0.014	0.009	1	NO
MAGI1	0.0146514	-0.448525	0.024	0.016	1	NO
PTPRO	0.0946439	-0.448043	0.011	0.007	1	NO
HSPE1	0.00329161	-0.447983	0.049	0.034	1	NO
WDR41	0.0248044	-0.447568	0.036	0.026	1	NO
CAPS	0.0497573	-0.447552	0.028	0.02	1	NO
SIPA1L2	0.162131	-0.447483	0.021	0.017	1	NO
TMEM175	0.00322469	-0.446533	0.068	0.049	1	NO
PLRG1	0.019844	-0.44641	0.042	0.031	1	NO
NIPSNAP2	0.0278582	-0.446029	0.047	0.036	1	NO
C5orf15	0.00510459	-0.445961	0.031	0.02	1	NO
MLXIP	0.00998709	-0.444919	0.025	0.016	1	NO
RNF146	0.00206546	-0.444302	0.049	0.033	1	NO
SELENOF	1.23e-05	-0.443667	0.146	0.102	0.223056	NO
ZNF227	0.0284565	-0.442502	0.017	0.011	1	NO
LRATD2	7.63e-05	-0.44219	0.06	0.038	1	NO
MLH3	0.00501199	-0.442154	0.047	0.033	1	NO
GLRX	0.000241158	-0.442022	0.048	0.03	1	NO
MAP3K7CL	0.170037	-0.441992	0.014	0.01	1	NO
TOMM7	1.05e-08	-0.441557	0.136	0.085	0.000189889	NO
BRCC3	0.00435938	-0.441238	0.026	0.015	1	NO
HMOX1	0.0901659	-0.440895	0.02	0.015	1	NO
INIP	0.111515	-0.440539	0.015	0.011	1	NO
NLN	0.300414	-0.440498	0.013	0.01	1	NO
NRARP	0.0291419	-0.440488	0.013	0.008	1	NO
ARHGEF15	0.00238429	-0.440281	0.078	0.057	1	NO
LYN	0.00373238	-0.439873	0.085	0.064	1	NO
ZCRB1	0.000996352	-0.439742	0.065	0.045	1	NO
COTL1	0.000286415	-0.439685	0.182	0.136	1	NO
HMGB2	0.037535	-0.439407	0.046	0.035	1	NO
WSB1	3.97e-05	-0.439395	0.223	0.164	0.717147	NO
PELI3	0.0669552	-0.439355	0.013	0.008	1	NO
SF3B5	0.0026308	-0.439017	0.053	0.037	1	NO
MDH1	0.0161046	-0.438535	0.017	0.01	1	NO
MCCC1	0.00771221	-0.437983	0.042	0.029	1	NO
ESS2	0.0415082	-0.437715	0.025	0.018	1	NO
ACTR3	0.000141999	-0.437542	0.076	0.051	1	NO
SOS2	0.00360582	-0.436868	0.026	0.016	1	NO
LHX8	0.107898	-0.436692	0.011	0.007	1	NO
RAPGEF5	0.0791966	-0.436552	0.037	0.029	1	NO
LUC7L3	1.09e-07	-0.436376	0.235	0.163	0.0019749	NO
OSBPL11	0.0442012	-0.436253	0.03	0.022	1	NO
ASXL2	0.00593713	-0.436191	0.039	0.026	1	NO
C11orf49	0.102879	-0.436186	0.025	0.019	1	NO
ITPA	0.256053	-0.436132	0.021	0.017	1	NO
COLQ	0.0285231	-0.436009	0.01	0.005	1	NO
FGR	0.349636	-0.436009	0.018	0.015	1	NO
PSAT1	0.1176	-0.435654	0.018	0.013	1	NO
SLC27A4	0.0191797	-0.435534	0.028	0.019	1	NO
HENMT1	0.317803	-0.434869	0.011	0.009	1	NO
EXOC8	0.0100018	-0.434831	0.03	0.02	1	NO
ADD2	0.217571	-0.434805	0.011	0.008	1	NO
ZDHHC23	0.0946696	-0.434377	0.014	0.009	1	NO
ZBTB46	0.0177999	-0.43392	0.026	0.017	1	NO
PEBP1	5.35e-05	-0.433684	0.054	0.032	0.967353	NO
ABHD4	0.137694	-0.433537	0.012	0.008	1	NO
LMO2	2.94e-05	-0.433509	0.185	0.134	0.531946	NO
NDUFB2	0.00218409	-0.433418	0.058	0.041	1	NO
MTMR3	0.000130059	-0.43327	0.035	0.019	1	NO
PDE4B	0.0804563	-0.432582	0.029	0.022	1	NO
AGAP3	0.00667726	-0.432322	0.027	0.017	1	NO
NHP2	0.000314749	-0.43228	0.101	0.072	1	NO
RGS2	0.0796019	-0.432244	0.012	0.008	1	NO
RTCA	0.000238734	-0.431736	0.051	0.032	1	NO
TMEM50A	1.33e-06	-0.431602	0.167	0.114	0.024039	NO
CBLN3	0.0462014	-0.431531	0.024	0.017	1	NO
ELMOD3	0.0100219	-0.430943	0.028	0.019	1	NO
ERAP2	0.00258376	-0.430747	0.055	0.038	1	NO
MRS2	0.000941997	-0.430735	0.048	0.031	1	NO
JAG2	0.0740154	-0.430513	0.02	0.014	1	NO
APPL2	0.0691938	-0.429791	0.027	0.02	1	NO
BPNT1	0.0148004	-0.429507	0.03	0.02	1	NO
DCP1A	0.0102526	-0.429122	0.048	0.035	1	NO
CD99L2	0.329043	-0.429078	0.03	0.025	1	NO
RNF144B	0.0535214	-0.42865	0.029	0.022	1	NO
SGK1	0.00462761	-0.428492	0.047	0.033	1	NO
VAMP4	0.19731	-0.428109	0.011	0.008	1	NO
BCAP29	0.00616541	-0.427835	0.036	0.024	1	NO
PIGV	0.0912824	-0.427609	0.013	0.009	1	NO
SPSB1	0.0413931	-0.427375	0.022	0.015	1	NO
TBC1D2	0.0207655	-0.426601	0.017	0.01	1	NO
PHC2	0.00186004	-0.426399	0.034	0.021	1	NO
DUSP23	0.00262845	-0.42594	0.089	0.066	1	NO
RASL11A	0.320972	-0.425882	0.015	0.012	1	NO
A4GALT	0.0188111	-0.424703	0.047	0.034	1	NO
DZIP3	0.0516448	-0.424606	0.017	0.011	1	NO
SPTSSA	0.0100028	-0.424214	0.026	0.016	1	NO
NEDD1	0.00425943	-0.424179	0.043	0.029	1	NO
C1orf159	0.198357	-0.423714	0.012	0.009	1	NO
KBTBD4	0.0341439	-0.423696	0.027	0.019	1	NO
PIGR	0.50777	-0.423695	0.012	0.011	1	NO
CETP	0.299963	-0.423587	0.017	0.014	1	NO
TEX9	0.057626	-0.423528	0.019	0.013	1	NO
ABHD14B	0.000489639	-0.423394	0.035	0.02	1	NO
ISG15	0.0772787	-0.42326	0.042	0.033	1	NO
CCDC36	0.255402	-0.422805	0.01	0.007	1	NO
KDELR1	0.0692225	-0.422629	0.01	0.006	1	NO
NPM3	0.201245	-0.422362	0.022	0.018	1	NO
PDCD5	0.0842832	-0.422304	0.03	0.023	1	NO
CYYR1	4.52e-05	-0.421926	0.107	0.074	0.817453	NO
NUDT1	0.102578	-0.421863	0.024	0.018	1	NO
GSS	0.16165	-0.421743	0.016	0.012	1	NO
THAP11	0.0125143	-0.421402	0.036	0.025	1	NO
LIMS2	4.24e-07	-0.421356	0.12	0.078	0.00766992	NO
ACAD9	0.152248	-0.421315	0.02	0.015	1	NO
COCH	0.189764	-0.421224	0.014	0.01	1	NO
PLTP	0.000362208	-0.420983	0.044	0.027	1	NO
CPLX1	0.0129611	-0.42061	0.019	0.011	1	NO
UAP1L1	0.0617247	-0.420511	0.019	0.013	1	NO
CLCN4	0.0853317	-0.420508	0.015	0.01	1	NO
ANKRD28	0.00142959	-0.42038	0.063	0.044	1	NO
PTPN2	0.000350877	-0.420284	0.04	0.024	1	NO
BCDIN3D	0.00515107	-0.419987	0.022	0.012	1	NO
ARF5	0.0108808	-0.419726	0.054	0.039	1	NO
ZNF696	0.0698208	-0.419598	0.013	0.009	1	NO
LOXL2	0.127804	-0.419336	0.039	0.031	1	NO
LDB2	8.39e-05	-0.419058	0.086	0.059	1	NO
FAM189A2	0.232198	-0.419058	0.013	0.009	1	NO
LARGE2	0.186002	-0.418984	0.012	0.009	1	NO
USE1	0.0257579	-0.418933	0.024	0.016	1	NO
OCRL	0.0151702	-0.418732	0.025	0.017	1	NO
CACHD1	0.00257136	-0.418707	0.031	0.019	1	NO
DCAKD	0.00173826	-0.418407	0.035	0.022	1	NO
HSF1	0.0455189	-0.418178	0.025	0.018	1	NO
EIF3E	0.259369	-0.417871	0.011	0.009	1	NO
MAPK14	5.35e-05	-0.417798	0.06	0.037	0.967515	NO
DIMT1	0.00450049	-0.417583	0.043	0.029	1	NO
BEND7	0.128062	-0.417526	0.017	0.012	1	NO
CIP2A	0.0740853	-0.417333	0.011	0.007	1	NO
PTPN23	0.00187564	-0.416767	0.057	0.039	1	NO
ATPAF1	0.120824	-0.416639	0.035	0.028	1	NO
PCNX2	0.00116675	-0.416323	0.074	0.052	1	NO
CASP6	0.0755242	-0.415849	0.02	0.014	1	NO
PRMT3	0.000379346	-0.415666	0.037	0.022	1	NO
HDDC2	0.00349371	-0.415621	0.03	0.019	1	NO
PIK3C2A	4.15e-05	-0.415487	0.075	0.048	0.751004	NO
TTC7B	0.0160229	-0.415256	0.036	0.026	1	NO
NEK3	0.0290474	-0.414888	0.026	0.018	1	NO
RTEL1	0.0452774	-0.414563	0.026	0.019	1	NO
WDR89	0.0278466	-0.414516	0.028	0.02	1	NO
HAT1	0.031536	-0.414304	0.037	0.028	1	NO
DYRK1A	1.38e-05	-0.414199	0.103	0.068	0.249167	NO
FOSL2	0.0330228	-0.414073	0.02	0.013	1	NO
MMP9	0.183428	-0.413976	0.077	0.066	1	NO
SCRN3	0.000532001	-0.413783	0.04	0.025	1	NO
NFE2L1	5.29e-06	-0.413551	0.173	0.122	0.0955891	NO
ZNF552	0.0670348	-0.412797	0.013	0.008	1	NO
ANP32B	0.185943	-0.412688	0.027	0.022	1	NO
RHOD	0.189409	-0.412378	0.01	0.007	1	NO
HSD17B12	0.290041	-0.412265	0.01	0.008	1	NO
GSR	0.000641301	-0.412158	0.048	0.031	1	NO
UBE2D4	0.146463	-0.411568	0.029	0.023	1	NO
EMC1	0.0303483	-0.411521	0.028	0.02	1	NO
CDH24	0.465266	-0.411374	0.019	0.017	1	NO
KLHDC2	0.159712	-0.411363	0.024	0.019	1	NO
MAP7D3	0.0275583	-0.410949	0.017	0.01	1	NO
CCAR2	0.0017059	-0.410929	0.054	0.037	1	NO
TOX4	0.00355286	-0.410559	0.073	0.054	1	NO
HSPD1	0.00277574	-0.410102	0.051	0.036	1	NO
EMILIN2	0.0119456	-0.410058	0.018	0.011	1	NO
ARHGEF10	0.00594118	-0.409933	0.022	0.013	1	NO
ANGEL1	0.00542044	-0.409928	0.037	0.025	1	NO
CAT	0.0210868	-0.409877	0.052	0.039	1	NO
NIPAL3	0.00193834	-0.409643	0.027	0.015	1	NO
NDST1	7.35e-05	-0.409106	0.145	0.105	1	NO
RNF217	0.0591013	-0.408971	0.014	0.009	1	NO
EPN1	3.57e-05	-0.408937	0.087	0.057	0.645378	NO
C6orf136	0.107315	-0.408161	0.019	0.014	1	NO
RHOC	4.78e-05	-0.40815	0.168	0.122	0.864407	NO
ARAP3	0.0430707	-0.407846	0.018	0.012	1	NO
COL4A3	0.136081	-0.407672	0.014	0.01	1	NO
NDUFB11	0.000789736	-0.407658	0.065	0.045	1	NO
RDH14	0.00164144	-0.407341	0.043	0.028	1	NO
NIP7	0.119692	-0.407169	0.023	0.018	1	NO
ST6GALNAC4	0.0292536	-0.406982	0.04	0.03	1	NO
C8orf37	0.0738495	-0.406863	0.011	0.007	1	NO
ZNF257	0.133967	-0.406668	0.01	0.006	1	NO
SPEN	0.0172604	-0.406263	0.042	0.03	1	NO
RAMP3	6.52e-06	-0.406133	0.256	0.185	0.117834	NO
QSER1	0.00615718	-0.405926	0.044	0.031	1	NO
PLVAP	0.00317612	-0.405764	0.345	0.268	1	NO
MYEF2	0.00359404	-0.405632	0.044	0.029	1	NO
ZC2HC1A	0.0627821	-0.405602	0.03	0.023	1	NO
ABHD12	0.00303062	-0.405446	0.026	0.015	1	NO
TMEM185B	0.00826272	-0.405303	0.031	0.021	1	NO
ACOT9	0.0275815	-0.404586	0.057	0.044	1	NO
COQ5	0.0207334	-0.404523	0.036	0.026	1	NO
PITHD1	0.00116289	-0.404504	0.051	0.034	1	NO
DDIT4	0.00603122	-0.404413	0.108	0.083	1	NO
TENT2	0.00861254	-0.404394	0.053	0.039	1	NO
PMF1	0.00761307	-0.404319	0.044	0.031	1	NO
GMEB2	0.0182329	-0.404221	0.021	0.014	1	NO
RILPL2	0.00214079	-0.404044	0.056	0.039	1	NO
CARD6	0.0166009	-0.403882	0.036	0.025	1	NO
KIF16B	0.0659763	-0.403781	0.027	0.02	1	NO
FAM122A	0.00390822	-0.403727	0.033	0.021	1	NO
BOP1	0.0173927	-0.403422	0.025	0.016	1	NO
TRPM4	0.0782682	-0.403183	0.016	0.011	1	NO
ZBED5	0.0103506	-0.402704	0.035	0.024	1	NO
TTC21A	0.105204	-0.402581	0.014	0.009	1	NO
ASAP2	0.00109369	-0.402551	0.059	0.04	1	NO
ZNF598	0.0615389	-0.40244	0.024	0.017	1	NO
DDX3Y	0.0458504	-0.402385	0.081	0.066	1	NO
LHPP	0.0209085	-0.402179	0.025	0.017	1	NO
TSC22D2	0.001921	-0.402028	0.042	0.027	1	NO
TOMM5	0.00477057	-0.401797	0.08	0.06	1	NO
EIF3H	0.00433479	-0.401339	0.058	0.042	1	NO
NSA2	0.000595847	-0.401056	0.065	0.044	1	NO
GEMIN5	0.028571	-0.40087	0.024	0.016	1	NO
UBXN8	0.0442202	-0.400138	0.011	0.006	1	NO
GYPC	0.000737291	-0.40002	0.078	0.055	1	NO
HIVEP2	0.0699708	-0.399826	0.02	0.014	1	NO
TUBGCP4	0.0258575	-0.399635	0.013	0.007	1	NO
SAE1	0.0275346	-0.398689	0.034	0.025	1	NO
SF3A1	0.00210905	-0.398623	0.04	0.026	1	NO
NIPA1	0.322965	-0.398616	0.017	0.014	1	NO
ARIH1	0.000432655	-0.398598	0.061	0.04	1	NO
MAD2L2	0.00237733	-0.398419	0.046	0.031	1	NO
MAP1LC3B	0.000314067	-0.398393	0.053	0.034	1	NO
RNF7	0.000820724	-0.397501	0.154	0.117	1	NO
SCNM1	0.0146168	-0.397468	0.041	0.029	1	NO
UXT	1.17e-05	-0.397248	0.144	0.101	0.210806	NO
NDUFS2	0.000710019	-0.397103	0.078	0.055	1	NO
LDHB	0.00011045	-0.396779	0.088	0.06	1	NO
RNF19B	0.0232011	-0.396669	0.06	0.046	1	NO
HIGD2A	0.00172097	-0.396631	0.07	0.05	1	NO
MIS18BP1	0.00679151	-0.396464	0.08	0.061	1	NO
RGP1	0.0419947	-0.396366	0.034	0.025	1	NO
ABHD8	0.00329185	-0.396234	0.016	0.008	1	NO
CD1D	0.0771021	-0.396164	0.022	0.016	1	NO
CNEP1R1	0.00112514	-0.396057	0.036	0.022	1	NO
FAR2	0.0359757	-0.395955	0.021	0.014	1	NO
BROX	5e-05	-0.395585	0.056	0.034	0.904962	NO
ARF4	0.00102534	-0.395524	0.025	0.014	1	NO
OTUD7B	0.053033	-0.395506	0.017	0.011	1	NO
ITGA3	0.0458511	-0.39512	0.026	0.019	1	NO
MEF2A	6.94e-05	-0.395029	0.074	0.049	1	NO
FXN	0.0163663	-0.394973	0.019	0.011	1	NO
ANO6	0.000435391	-0.394951	0.061	0.041	1	NO
ZNF213	0.206518	-0.394906	0.013	0.009	1	NO
SLC25A15	0.15982	-0.394502	0.01	0.007	1	NO
NPDC1	1.93e-08	-0.39446	0.29	0.2	0.000348564	NO
HRAS	0.0371972	-0.39438	0.02	0.014	1	NO
NUDT7	0.0760258	-0.394031	0.02	0.014	1	NO
ARV1	0.00545571	-0.393974	0.034	0.022	1	NO
RASGRP3	0.00873148	-0.393881	0.056	0.042	1	NO
NADK	0.0269154	-0.39355	0.035	0.025	1	NO
KMO	0.0624391	-0.393434	0.016	0.011	1	NO
IGFBP2	0.00175175	-0.393108	0.063	0.045	1	NO
SIRT5	0.0434217	-0.392845	0.028	0.02	1	NO
ZNRF3	0.0389424	-0.392673	0.013	0.008	1	NO
ZNF300	0.0238206	-0.392321	0.017	0.01	1	NO
PALM2-AKAP2	7.99e-06	-0.392183	0.136	0.094	0.144542	NO
ZNF420	0.0467704	-0.391496	0.012	0.007	1	NO
MX1	0.00120793	-0.391111	0.078	0.056	1	NO
FZD4	0.000149795	-0.390898	0.1	0.07	1	NO
PRCP	2.56e-05	-0.390417	0.202	0.147	0.463257	NO
IFI27L1	0.228267	-0.390387	0.01	0.007	1	NO
VPS51	0.00676607	-0.390162	0.032	0.021	1	NO
CTNNBIP1	0.0944785	-0.39014	0.027	0.02	1	NO
CCS	0.000232378	-0.38969	0.056	0.036	1	NO
TRAPPC1	0.0056806	-0.38954	0.058	0.042	1	NO
TYW3	0.0522796	-0.389346	0.036	0.027	1	NO
ERH	0.000581417	-0.388943	0.051	0.033	1	NO
AGK	0.0387914	-0.388651	0.025	0.017	1	NO
HDLBP	0.00204297	-0.387915	0.07	0.05	1	NO
TRAF3IP2	0.443028	-0.387673	0.028	0.025	1	NO
P4HB	0.000688233	-0.387371	0.065	0.045	1	NO
CDH5	8.27e-06	-0.38717	0.159	0.112	0.14958	NO
TMEM184B	0.00448763	-0.387069	0.059	0.042	1	NO
TSTA3	0.00475121	-0.387046	0.038	0.026	1	NO
TP53	0.000125345	-0.386571	0.132	0.095	1	NO
CDKN2C	0.127558	-0.386516	0.012	0.008	1	NO
RAB5IF	0.000808805	-0.386369	0.053	0.035	1	NO
LSM1	0.0324634	-0.386225	0.04	0.029	1	NO
SFXN3	0.384187	-0.385745	0.012	0.009	1	NO
HELZ2	0.547215	-0.385088	0.011	0.009	1	NO
PTDSS2	0.509255	-0.384625	0.018	0.016	1	NO
PSEN2	0.0420879	-0.38436	0.022	0.015	1	NO
PRDM1	0.000343992	-0.384331	0.063	0.042	1	NO
PLSCR4	1.47e-05	-0.38432	0.06	0.036	0.265464	NO
TSHZ2	0.0213602	-0.384125	0.063	0.049	1	NO
FAM200B	0.0629087	-0.384113	0.035	0.026	1	NO
ADRB2	0.00382371	-0.384106	0.032	0.02	1	NO
FRMD4A	0.00130645	-0.383595	0.052	0.035	1	NO
LPAR5	0.0430564	-0.38351	0.021	0.014	1	NO
TDRD10	0.0495444	-0.383202	0.011	0.006	1	NO
ENPEP	0.114902	-0.382856	0.013	0.009	1	NO
PODXL	1.1e-05	-0.382602	0.113	0.077	0.198087	NO
VMA21	0.00436107	-0.382379	0.051	0.036	1	NO
PSMD14	0.255753	-0.38235	0.015	0.012	1	NO
C11orf80	8.71e-05	-0.382097	0.045	0.026	1	NO
FCHSD2	0.00119213	-0.381865	0.065	0.045	1	NO
RNF169	4.63e-05	-0.381812	0.059	0.037	0.837494	NO
NT5C	0.00588716	-0.381723	0.039	0.026	1	NO
GPD1L	0.015986	-0.381557	0.026	0.017	1	NO
TMEM14B	0.00567656	-0.381029	0.022	0.013	1	NO
GET3	0.00468557	-0.380973	0.05	0.035	1	NO
SLC52A2	0.00164156	-0.38096	0.031	0.019	1	NO
ADCY1	0.044072	-0.380837	0.011	0.006	1	NO
RIMKLB	0.00110334	-0.380749	0.056	0.038	1	NO
ANKS6	0.171016	-0.38074	0.016	0.012	1	NO
ANKRD65	0.00011906	-0.380542	0.083	0.057	1	NO
ZNF264	0.000253579	-0.379944	0.091	0.064	1	NO
SLC15A4	0.000648311	-0.379704	0.058	0.039	1	NO
ME1	0.147377	-0.379341	0.012	0.009	1	NO
CSRNP1	0.0473069	-0.378875	0.012	0.007	1	NO
LRRC58	0.000435005	-0.378869	0.043	0.027	1	NO
SNRNP48	0.000182121	-0.37884	0.046	0.028	1	NO
PLA1A	0.000112895	-0.378416	0.1	0.07	1	NO
DUSP2	0.0322283	-0.37838	0.034	0.025	1	NO
CENPU	0.26973	-0.378263	0.012	0.009	1	NO
LBHD1	0.0253226	-0.378222	0.018	0.011	1	NO
CFAP410	0.00838424	-0.378164	0.036	0.024	1	NO
LARS2	0.070776	-0.378158	0.028	0.021	1	NO
FCGR2A	0.303345	-0.377978	0.012	0.009	1	NO
CCR5	0.119099	-0.377954	0.025	0.019	1	NO
NDRG4	0.337305	-0.377655	0.01	0.008	1	NO
RPAP2	0.0110853	-0.377593	0.02	0.012	1	NO
MGLL	0.000171643	-0.377444	0.064	0.042	1	NO
UPF3A	0.0158181	-0.377423	0.035	0.025	1	NO
ECH1	0.000751057	-0.377216	0.12	0.089	1	NO
DBI	0.00198637	-0.377183	0.041	0.026	1	NO
MAP4K4	1.13e-05	-0.377028	0.131	0.091	0.204178	NO
GXYLT1	0.245277	-0.376939	0.011	0.008	1	NO
SIGLEC6	0.26562	-0.376872	0.015	0.012	1	NO
HNRNPC	0.0100371	-0.376666	0.042	0.03	1	NO
DOCK4	0.00275097	-0.376612	0.064	0.046	1	NO
GRN	1.23e-05	-0.376583	0.136	0.094	0.22186	NO
SMIM20	0.0256739	-0.376299	0.031	0.022	1	NO
CDH3	0.0149965	-0.376281	0.024	0.015	1	NO
SLC25A51	0.0381141	-0.376232	0.031	0.022	1	NO
POLR1B	0.00679573	-0.375359	0.018	0.01	1	NO
ECE1	1.22e-06	-0.375154	0.152	0.104	0.0220053	NO
PRX	0.0519823	-0.374869	0.012	0.008	1	NO
STXBP1	0.00404879	-0.374156	0.045	0.031	1	NO
MED22	0.000311602	-0.374032	0.049	0.031	1	NO
GTF3A	0.000107624	-0.373914	0.084	0.057	1	NO
NAIF1	0.0900241	-0.373471	0.017	0.012	1	NO
PRKG1	1.04e-05	-0.373466	0.053	0.03	0.187187	NO
ZNF606	0.0059853	-0.373088	0.029	0.018	1	NO
MIEN1	0.180441	-0.373048	0.023	0.018	1	NO
NID1	0.000762363	-0.372335	0.035	0.021	1	NO
GAPT	0.0125265	-0.372316	0.032	0.022	1	NO
EEF2	0.983183	-0.372314	0.623	0.482	1	NO
APOOL	0.00219977	-0.37207	0.029	0.017	1	NO
KDM6A	0.0955349	-0.371976	0.022	0.017	1	NO
ITCH	0.151283	-0.371775	0.011	0.008	1	NO
ZFP69	0.209706	-0.371767	0.013	0.009	1	NO
PLXNA2	0.00238505	-0.371615	0.018	0.009	1	NO
MZB1	0.00208531	-0.371331	0.111	0.084	1	NO
GLB1L	0.0607987	-0.371253	0.01	0.006	1	NO
POLR2L	3e-05	-0.370967	0.108	0.074	0.542194	NO
PPIH	0.0091679	-0.370878	0.021	0.012	1	NO
PXK	0.000237946	-0.370754	0.052	0.033	1	NO
MINK1	1.55e-07	-0.370587	0.189	0.128	0.00279733	NO
CFAP54	0.0127872	-0.370297	0.016	0.009	1	NO
SCN3A	0.422243	-0.370243	0.011	0.009	1	NO
AK4	0.0171922	-0.370219	0.011	0.005	1	NO
PLPP3	0.00659436	-0.370162	0.079	0.06	1	NO
UFC1	8.64e-05	-0.370145	0.064	0.041	1	NO
DHRSX	0.0720799	-0.370042	0.025	0.019	1	NO
APTX	0.000213878	-0.3694	0.043	0.025	1	NO
PLBD2	0.038477	-0.369191	0.015	0.009	1	NO
KLF6	0.0973002	-0.36914	0.013	0.009	1	NO
REXO2	0.00150166	-0.368977	0.062	0.043	1	NO
GATB	0.122988	-0.368843	0.015	0.011	1	NO
IRAK3	0.0333329	-0.368706	0.03	0.022	1	NO
TMEM168	0.000162334	-0.368701	0.072	0.048	1	NO
TYK2	0.000137931	-0.368678	0.081	0.055	1	NO
PSMG1	0.0726755	-0.368562	0.029	0.022	1	NO
INKA1	0.063753	-0.368544	0.016	0.011	1	NO
LGALS2	0.109727	-0.368443	0.062	0.051	1	NO
S100A16	3.54e-05	-0.368442	0.145	0.104	0.640383	NO
ACE	0.00289145	-0.368171	0.042	0.028	1	NO
UPRT	0.26042	-0.368055	0.013	0.01	1	NO
CHCHD3	0.0173111	-0.367956	0.035	0.025	1	NO
FSCN1	0.109309	-0.367281	0.034	0.027	1	NO
AQP3	0.00640673	-0.367234	0.034	0.022	1	NO
PITRM1	0.0133944	-0.367203	0.059	0.044	1	NO
GRAMD4	0.0366073	-0.366546	0.037	0.027	1	NO
GBA	0.00950057	-0.366409	0.037	0.026	1	NO
ZFHX2	0.110744	-0.366357	0.012	0.008	1	NO
GPN1	0.119676	-0.366097	0.026	0.02	1	NO
PASK	0.0933424	-0.365777	0.021	0.015	1	NO
EBPL	0.00761922	-0.365691	0.019	0.011	1	NO
KRCC1	0.00159853	-0.365478	0.062	0.043	1	NO
ING3	0.0397071	-0.36539	0.017	0.011	1	NO
NAB1	0.0006392	-0.365229	0.038	0.023	1	NO
ZBTB21	0.000378753	-0.365068	0.033	0.019	1	NO
FXYD6	0.000160792	-0.364902	0.079	0.053	1	NO
FAM199X	0.00600367	-0.3649	0.048	0.034	1	NO
SLC17A9	0.0384602	-0.364877	0.024	0.017	1	NO
LRRC8A	8.02e-05	-0.364458	0.066	0.043	1	NO
COG8	0.00611811	-0.364208	0.031	0.02	1	NO
FBN1	4.31e-05	-0.364035	0.082	0.054	0.780158	NO
LIN37	0.15141	-0.36258	0.013	0.009	1	NO
STAM2	0.0392108	-0.362095	0.021	0.014	1	NO
CDC7	0.0559126	-0.361992	0.013	0.008	1	NO
FGD2	0.0130237	-0.361983	0.053	0.039	1	NO
AC119396.1	0.0129802	-0.361717	0.026	0.017	1	NO
SLC7A6OS	0.00372924	-0.361296	0.032	0.02	1	NO
COQ4	0.00175827	-0.361037	0.059	0.041	1	NO
CD63	1.62e-08	-0.360578	0.195	0.13	0.000293539	NO
MYBL2	0.241581	-0.360571	0.02	0.016	1	NO
SEPTIN10	0.00597201	-0.360235	0.046	0.032	1	NO
RNASEK	9.96e-05	-0.360052	0.116	0.082	1	NO
MGST2	0.00157323	-0.359998	0.064	0.045	1	NO
E4F1	0.0129015	-0.35976	0.038	0.026	1	NO
UBTD2	0.0363555	-0.359743	0.034	0.025	1	NO
RASSF9	0.0621171	-0.359623	0.038	0.029	1	NO
KLHL3	0.0693745	-0.359562	0.025	0.019	1	NO
NEK7	0.00466514	-0.359545	0.064	0.046	1	NO
VPS35L	0.00695274	-0.359204	0.034	0.023	1	NO
PLAU	0.383788	-0.358582	0.011	0.009	1	NO
UTY	2.24e-05	-0.35851	0.074	0.048	0.405975	NO
USP24	2.23e-06	-0.358409	0.1	0.064	0.0403132	NO
SMG9	0.00808888	-0.358313	0.032	0.021	1	NO
MICU2	0.000612331	-0.358244	0.077	0.054	1	NO
ZFP14	0.0861395	-0.358196	0.025	0.019	1	NO
COX8A	0.00161154	-0.358111	0.035	0.022	1	NO
SLC4A7	0.0218154	-0.35798	0.047	0.035	1	NO
PGLS	0.00480184	-0.357972	0.063	0.046	1	NO
ARFGAP2	0.000396575	-0.357936	0.063	0.042	1	NO
EMC2	1.06e-05	-0.357908	0.071	0.044	0.192072	NO
NAA20	0.0721508	-0.357831	0.019	0.014	1	NO
DEPDC5	0.000118805	-0.357657	0.051	0.031	1	NO
TMTC4	0.143302	-0.356953	0.023	0.018	1	NO
STOML2	0.0100762	-0.356616	0.038	0.026	1	NO
FAM20A	0.00890561	-0.35659	0.021	0.013	1	NO
GLUL	2.33e-05	-0.356076	0.194	0.141	0.421643	NO
FBXL7	0.0315861	-0.355752	0.011	0.006	1	NO
ASPRV1	0.170654	-0.355738	0.011	0.008	1	NO
HGSNAT	0.0013177	-0.355675	0.041	0.026	1	NO
RASIP1	3.55e-06	-0.355531	0.101	0.066	0.0642884	NO
OCEL1	0.0558392	-0.355362	0.013	0.008	1	NO
TTPAL	0.108531	-0.354872	0.015	0.01	1	NO
HIST1H1D	1.85e-06	-0.35481	0.104	0.068	0.0335055	NO
COX4I1	5.84e-05	-0.354575	0.096	0.066	1	NO
CST7	0.00927712	-0.354214	0.042	0.029	1	NO
MADD	1.09e-05	-0.353932	0.076	0.048	0.196844	NO
S1PR4	0.00352681	-0.35265	0.049	0.034	1	NO
ZNF324	0.0975904	-0.352172	0.013	0.009	1	NO
TINF2	7.83e-05	-0.352067	0.064	0.041	1	NO
CD200	0.000200505	-0.351821	0.052	0.033	1	NO
NAV1	0.000137076	-0.351801	0.075	0.05	1	NO
MTMR2	0.171969	-0.35141	0.043	0.036	1	NO
TMEM179B	2.6e-05	-0.351054	0.072	0.046	0.470527	NO
AAAS	0.000102295	-0.35093	0.059	0.037	1	NO
LACTB2	0.0134827	-0.350922	0.032	0.022	1	NO
NSMF	0.00228403	-0.350683	0.03	0.019	1	NO
TMEM223	0.168668	-0.350375	0.014	0.01	1	NO
KLHL23	0.0297606	-0.350187	0.013	0.008	1	NO
CRLS1	0.00103433	-0.350076	0.061	0.042	1	NO
SDHAF1	0.0187693	-0.349852	0.029	0.02	1	NO
UBE2A	0.000115453	-0.34971	0.053	0.033	1	NO
PTPRG	7.17e-05	-0.349614	0.067	0.043	1	NO
BRI3	9.84e-08	-0.349483	0.187	0.126	0.00177976	NO
SMG7	0.0377067	-0.349274	0.02	0.013	1	NO
GAA	0.000248855	-0.349244	0.071	0.048	1	NO
TRNAU1AP	0.0291033	-0.348778	0.021	0.014	1	NO
GPR137	0.00333532	-0.348474	0.026	0.015	1	NO
ATP6V1B2	0.00935721	-0.348364	0.07	0.053	1	NO
CSNK1G1	0.0232949	-0.348278	0.032	0.022	1	NO
CAMKK2	0.000355186	-0.348208	0.05	0.032	1	NO
PES1	0.0143767	-0.347945	0.042	0.03	1	NO
DKC1	2.73e-05	-0.347614	0.061	0.038	0.494002	NO
ELK4	8.79e-07	-0.347587	0.135	0.09	0.0158905	NO
FAM49A	0.00439558	-0.347136	0.041	0.028	1	NO
PAOX	0.0261295	-0.346832	0.015	0.009	1	NO
UROS	0.000443157	-0.346752	0.045	0.028	1	NO
GUCD1	0.000184466	-0.346401	0.065	0.043	1	NO
ZDHHC9	0.0148685	-0.34614	0.016	0.009	1	NO
RNF103	1.2e-06	-0.34613	0.061	0.034	0.0216589	NO
THEMIS2	0.00492116	-0.346057	0.048	0.033	1	NO
MTIF2	0.000353569	-0.345987	0.072	0.049	1	NO
DNAJC25	0.0100368	-0.345788	0.024	0.015	1	NO
RABGGTA	0.0101601	-0.345342	0.037	0.026	1	NO
KLHDC10	0.0324876	-0.344901	0.021	0.014	1	NO
QARS	1.42e-07	-0.344564	0.158	0.105	0.00257068	NO
CMC4	0.000114608	-0.344407	0.055	0.034	1	NO
TDRD3	0.0133536	-0.344245	0.033	0.023	1	NO
PNPLA6	0.000363813	-0.343853	0.063	0.042	1	NO
ZNF141	1.05e-05	-0.343824	0.072	0.045	0.190223	NO
ZNF106	7.58e-07	-0.343777	0.084	0.051	0.0137039	NO
RTN4IP1	0.0281333	-0.343612	0.011	0.006	1	NO
CDC42EP4	0.00877495	-0.343269	0.032	0.021	1	NO
ZNF266	0.000356428	-0.342973	0.065	0.044	1	NO
DTHD1	0.270558	-0.342922	0.018	0.015	1	NO
IL17RC	0.00532411	-0.342833	0.014	0.007	1	NO
MED28	3.22e-05	-0.342592	0.065	0.041	0.582536	NO
RAD17	0.0186646	-0.342496	0.014	0.008	1	NO
CRY1	0.00298401	-0.342256	0.03	0.019	1	NO
FAM50B	0.0397248	-0.341862	0.018	0.012	1	NO
MAP3K11	2.76e-06	-0.341845	0.119	0.079	0.0498927	NO
PIP4K2A	0.00130087	-0.341778	0.06	0.041	1	NO
COBLL1	9.29e-05	-0.341764	0.059	0.037	1	NO
PIK3R3	0.000587456	-0.341688	0.08	0.056	1	NO
PDZD2	0.0553992	-0.341347	0.018	0.012	1	NO
RPF2	0.00361269	-0.341313	0.035	0.023	1	NO
CMSS1	0.0636154	-0.341246	0.029	0.022	1	NO
PAN3	4.96e-06	-0.341246	0.113	0.076	0.0896786	NO
EMP2	0.0417302	-0.341243	0.026	0.019	1	NO
NFIB	1.9e-06	-0.341178	0.145	0.099	0.0344103	NO
GNA11	0.00625719	-0.341157	0.023	0.014	1	NO
EDEM3	9.92e-06	-0.34106	0.087	0.057	0.179356	NO
ZSWIM7	0.00115924	-0.340931	0.034	0.021	1	NO
GTF2I	4.18e-05	-0.340919	0.073	0.047	0.756665	NO
BLOC1S1	5.46e-07	-0.340776	0.124	0.08	0.00988206	NO
DEPP1	1.22e-05	-0.340632	0.066	0.04	0.220234	NO
EFNA1	0.00143956	-0.340571	0.039	0.025	1	NO
PHKA2	0.0088188	-0.33987	0.027	0.017	1	NO
WDFY3	0.0112959	-0.339744	0.031	0.021	1	NO
SOGA1	0.000127192	-0.339106	0.069	0.046	1	NO
NXN	0.0465625	-0.338669	0.03	0.022	1	NO
TRAF5	0.00210251	-0.338613	0.091	0.067	1	NO
PEX2	0.0261718	-0.338491	0.021	0.014	1	NO
ERMP1	0.000957134	-0.338255	0.035	0.021	1	NO
TTLL3	0.0459366	-0.338208	0.053	0.042	1	NO
KANK3	0.0265288	-0.337949	0.022	0.015	1	NO
MPI	0.000159637	-0.337766	0.032	0.017	1	NO
MICAL3	0.0231488	-0.337227	0.048	0.036	1	NO
COPS4	0.000121217	-0.336981	0.051	0.031	1	NO
SIL1	0.0395848	-0.336964	0.021	0.014	1	NO
HNRNPH3	0.000408101	-0.336898	0.042	0.025	1	NO
EPS8	0.000202846	-0.336868	0.046	0.028	1	NO
PRKCB	9.42e-05	-0.336747	0.117	0.083	1	NO
GGT5	0.00340383	-0.336564	0.04	0.027	1	NO
PSMC4	0.000138229	-0.336258	0.059	0.038	1	NO
KCTD20	0.000856914	-0.336048	0.061	0.041	1	NO
LIMD1	4.98e-05	-0.335832	0.072	0.047	0.901025	NO
SPATA33	0.0103223	-0.335734	0.014	0.007	1	NO
PPA1	0.0300527	-0.335548	0.02	0.013	1	NO
ENO1	0.000179287	-0.335428	0.042	0.025	1	NO
ZSWIM8	0.000306132	-0.335008	0.079	0.055	1	NO
NDUFA11	0.0250094	-0.334979	0.039	0.029	1	NO
APH1A	3.64e-09	-0.334861	0.104	0.06	6.58e-05	NO
CDIPT	0.0015897	-0.334843	0.053	0.036	1	NO
PDE8A	0.00621296	-0.334754	0.031	0.02	1	NO
DLST	0.00048591	-0.334732	0.052	0.034	1	NO
FRG1	0.0126182	-0.334703	0.019	0.011	1	NO
ZNF138	0.00151384	-0.334621	0.026	0.014	1	NO
RNF187	0.000250392	-0.334444	0.109	0.078	1	NO
DAD1	8.68e-05	-0.334266	0.047	0.028	1	NO
FLOT1	8.43e-05	-0.33422	0.076	0.051	1	NO
SIX5	0.0179995	-0.334205	0.017	0.01	1	NO
NDUFAF2	0.00814577	-0.334131	0.017	0.009	1	NO
RAB39B	0.0889459	-0.333993	0.01	0.006	1	NO
TFPT	0.0817207	-0.333825	0.011	0.007	1	NO
UBD	5.2e-06	-0.333813	0.107	0.071	0.0941061	NO
KBTBD7	0.0683082	-0.333536	0.012	0.008	1	NO
TYROBP	0.0111642	-0.332868	0.034	0.023	1	NO
TRAT1	0.00799826	-0.332584	0.06	0.045	1	NO
TMEM165	0.0088798	-0.332482	0.035	0.023	1	NO
VPS25	0.000390172	-0.332337	0.051	0.032	1	NO
MED10	0.000891654	-0.33157	0.065	0.045	1	NO
CTPS1	0.0165779	-0.331525	0.034	0.023	1	NO
NPHP4	0.0255688	-0.331422	0.013	0.008	1	NO
IGHA1	5.81e-06	-0.331359	0.384	0.39	0.105064	NO
CARD11	3.4e-07	-0.331333	0.086	0.051	0.0061562	NO
IL13RA1	0.00923149	-0.331228	0.028	0.019	1	NO
RALB	0.000687784	-0.331176	0.045	0.028	1	NO
HADH	0.0427806	-0.331142	0.017	0.011	1	NO
MYO10	0.0291618	-0.330747	0.019	0.012	1	NO
ASB7	0.00254866	-0.330705	0.029	0.017	1	NO
CD320	0.000148818	-0.330228	0.05	0.031	1	NO
IRAK4	0.182259	-0.330102	0.011	0.008	1	NO
TMEM143	0.354482	-0.330076	0.013	0.011	1	NO
ACBD5	0.00133159	-0.329579	0.041	0.026	1	NO
TEAD2	0.0074984	-0.329422	0.047	0.033	1	NO
GPX4	0.000474702	-0.329148	0.15	0.113	1	NO
PRPF6	4.77e-06	-0.328957	0.128	0.087	0.0863229	NO
CADPS2	0.000284476	-0.32872	0.073	0.049	1	NO
HCFC1	0.000834652	-0.328251	0.052	0.034	1	NO
TEX10	0.0257218	-0.328221	0.024	0.016	1	NO
GM2A	0.0108901	-0.328176	0.047	0.034	1	NO
MAPK11	0.0156496	-0.32808	0.053	0.04	1	NO
DESI1	0.00123098	-0.32801	0.036	0.022	1	NO
JDP2	0.192929	-0.327677	0.011	0.008	1	NO
JAM2	0.00692195	-0.327208	0.043	0.03	1	NO
VPS26B	0.00135123	-0.327093	0.041	0.026	1	NO
KDM5D	0.0228249	-0.326994	0.064	0.049	1	NO
TPD52L2	0.000705758	-0.326972	0.065	0.045	1	NO
NDUFA12	0.0225973	-0.326417	0.028	0.019	1	NO
PDCD4	8.58e-09	-0.326345	0.244	0.165	0.000155152	NO
MPHOSPH9	0.000184145	-0.326073	0.054	0.034	1	NO
VDAC2	0.000330426	-0.325877	0.047	0.029	1	NO
TP53INP2	0.101661	-0.325865	0.017	0.012	1	NO
NELFB	0.00245539	-0.325804	0.041	0.027	1	NO
MCTP2	0.00536273	-0.325471	0.028	0.017	1	NO
MAPRE3	0.0208979	-0.325469	0.019	0.012	1	NO
NOVA2	0.0935951	-0.325306	0.026	0.019	1	NO
WDR34	0.240409	-0.325245	0.024	0.02	1	NO
FUT4	0.0237465	-0.325166	0.019	0.012	1	NO
PIGW	0.0897985	-0.324983	0.012	0.008	1	NO
FCGBP	0.168689	-0.324967	0.019	0.014	1	NO
USF2	2.55e-08	-0.32485	0.125	0.078	0.000460473	NO
NCF4	0.00119573	-0.32482	0.051	0.034	1	NO
C2orf76	0.233897	-0.324572	0.02	0.016	1	NO
HECTD1	0.0762602	-0.324296	0.021	0.015	1	NO
TMEM39B	0.0075146	-0.323969	0.035	0.024	1	NO
RXFP1	0.16186	-0.323717	0.012	0.009	1	NO
BRF2	0.029427	-0.323497	0.019	0.012	1	NO
FAM200A	0.00169098	-0.32332	0.017	0.008	1	NO
BDH1	0.0181782	-0.32322	0.019	0.012	1	NO
MCM7	0.000206431	-0.322988	0.072	0.049	1	NO
EIF4G3	0.00115671	-0.322983	0.06	0.041	1	NO
ATP5MG	3.78e-06	-0.322508	0.096	0.062	0.0683188	NO
NUP153	1.81e-06	-0.322221	0.083	0.051	0.0326845	NO
KDM2B	0.000261055	-0.321883	0.092	0.065	1	NO
GTF2F1	0.000584401	-0.321389	0.03	0.017	1	NO
PTRH1	0.00938346	-0.321041	0.024	0.015	1	NO
TMEM19	0.000193475	-0.320953	0.036	0.02	1	NO
PIGB	0.00832456	-0.32074	0.034	0.023	1	NO
RAD51D	0.00216429	-0.320539	0.03	0.018	1	NO
PHKB	1.7e-06	-0.320381	0.091	0.057	0.0307526	NO
COX16	0.00446638	-0.32036	0.061	0.044	1	NO
MAP3K5	4.66e-05	-0.32034	0.061	0.038	0.842769	NO
SLC8A1	4.67e-05	-0.320086	0.076	0.049	0.845329	NO
TBC1D5	4.03e-05	-0.319936	0.087	0.058	0.729495	NO
PLIN3	0.000713972	-0.319776	0.03	0.017	1	NO
CARD16	0.143389	-0.319586	0.011	0.008	1	NO
FLT4	0.0408459	-0.319421	0.023	0.016	1	NO
KIAA1755	0.0417767	-0.319027	0.017	0.011	1	NO
FPGT	0.156426	-0.318918	0.015	0.011	1	NO
SLC39A6	0.05165	-0.318668	0.023	0.017	1	NO
TMEM94	0.000121588	-0.318481	0.045	0.026	1	NO
RAVER2	0.00433911	-0.318315	0.031	0.02	1	NO
ARHGAP25	0.0047046	-0.318018	0.051	0.036	1	NO
RNPEP	0.0016711	-0.31789	0.048	0.032	1	NO
SRP9	2.81e-06	-0.317863	0.078	0.048	0.0507323	NO
MEF2B	0.016412	-0.317803	0.021	0.013	1	NO
IL3RA	9.95e-05	-0.317653	0.089	0.061	1	NO
RBMX2	0.08207	-0.317556	0.015	0.011	1	NO
SEMA6A	0.00295612	-0.317284	0.035	0.022	1	NO
HEATR1	0.00106376	-0.317025	0.036	0.022	1	NO
ICMT	0.089419	-0.316993	0.014	0.01	1	NO
USP28	0.0102456	-0.316885	0.031	0.021	1	NO
MAU2	0.0320749	-0.316841	0.024	0.016	1	NO
POLR2H	0.00996444	-0.31678	0.019	0.011	1	NO
SHTN1	0.0146573	-0.316204	0.016	0.009	1	NO
ACTR5	0.0467755	-0.316162	0.017	0.011	1	NO
CEP290	0.00880817	-0.316103	0.025	0.016	1	NO
PREX2	0.000171529	-0.315927	0.081	0.056	1	NO
CABLES2	0.0250885	-0.315734	0.016	0.01	1	NO
TRANK1	0.000375775	-0.315709	0.052	0.033	1	NO
CHCHD2	3.62e-06	-0.315648	0.127	0.086	0.0654138	NO
RCN2	0.00351454	-0.315568	0.027	0.016	1	NO
SLC18B1	0.00734478	-0.315358	0.022	0.013	1	NO
PRUNE2	0.024158	-0.314946	0.01	0.005	1	NO
METTL9	3.86e-05	-0.314902	0.078	0.051	0.698556	NO
PDIA5	0.0088713	-0.314897	0.046	0.033	1	NO
ZNF205	0.162809	-0.314741	0.011	0.008	1	NO
TAF4	0.00563606	-0.314656	0.043	0.029	1	NO
RIC8A	0.00117815	-0.31456	0.051	0.034	1	NO
TBC1D15	1.25e-05	-0.314524	0.09	0.059	0.226681	NO
NEK6	0.00738786	-0.314464	0.043	0.03	1	NO
LPL	0.0790697	-0.314452	0.015	0.01	1	NO
PPP2R5B	0.00206397	-0.314452	0.033	0.02	1	NO
VAMP8	0.00042775	-0.314403	0.059	0.039	1	NO
TNPO3	7.21e-09	-0.314328	0.097	0.056	0.000130445	NO
UBQLN1	0.0144665	-0.314138	0.04	0.028	1	NO
SCAF8	1.73e-05	-0.314106	0.084	0.055	0.312708	NO
POPDC2	0.218135	-0.314093	0.01	0.008	1	NO
CAST	2.45e-09	-0.313875	0.199	0.13	4.44e-05	NO
LRSAM1	0.00790435	-0.313699	0.025	0.015	1	NO
NKD2	0.0451336	-0.313609	0.022	0.015	1	NO
GEMIN6	0.0178965	-0.313596	0.027	0.019	1	NO
POLR2C	0.00542381	-0.31347	0.035	0.023	1	NO
CAMTA1	0.000237907	-0.313125	0.033	0.019	1	NO
UGCG	4.69e-08	-0.313093	0.215	0.147	0.000848232	NO
MAL	0.000143651	-0.313079	0.055	0.034	1	NO
EZH2	0.0609846	-0.312633	0.024	0.017	1	NO
LYPLAL1	0.000203519	-0.312558	0.05	0.031	1	NO
NDUFA13	0.0391468	-0.31245	0.027	0.019	1	NO
CXorf38	6.99e-06	-0.312382	0.045	0.024	0.126404	NO
RERG	0.00569875	-0.312354	0.022	0.013	1	NO
AIMP1	0.000411198	-0.312353	0.04	0.025	1	NO
MTMR6	0.00137664	-0.312288	0.028	0.016	1	NO
LRPPRC	0.000148099	-0.312067	0.105	0.074	1	NO
C1orf35	0.0155259	-0.312026	0.022	0.014	1	NO
MYOF	0.000147679	-0.311607	0.079	0.054	1	NO
RNF145	0.000469958	-0.311602	0.045	0.028	1	NO
EEF1G	1.82e-06	-0.311574	0.394	0.283	0.0330008	NO
OSBP	1.19e-06	-0.311309	0.076	0.045	0.021433	NO
COPZ2	0.0541094	-0.311111	0.019	0.013	1	NO
UBA52	1.32e-06	-0.310996	0.414	0.294	0.0239414	NO
GALC	0.00255457	-0.310934	0.036	0.023	1	NO
RRP15	0.0354901	-0.310778	0.022	0.015	1	NO
LNPK	0.0937303	-0.310575	0.013	0.008	1	NO
TARS	0.0768378	-0.310512	0.01	0.006	1	NO
MYCN	0.0112553	-0.310154	0.022	0.014	1	NO
EIF4G2	0.390623	-0.310141	0.013	0.011	1	NO
ARAF	0.000120152	-0.309864	0.044	0.026	1	NO
MS4A1	0.00481937	-0.309812	0.361	0.286	1	NO
TCP1	0.001476	-0.309627	0.044	0.029	1	NO
PIGM	0.0114912	-0.309619	0.034	0.023	1	NO
ZFAND1	0.00040568	-0.308354	0.043	0.026	1	NO
RALGDS	0.00142796	-0.308309	0.061	0.043	1	NO
HPS6	0.00707157	-0.308134	0.017	0.009	1	NO
TSR3	0.00895394	-0.307539	0.032	0.021	1	NO
MCAT	0.0973365	-0.307528	0.013	0.009	1	NO
SOS1	0.000445643	-0.307364	0.047	0.029	1	NO
SPRYD3	0.0592768	-0.30735	0.026	0.019	1	NO
CHIC1	0.000678703	-0.307149	0.028	0.016	1	NO
ABCD3	0.0101805	-0.306692	0.029	0.019	1	NO
SNRK	0.000361392	-0.306417	0.042	0.025	1	NO
TMTC1	0.00325994	-0.3062	0.031	0.02	1	NO
PRRC1	0.0640825	-0.306168	0.013	0.008	1	NO
WDR27	0.00119403	-0.306113	0.042	0.026	1	NO
TRAF3	2.5e-05	-0.306109	0.08	0.053	0.451919	NO
NT5E	0.0161746	-0.30587	0.031	0.022	1	NO
PTPRK	1.33e-05	-0.305807	0.079	0.05	0.239735	NO
ARRDC3	0.00155418	-0.305517	0.092	0.068	1	NO
RRAS	6.85e-05	-0.305097	0.07	0.046	1	NO
AVEN	0.0110212	-0.304906	0.03	0.02	1	NO
BICDL1	0.0129992	-0.304469	0.055	0.041	1	NO
HBP1	1.84e-05	-0.304422	0.074	0.047	0.332247	NO
WWOX	0.000236071	-0.304336	0.052	0.033	1	NO
DERL3	9.64e-05	-0.304236	0.066	0.043	1	NO
MFSD4A	0.0597279	-0.304133	0.01	0.006	1	NO
RFFL	0.00153193	-0.303897	0.063	0.044	1	NO
CHD8	0.00044142	-0.30379	0.055	0.036	1	NO
RFTN1	0.0011419	-0.303557	0.05	0.033	1	NO
SEL1L3	7.73e-08	-0.303549	0.188	0.127	0.0013976	NO
MCRIP1	4.83e-05	-0.303424	0.061	0.038	0.873865	NO
ATP6V0A1	0.00457376	-0.303407	0.036	0.023	1	NO
GJC2	0.121465	-0.303334	0.014	0.01	1	NO
DMAC2	0.00095892	-0.303212	0.035	0.021	1	NO
MICA	0.0112121	-0.303181	0.03	0.02	1	NO
RNF185	0.00570514	-0.303126	0.031	0.02	1	NO
CEPT1	0.000286981	-0.303097	0.06	0.04	1	NO
SESTD1	0.00218753	-0.302937	0.04	0.026	1	NO
NPHP3	7.9e-06	-0.30293	0.053	0.03	0.142904	NO
LANCL1	8.99e-05	-0.302851	0.056	0.035	1	NO
CR1	0.0759803	-0.302827	0.045	0.036	1	NO
YWHAB	0.0266135	-0.302607	0.022	0.014	1	NO
SNF8	0.000629324	-0.302491	0.085	0.06	1	NO
NCF2	0.00259029	-0.302427	0.026	0.015	1	NO
ASPH	0.102703	-0.30236	0.015	0.011	1	NO
ZNF180	0.0106706	-0.302119	0.02	0.012	1	NO
CSF2RB	0.000114274	-0.301932	0.098	0.068	1	NO
FILIP1	0.465219	-0.301864	0.01	0.009	1	NO
GDPD5	0.00738859	-0.301776	0.016	0.008	1	NO
DCHS1	5.4e-05	-0.301708	0.077	0.051	0.976298	NO
TNFRSF21	0.00174308	-0.301645	0.06	0.042	1	NO
YIPF2	0.0565447	-0.301362	0.019	0.013	1	NO
PRPSAP1	6.51e-06	-0.300863	0.082	0.052	0.117734	NO
PPIL1	0.00219939	-0.3004	0.028	0.017	1	NO
WTIP	4.91e-05	-0.300191	0.04	0.022	0.887962	NO
CCDC125	0.0439162	-0.300188	0.024	0.017	1	NO
NEDD9	0.000127736	-0.299972	0.049	0.03	1	NO
ESF1	0.000394772	-0.299938	0.049	0.031	1	NO
PCYOX1L	0.0761278	-0.299837	0.012	0.008	1	NO
TAMM41	0.000218167	-0.299832	0.041	0.024	1	NO
TRAF4	1.73e-06	-0.299473	0.065	0.038	0.031366	NO
KAT2A	0.0535198	-0.299468	0.014	0.009	1	NO
EIF4A2	1.93e-07	-0.299427	0.121	0.077	0.00348505	NO
SLC35A1	0.00625853	-0.299376	0.045	0.032	1	NO
STAM	0.0320463	-0.299374	0.018	0.011	1	NO
NRSN2	0.0106466	-0.299206	0.017	0.01	1	NO
IK	0.0270187	-0.299145	0.024	0.017	1	NO
SCPEP1	0.0097468	-0.299123	0.015	0.008	1	NO
ELAC1	0.0141026	-0.299054	0.02	0.012	1	NO
PIM3	2.32e-08	-0.29881	0.114	0.07	0.000420294	NO
DLC1	6.72e-06	-0.298559	0.083	0.053	0.121519	NO
KDM1B	0.003111	-0.298114	0.032	0.02	1	NO
EPSTI1	0.00182311	-0.297882	0.085	0.062	1	NO
HNRNPL	2.32e-06	-0.297531	0.154	0.107	0.0419547	NO
CC2D2A	0.0691169	-0.297419	0.018	0.012	1	NO
ZC3H14	0.00419663	-0.297341	0.03	0.019	1	NO
MTRR	0.0811262	-0.297279	0.026	0.02	1	NO
TNKS2	5.76e-05	-0.29709	0.101	0.07	1	NO
ARHGAP17	7.02e-08	-0.296827	0.138	0.089	0.0012703	NO
CPOX	0.000949074	-0.296699	0.043	0.028	1	NO
UQCR11	0.0115039	-0.296683	0.055	0.041	1	NO
ZNF816	0.106189	-0.296603	0.01	0.006	1	NO
RECQL	0.000181573	-0.296482	0.053	0.033	1	NO
TMEM238	0.122315	-0.296443	0.026	0.02	1	NO
ZMAT3	0.0111037	-0.296368	0.031	0.021	1	NO
COA5	0.0112615	-0.296233	0.038	0.026	1	NO
LDOC1	0.00870297	-0.296157	0.018	0.011	1	NO
WDR76	0.0144166	-0.296057	0.034	0.024	1	NO
TMED10	2.34e-06	-0.296042	0.084	0.053	0.0423871	NO
CBFB	3.08e-05	-0.295994	0.088	0.059	0.557122	NO
WDR45	0.000662823	-0.295889	0.048	0.031	1	NO
DUSP16	0.000844169	-0.295784	0.057	0.039	1	NO
YY1AP1	6.48e-05	-0.295756	0.073	0.048	1	NO
FARSB	0.00536863	-0.295576	0.06	0.043	1	NO
MTX1	0.0711828	-0.295547	0.013	0.009	1	NO
ACTR3B	0.00862042	-0.295439	0.014	0.007	1	NO
ARPC1B	6.68e-09	-0.295422	0.171	0.111	0.000120741	NO
TMEM79	0.0233447	-0.295232	0.012	0.006	1	NO
NDFIP2	0.0720849	-0.295071	0.013	0.008	1	NO
LTA4H	1.22e-07	-0.294882	0.109	0.068	0.0021978	NO
GPSM3	1.29e-06	-0.294817	0.093	0.059	0.0232665	NO
C1orf131	0.028051	-0.29472	0.021	0.014	1	NO
MTF2	0.0309986	-0.29458	0.031	0.022	1	NO
MLKL	0.00117129	-0.294557	0.058	0.04	1	NO
GPATCH2	0.0013477	-0.294537	0.043	0.028	1	NO
PON2	0.000474007	-0.294527	0.066	0.045	1	NO
HNRNPK	1.17e-06	-0.294402	0.068	0.04	0.0211897	NO
SOBP	0.032396	-0.294367	0.016	0.01	1	NO
GALNT3	0.0516416	-0.294336	0.014	0.009	1	NO
CCDC149	0.0519824	-0.294284	0.018	0.012	1	NO
GCHFR	0.0162958	-0.294179	0.019	0.012	1	NO
SLC43A2	0.00989822	-0.29378	0.03	0.02	1	NO
MYCBP	0.00836689	-0.293669	0.026	0.017	1	NO
PIAS1	3.45e-05	-0.293528	0.066	0.041	0.623184	NO
PRXL2A	1.89e-06	-0.293105	0.069	0.04	0.0341335	NO
ARMC1	0.00496125	-0.292951	0.033	0.021	1	NO
SNAPC2	0.0037819	-0.292945	0.027	0.017	1	NO
GTF2E2	0.0634934	-0.292716	0.026	0.019	1	NO
B4GALT7	0.000160636	-0.292623	0.047	0.029	1	NO
COX5B	0.0840596	-0.292552	0.022	0.016	1	NO
PFDN5	5.09e-12	-0.292199	0.177	0.106	9.21e-08	NO
LTB	2.11e-07	-0.292025	0.358	0.255	0.00381116	NO
THOC7	0.000890423	-0.291905	0.044	0.028	1	NO
DENND10	0.00531866	-0.29189	0.037	0.025	1	NO
GCLC	7.71e-07	-0.291875	0.075	0.044	0.0139513	NO
APPBP2	0.0199206	-0.291862	0.029	0.02	1	NO
VEGFB	4.86e-07	-0.291828	0.1	0.062	0.0087875	NO
PNP	0.174088	-0.291705	0.017	0.013	1	NO
LRCH3	0.00071031	-0.291691	0.045	0.028	1	NO
AK9	0.00111708	-0.291627	0.03	0.018	1	NO
SH2D3C	7.66e-07	-0.291445	0.107	0.069	0.0138457	NO
RARB	0.0984051	-0.291362	0.019	0.014	1	NO
ATP2C1	4.41e-08	-0.291283	0.13	0.082	0.000796884	NO
CDC42SE2	1.55e-07	-0.291241	0.162	0.108	0.00279635	NO
ITGA1	0.000254159	-0.291149	0.074	0.05	1	NO
P4HTM	6.72e-05	-0.291012	0.058	0.036	1	NO
SPR	0.101897	-0.290955	0.011	0.008	1	NO
NRN1	7.37e-06	-0.290548	0.069	0.043	0.133314	NO
LMF2	1.31e-05	-0.290527	0.064	0.039	0.237474	NO
RAB13	3.18e-07	-0.29045	0.187	0.13	0.00575493	NO
BHLHE41	0.0223507	-0.289239	0.034	0.025	1	NO
LSM5	0.000489307	-0.288999	0.031	0.017	1	NO
MGAT2	8.08e-05	-0.288593	0.082	0.055	1	NO
PSMC1	0.00234397	-0.288426	0.046	0.031	1	NO
SETDB1	1.66e-05	-0.288406	0.098	0.066	0.300024	NO
POFUT2	0.0204284	-0.288131	0.023	0.015	1	NO
KIAA0753	0.210038	-0.288122	0.018	0.014	1	NO
SPATA2L	0.00598525	-0.287984	0.012	0.005	1	NO
EIF4B	3.1e-07	-0.287934	0.126	0.082	0.00561	NO
BCAS4	0.039503	-0.287778	0.015	0.009	1	NO
NAT10	0.00357653	-0.287737	0.045	0.031	1	NO
GALNT2	0.000830214	-0.287313	0.047	0.03	1	NO
ZNF275	0.0153729	-0.286922	0.028	0.019	1	NO
BRI3BP	0.00135472	-0.286861	0.032	0.019	1	NO
DAZAP1	4.6e-05	-0.286806	0.078	0.051	0.832259	NO
TIGD5	0.0049711	-0.286497	0.025	0.015	1	NO
RTRAF	5.36e-05	-0.286343	0.064	0.04	0.970258	NO
PTTG1IP	1.9e-09	-0.286222	0.161	0.102	3.43e-05	NO
PEAK1	2e-05	-0.286009	0.069	0.043	0.361988	NO
NOP56	0.000159446	-0.285687	0.081	0.055	1	NO
H2AFY	0.000869104	-0.285652	0.039	0.024	1	NO
APOBEC3D	6.2e-05	-0.285624	0.038	0.02	1	NO
PEA15	5.11e-06	-0.285551	0.123	0.083	0.0924205	NO
CCDC80	3.19e-05	-0.285429	0.102	0.07	0.576854	NO
ROBO1	4.09e-05	-0.285375	0.138	0.099	0.739134	NO
LIG1	0.00017376	-0.28532	0.045	0.027	1	NO
MLX	8.38e-05	-0.285124	0.072	0.048	1	NO
SLC39A11	0.0359194	-0.284976	0.025	0.017	1	NO
COL7A1	0.0134664	-0.284651	0.02	0.012	1	NO
SFXN1	0.00392925	-0.284434	0.063	0.045	1	NO
LAMA5	4.33e-07	-0.284303	0.166	0.113	0.00783508	NO
NKIRAS2	0.0167469	-0.284155	0.011	0.006	1	NO
SLC9A3R2	5.23e-12	-0.283991	0.186	0.114	9.47e-08	NO
WDR54	0.262716	-0.283914	0.016	0.013	1	NO
RNF165	0.0879754	-0.283883	0.018	0.013	1	NO
SYDE1	0.00251938	-0.283667	0.022	0.012	1	NO
MSH2	0.000165676	-0.283659	0.043	0.026	1	NO
ZNF337	0.000255749	-0.283605	0.052	0.033	1	NO
CFAP36	0.000838095	-0.283347	0.033	0.02	1	NO
GFRA2	0.0447061	-0.283116	0.013	0.008	1	NO
MCUR1	0.000333455	-0.283098	0.044	0.027	1	NO
YIF1B	0.00432273	-0.282932	0.04	0.027	1	NO
NCEH1	0.000403333	-0.282731	0.029	0.016	1	NO
INPP1	0.0530019	-0.282597	0.03	0.022	1	NO
UQCRC1	6.86e-05	-0.282512	0.073	0.048	1	NO
MAGOH	0.0062403	-0.282415	0.038	0.026	1	NO
SMIM14	0.000468677	-0.282286	0.072	0.05	1	NO
PCNX1	0.000207413	-0.282218	0.064	0.042	1	NO
UFD1	0.00034692	-0.282062	0.047	0.029	1	NO
NUP210	7.48e-07	-0.282017	0.087	0.053	0.0135275	NO
THUMPD3	0.115429	-0.281923	0.019	0.014	1	NO
CYREN	0.0015187	-0.281774	0.042	0.027	1	NO
EAPP	0.000228377	-0.281572	0.07	0.047	1	NO
CHMP3	2.49e-05	-0.281563	0.136	0.096	0.451062	NO
DOC2B	0.0725871	-0.281532	0.03	0.023	1	NO
PAICS	0.0170107	-0.281525	0.01	0.005	1	NO
WDYHV1	0.000925834	-0.28139	0.022	0.011	1	NO
DUS1L	6.81e-09	-0.281317	0.135	0.084	0.000123093	NO
MMS22L	0.0606179	-0.281312	0.019	0.013	1	NO
CNOT11	7.92e-06	-0.281276	0.077	0.048	0.143303	NO
OAS3	0.0011737	-0.281257	0.056	0.038	1	NO
LACC1	0.0239352	-0.281157	0.01	0.005	1	NO
GIPC2	0.0183961	-0.281068	0.014	0.008	1	NO
SPCS3	0.272078	-0.281051	0.014	0.011	1	NO
OPHN1	0.07169	-0.280964	0.011	0.007	1	NO
RECQL5	0.00608188	-0.280888	0.017	0.009	1	NO
GABARAP	2.2e-05	-0.280781	0.104	0.071	0.39742	NO
HACD3	0.000101841	-0.280621	0.037	0.021	1	NO
RABEP2	0.000343822	-0.280567	0.079	0.055	1	NO
SLC25A17	0.00631576	-0.280512	0.025	0.015	1	NO
ZNF268	0.00203408	-0.280461	0.037	0.023	1	NO
SH3BGRL3	2.71e-08	-0.280433	0.283	0.196	0.0004906	NO
SLC40A1	2.3e-07	-0.280325	0.154	0.103	0.00416377	NO
ZNF789	0.0573092	-0.28013	0.011	0.006	1	NO
CCDC88A	1.18e-05	-0.279963	0.088	0.057	0.212563	NO
PCLAF	0.408812	-0.279622	0.01	0.008	1	NO
DNPH1	0.00427902	-0.279602	0.042	0.028	1	NO
COLEC12	0.00583302	-0.279572	0.037	0.025	1	NO
VAMP5	1.96e-05	-0.279437	0.104	0.07	0.35499	NO
RYK	0.00475512	-0.279296	0.033	0.022	1	NO
SNX29	1.89e-05	-0.279237	0.061	0.037	0.341273	NO
PRDM4	0.000728141	-0.279146	0.049	0.032	1	NO
INTS1	0.051653	-0.279105	0.027	0.02	1	NO
ZBTB38	1.24e-06	-0.278939	0.091	0.057	0.0223929	NO
DEXI	0.00335812	-0.27889	0.034	0.022	1	NO
TRPV2	2.47e-05	-0.278632	0.05	0.029	0.447205	NO
CTIF	0.00147902	-0.278409	0.03	0.018	1	NO
NSMCE2	3.79e-05	-0.278355	0.051	0.03	0.684585	NO
TBC1D8	7.46e-05	-0.278333	0.031	0.015	1	NO
KLHL15	0.0411169	-0.27829	0.014	0.009	1	NO
CYB561D1	0.00736146	-0.278056	0.024	0.015	1	NO
CNNM4	0.0425511	-0.277872	0.023	0.016	1	NO
OAF	9.98e-06	-0.277848	0.085	0.055	0.180434	NO
NEMF	4.68e-07	-0.277687	0.131	0.087	0.00846415	NO
L2HGDH	0.108943	-0.277669	0.013	0.009	1	NO
TFRC	0.0142974	-0.277458	0.036	0.025	1	NO
HCCS	0.00321234	-0.277435	0.029	0.018	1	NO
BORCS7	0.00428536	-0.2774	0.039	0.026	1	NO
NDUFV2	4.84e-07	-0.277399	0.134	0.089	0.00875528	NO
CD276	0.0144422	-0.277368	0.024	0.016	1	NO
MYO15B	1.22e-06	-0.277219	0.137	0.093	0.0220744	NO
C17orf97	0.0275546	-0.277013	0.011	0.006	1	NO
CEP152	0.127147	-0.276934	0.012	0.008	1	NO
PGAP2	0.00509011	-0.276725	0.024	0.015	1	NO
DNM1L	0.000132586	-0.276716	0.086	0.059	1	NO
RNF6	0.000400194	-0.276681	0.055	0.036	1	NO
FADD	0.00303065	-0.276508	0.039	0.025	1	NO
RGS19	0.000179159	-0.276148	0.05	0.031	1	NO
VARS	0.000114618	-0.276017	0.086	0.059	1	NO
EVA1C	0.0018118	-0.275974	0.065	0.046	1	NO
DTWD1	0.00193933	-0.275531	0.021	0.011	1	NO
UBXN2B	0.0387013	-0.275437	0.029	0.021	1	NO
PLOD2	0.0079484	-0.27533	0.018	0.01	1	NO
S100B	0.0135863	-0.275064	0.022	0.014	1	NO
PDXP	0.0590384	-0.274881	0.01	0.006	1	NO
METTL6	0.00299212	-0.274836	0.025	0.015	1	NO
NELFE	0.0724627	-0.274743	0.022	0.015	1	NO
GPATCH3	0.275131	-0.27445	0.017	0.013	1	NO
SLC39A9	0.0156438	-0.274304	0.028	0.019	1	NO
FTSJ3	0.000192464	-0.273861	0.034	0.019	1	NO
KCTD12	1.48e-07	-0.273764	0.078	0.045	0.00267958	NO
SHROOM4	0.0834382	-0.273704	0.018	0.012	1	NO
MGAT4B	0.000332204	-0.273529	0.054	0.035	1	NO
THG1L	0.00831082	-0.273489	0.016	0.009	1	NO
MCM8	0.0643978	-0.273378	0.014	0.009	1	NO
NFIL3	0.0737179	-0.273256	0.019	0.014	1	NO
UROD	0.00368846	-0.273223	0.03	0.019	1	NO
C8orf33	6.84e-05	-0.27286	0.061	0.039	1	NO
MDGA1	0.0350205	-0.272854	0.015	0.009	1	NO
SGPP1	5.37e-05	-0.272777	0.069	0.044	0.970976	NO
LAMP5	0.0410283	-0.272456	0.012	0.007	1	NO
RC3H2	0.000822133	-0.272418	0.041	0.026	1	NO
RAE1	0.000239073	-0.272327	0.037	0.022	1	NO
UCHL3	0.000858795	-0.272284	0.053	0.035	1	NO
CYB5A	1.03e-05	-0.272234	0.072	0.045	0.186258	NO
NUDCD2	3.67e-06	-0.272194	0.064	0.038	0.0662916	NO
ATP5MF	0.000179638	-0.272148	0.056	0.036	1	NO
SLC35A5	0.000413618	-0.271989	0.042	0.025	1	NO
PPP1R13L	0.0197171	-0.271794	0.018	0.011	1	NO
ACAP2	2.36e-08	-0.271553	0.127	0.08	0.000426329	NO
AKR1B1	1.19e-05	-0.271491	0.081	0.052	0.214628	NO
TAF5	0.0178063	-0.271449	0.017	0.01	1	NO
ARF6	2.31e-07	-0.271432	0.121	0.078	0.00418583	NO
ZNF574	0.01244	-0.271331	0.027	0.017	1	NO
LPCAT2	0.0464987	-0.271268	0.024	0.017	1	NO
RNF10	1.55e-06	-0.271242	0.11	0.071	0.0279957	NO
NDUFA7	0.000552578	-0.27121	0.031	0.018	1	NO
GNA14	0.0276642	-0.271	0.011	0.006	1	NO
NUP98	7.3e-06	-0.271	0.073	0.045	0.131962	NO
POLR2F	0.00043501	-0.27089	0.035	0.02	1	NO
OLFM1	0.000511104	-0.270679	0.075	0.053	1	NO
LTB4R	0.0251301	-0.270402	0.023	0.015	1	NO
ATP5MD	0.0105027	-0.270348	0.013	0.006	1	NO
FUNDC2	0.0166459	-0.270271	0.012	0.006	1	NO
STOM	4.94e-07	-0.27023	0.123	0.08	0.00893455	NO
SPRY2	0.0361841	-0.270078	0.024	0.017	1	NO
TECPR1	0.000180762	-0.270009	0.052	0.033	1	NO
TUBGCP3	7.42e-05	-0.269704	0.084	0.056	1	NO
SERBP1	0.0125301	-0.269678	0.038	0.027	1	NO
UBA3	0.000320091	-0.269645	0.07	0.048	1	NO
METTL26	0.000499765	-0.269593	0.062	0.042	1	NO
GGCT	0.013679	-0.26958	0.024	0.015	1	NO
GRASP	1.2e-05	-0.269333	0.083	0.054	0.217807	NO
DIPK2B	5.36e-05	-0.269315	0.093	0.064	0.969822	NO
FCF1	0.0116141	-0.269295	0.035	0.024	1	NO
NLRC5	4.48e-07	-0.269251	0.155	0.104	0.00809523	NO
KPNA4	0.0145794	-0.269195	0.023	0.014	1	NO
PPP1CB	5.91e-07	-0.269193	0.094	0.058	0.0106924	NO
SGCB	0.000865242	-0.269122	0.033	0.019	1	NO
ELF1	8.53e-07	-0.269001	0.109	0.07	0.0154307	NO
ZNF823	0.206898	-0.268938	0.014	0.011	1	NO
ABCA5	3.64e-05	-0.268879	0.067	0.042	0.658741	NO
CUL5	2.43e-07	-0.268706	0.08	0.046	0.00439125	NO
DHTKD1	0.000519385	-0.268671	0.037	0.022	1	NO
CCR2	0.0262558	-0.268615	0.022	0.015	1	NO
TEAD4	0.0712982	-0.268555	0.01	0.006	1	NO
CEP250	0.287584	-0.2681	0.01	0.008	1	NO
SLC9A9	0.013431	-0.267873	0.037	0.026	1	NO
SLC25A29	0.230395	-0.26763	0.023	0.019	1	NO
C9orf85	0.017092	-0.267461	0.022	0.014	1	NO
SMC6	5.6e-06	-0.267423	0.077	0.048	0.101293	NO
BAP1	0.000640836	-0.26738	0.027	0.014	1	NO
TSGA10	0.0648502	-0.267299	0.014	0.009	1	NO
PTCD2	0.0285301	-0.267228	0.022	0.015	1	NO
MCUB	0.000430036	-0.267184	0.042	0.026	1	NO
CCDC91	1.85e-05	-0.267069	0.087	0.057	0.334625	NO
KNSTRN	0.03288	-0.267048	0.01	0.006	1	NO
NUP88	8.8e-06	-0.267027	0.083	0.053	0.15913	NO
EHBP1	4.69e-05	-0.266941	0.067	0.043	0.848536	NO
GZMA	0.0774755	-0.266926	0.027	0.02	1	NO
ANKRA2	0.0725783	-0.266858	0.026	0.019	1	NO
FAM98C	0.0243049	-0.266837	0.019	0.012	1	NO
SEC23IP	0.0098069	-0.26675	0.043	0.031	1	NO
CIRBP	3.28e-07	-0.266692	0.566	0.391	0.00593843	NO
CCDC106	0.0297717	-0.266377	0.022	0.015	1	NO
MYDGF	1.68e-05	-0.265782	0.082	0.053	0.304642	NO
KBTBD3	0.0271511	-0.265665	0.023	0.015	1	NO
SCAND1	0.000227941	-0.265553	0.044	0.026	1	NO
NXT2	0.0793323	-0.265452	0.021	0.015	1	NO
PPP1R7	0.000173444	-0.265115	0.097	0.068	1	NO
ZFYVE1	0.00668203	-0.265027	0.022	0.013	1	NO
NAPG	0.00977144	-0.264975	0.024	0.015	1	NO
COPB2	6.35e-06	-0.264827	0.105	0.07	0.114912	NO
TNFRSF10A	1.02e-06	-0.264671	0.061	0.034	0.018457	NO
POLD3	0.079972	-0.26454	0.015	0.01	1	NO
ANAPC15	0.021171	-0.264456	0.038	0.028	1	NO
NAA60	0.00028213	-0.264406	0.051	0.032	1	NO
DENND4A	2.4e-05	-0.264205	0.1	0.068	0.434046	NO
SMURF2	0.000182491	-0.264079	0.052	0.032	1	NO
C12orf57	8.41e-12	-0.263932	0.275	0.179	1.52e-07	NO
DCP2	9.7e-05	-0.263905	0.051	0.031	1	NO
RAB24	0.00907641	-0.263837	0.025	0.016	1	NO
AP3M2	0.00641897	-0.263562	0.03	0.02	1	NO
TDP2	0.000182912	-0.263381	0.055	0.035	1	NO
CRYZL1	0.0693497	-0.263284	0.015	0.01	1	NO
CFAP44	0.00296929	-0.263219	0.028	0.017	1	NO
ACAA2	0.128626	-0.263198	0.02	0.015	1	NO
UBE2L3	0.000807645	-0.263051	0.034	0.02	1	NO
RNASEH2B	0.00405142	-0.262947	0.033	0.021	1	NO
DYNC1LI2	2.66e-10	-0.262883	0.15	0.092	4.8e-06	NO
FAM117B	0.0075513	-0.262772	0.03	0.019	1	NO
EXT1	0.000117255	-0.262612	0.076	0.051	1	NO
SYTL3	0.0285155	-0.262514	0.019	0.012	1	NO
PRIM1	0.00650957	-0.262489	0.022	0.013	1	NO
TMEM80	0.0061396	-0.262227	0.027	0.017	1	NO
SECISBP2L	8.06e-05	-0.261604	0.08	0.053	1	NO
BAG4	0.00261075	-0.261595	0.014	0.006	1	NO
CNBP	4.53e-10	-0.261557	0.219	0.144	8.19e-06	NO
B3GNT10	0.0177373	-0.261555	0.015	0.009	1	NO
CHMP6	0.000536645	-0.26109	0.06	0.04	1	NO
NDUFA2	3.17e-05	-0.261007	0.068	0.043	0.573281	NO
GARS	0.00433934	-0.260967	0.018	0.01	1	NO
LRIF1	0.00117756	-0.260864	0.048	0.031	1	NO
SLC25A36	0.000269931	-0.260451	0.064	0.042	1	NO
STAU1	0.000742894	-0.260167	0.039	0.024	1	NO
AP1S2	0.000265371	-0.259968	0.083	0.058	1	NO
ZNF738	0.0412742	-0.259704	0.017	0.011	1	NO
PBRM1	5.88e-06	-0.259618	0.089	0.057	0.106395	NO
DYRK4	0.0100065	-0.259532	0.019	0.011	1	NO
NBEAL1	0.0146267	-0.259193	0.026	0.017	1	NO
ADA	0.002584	-0.259098	0.05	0.034	1	NO
MGST3	0.000708355	-0.259017	0.06	0.04	1	NO
ZNF236	0.00212262	-0.258834	0.039	0.025	1	NO
IFI35	0.000702546	-0.258586	0.052	0.034	1	NO
CERCAM	0.0388463	-0.258568	0.02	0.013	1	NO
FBXO46	1.88e-05	-0.258547	0.06	0.036	0.339272	NO
CEP44	0.000150502	-0.25829	0.049	0.03	1	NO
TP63	0.00608224	-0.25803	0.02	0.012	1	NO
TSPAN6	0.0584261	-0.258022	0.013	0.008	1	NO
RAB27A	0.000132882	-0.257892	0.096	0.067	1	NO
SQSTM1	2.04e-07	-0.257665	0.249	0.173	0.0036936	NO
HINT1	0.00160013	-0.257653	0.054	0.037	1	NO
RAB40B	0.0392136	-0.257397	0.01	0.005	1	NO
API5	2.07e-06	-0.257244	0.11	0.073	0.0374026	NO
C1orf21	0.000979799	-0.256733	0.085	0.061	1	NO
SIPA1L1	0.02283	-0.256691	0.012	0.007	1	NO
EDEM2	0.00269853	-0.256534	0.056	0.039	1	NO
ARID5B	1.69e-08	-0.256375	0.149	0.096	0.000304912	NO
TTC32	0.0264402	-0.256301	0.012	0.007	1	NO
DNAJC1	2.02e-07	-0.256284	0.052	0.026	0.00365541	NO
OBI1	0.00502473	-0.256178	0.024	0.015	1	NO
TTC3	1.39e-09	-0.255942	0.168	0.107	2.52e-05	NO
WDR3	0.00388792	-0.255578	0.03	0.019	1	NO
MMRN2	1.08e-07	-0.255495	0.112	0.071	0.00195594	NO
MCM3	0.000358689	-0.25533	0.044	0.027	1	NO
CHKA	0.00202575	-0.255202	0.028	0.017	1	NO
PIKFYVE	2.37e-05	-0.255127	0.071	0.045	0.428533	NO
CWF19L2	3.85e-05	-0.255029	0.104	0.072	0.695485	NO
MID1	0.228472	-0.254366	0.01	0.007	1	NO
DNM3	0.00012621	-0.25421	0.058	0.037	1	NO
NIPBL	0.000128491	-0.25365	0.044	0.026	1	NO
ARRB1	3.56e-07	-0.253524	0.119	0.076	0.00644349	NO
LRP11	5.7e-05	-0.253279	0.026	0.012	1	NO
TMSB10	0.320316	-0.253222	0.724	0.553	1	NO
SYNGR1	0.00109122	-0.253181	0.03	0.018	1	NO
TNPO1	0.00332419	-0.253048	0.036	0.024	1	NO
RGS5	3.32e-07	-0.253038	0.419	0.303	0.00599971	NO
ATP2B1	4.44e-05	-0.252894	0.071	0.045	0.803633	NO
PLEKHG4	0.00193166	-0.252773	0.021	0.011	1	NO
SYNE3	2.06e-05	-0.252415	0.059	0.036	0.372597	NO
MYPOP	0.0331203	-0.252402	0.017	0.011	1	NO
PKIG	0.000135478	-0.252388	0.059	0.038	1	NO
SMAP2	0.000177841	-0.251822	0.06	0.039	1	NO
CTNNAL1	6.47e-09	-0.251785	0.188	0.125	0.000116923	NO
FOLR2	0.0952905	-0.251749	0.016	0.011	1	NO
GOT2	0.00532648	-0.251667	0.039	0.026	1	NO
BNIP3L	0.00010284	-0.251666	0.087	0.059	1	NO
NBPF11	0.0771801	-0.251541	0.014	0.009	1	NO
AP1S3	0.0128538	-0.251503	0.031	0.021	1	NO
SLC7A1	0.204994	-0.251413	0.011	0.008	1	NO
HCFC1R1	7.06e-05	-0.251286	0.042	0.024	1	NO
SAMSN1	0.00697375	-0.251237	0.026	0.017	1	NO
YDJC	0.0264518	-0.251185	0.019	0.012	1	NO
GPANK1	0.0721555	-0.251057	0.032	0.025	1	NO
SMPD4	0.000675555	-0.25104	0.041	0.025	1	NO
PCMTD1	5.57e-13	-0.250989	0.224	0.139	1.01e-08	NO
TPGS1	1.12e-05	-0.250974	0.05	0.028	0.202918	NO
TCEAL8	3.03e-05	-0.250756	0.067	0.042	0.54799	NO
SUPT7L	0.00344428	-0.250688	0.046	0.031	1	NO
PDCD2L	0.00429039	-0.250597	0.013	0.006	1	NO
INTS2	0.0035145	-0.250542	0.035	0.023	1	NO
PPFIBP2	0.0301558	-0.25047	0.04	0.03	1	NO
NIT1	0.000330855	-0.250319	0.051	0.032	1	NO
CDK9	5.03e-09	-0.250062	0.171	0.11	9.1e-05	NO
HACL1	0.0365635	-0.250054	0.016	0.01	1	NO
ARHGEF18	7.08e-06	-0.249975	0.069	0.042	0.128039	NO
PMM1	0.000164929	-0.249896	0.036	0.02	1	NO
MKI67	0.451583	-0.24966	0.01	0.008	1	NO
MYO6	6.58e-06	-0.249472	0.069	0.042	0.118946	NO
RAB28	0.0139382	-0.249469	0.035	0.024	1	NO
ARMC6	0.0131888	-0.249458	0.031	0.021	1	NO
BBS5	0.0280267	-0.249333	0.016	0.01	1	NO
DDX1	1.69e-05	-0.249241	0.077	0.049	0.305072	NO
HSDL2	0.022397	-0.249211	0.02	0.012	1	NO
MTSS1	0.00188415	-0.249127	0.04	0.026	1	NO
DST	3.14e-08	-0.249103	0.091	0.053	0.000567338	NO
PIGA	0.0977818	-0.24901	0.012	0.008	1	NO
ARHGEF12	4.68e-05	-0.248848	0.093	0.063	0.846645	NO
MED14	0.00043489	-0.248756	0.041	0.025	1	NO
DEDD	1.06e-05	-0.248585	0.079	0.05	0.191846	NO
FAM160A2	4.19e-05	-0.248547	0.058	0.035	0.758429	NO
AIG1	0.00269468	-0.248482	0.02	0.011	1	NO
SELL	9.7e-11	-0.248446	0.314	0.209	1.75e-06	NO
VPS33A	0.0206691	-0.248295	0.034	0.024	1	NO
BCL6	0.0107865	-0.248294	0.034	0.023	1	NO
SHISA5	4.84e-06	-0.248218	0.097	0.063	0.0875002	NO
NOL10	0.0415405	-0.248125	0.029	0.021	1	NO
PTRHD1	0.0164726	-0.24782	0.039	0.028	1	NO
OSBPL9	0.00128891	-0.247655	0.056	0.039	1	NO
GEMIN7	0.00171414	-0.247639	0.04	0.026	1	NO
WFDC2	0.173802	-0.2476	0.023	0.018	1	NO
NANS	0.0364318	-0.247277	0.024	0.017	1	NO
ATP8B1	0.00236822	-0.246858	0.043	0.029	1	NO
LZTS2	0.000693462	-0.246702	0.045	0.028	1	NO
SFMBT1	0.00469085	-0.246689	0.028	0.017	1	NO
ASB9	0.47563	-0.246626	0.01	0.008	1	NO
ELOVL5	3.37e-08	-0.246621	0.125	0.078	0.000609067	NO
COLGALT1	3.98e-05	-0.246588	0.088	0.059	0.719545	NO
RAC1	1.84e-06	-0.246183	0.095	0.06	0.0332824	NO
MCM4	0.279197	-0.246183	0.022	0.018	1	NO
JPT1	0.271139	-0.246153	0.011	0.008	1	NO
TLE1	0.133382	-0.24599	0.01	0.006	1	NO
TMEM273	0.000310225	-0.245971	0.055	0.036	1	NO
DMWD	3.78e-06	-0.245953	0.079	0.049	0.0683698	NO
KDM3A	4.35e-05	-0.245568	0.059	0.036	0.78606	NO
EEA1	7.96e-05	-0.245531	0.053	0.032	1	NO
MOB2	9.79e-07	-0.245511	0.089	0.056	0.0177083	NO
RAB11FIP4	0.000705904	-0.245456	0.038	0.023	1	NO
KCTD5	0.000385825	-0.245333	0.041	0.025	1	NO
IMMP1L	0.0472783	-0.245239	0.014	0.009	1	NO
PREX1	2.79e-05	-0.245127	0.093	0.063	0.505346	NO
KPNA3	0.206152	-0.245067	0.012	0.009	1	NO
EMC9	0.0027367	-0.244909	0.016	0.008	1	NO
SUMF1	0.000527286	-0.244837	0.036	0.021	1	NO
POLR2I	0.000398525	-0.244749	0.065	0.044	1	NO
SNX12	4.01e-06	-0.244598	0.067	0.04	0.0725153	NO
TMEM62	0.00791712	-0.244567	0.032	0.021	1	NO
YES1	3.66e-05	-0.244525	0.06	0.037	0.661279	NO
SNRNP27	0.00525978	-0.244379	0.021	0.012	1	NO
AKAP1	0.000253117	-0.244378	0.05	0.031	1	NO
BTN2A1	0.0119823	-0.244291	0.04	0.028	1	NO
TMEM222	0.0511808	-0.244172	0.016	0.011	1	NO
CMC2	0.00328657	-0.244098	0.04	0.027	1	NO
OPA1	2.98e-07	-0.243793	0.055	0.028	0.00538739	NO
PDE4D	0.000131273	-0.243653	0.062	0.04	1	NO
ANG	0.229628	-0.243649	0.011	0.008	1	NO
CDYL2	0.00923826	-0.243464	0.027	0.017	1	NO
HBS1L	3.01e-08	-0.243416	0.131	0.083	0.000544155	NO
TFE3	9.77e-06	-0.243395	0.047	0.026	0.176747	NO
CDK14	0.00113877	-0.243371	0.058	0.04	1	NO
SMIM26	7.95e-05	-0.243337	0.06	0.038	1	NO
IPO11	0.0364256	-0.243308	0.031	0.022	1	NO
OLFML2A	0.00124862	-0.243154	0.058	0.04	1	NO
EAF1	0.00452125	-0.243109	0.022	0.012	1	NO
ASCC2	0.00288979	-0.243037	0.045	0.03	1	NO
ANKIB1	0.00573634	-0.242823	0.032	0.021	1	NO
ITGA5	0.0105589	-0.242795	0.04	0.028	1	NO
KLHL24	7.54e-05	-0.242697	0.054	0.033	1	NO
MLF2	5.59e-05	-0.242598	0.05	0.029	1	NO
GALNT7	0.00484224	-0.242543	0.028	0.017	1	NO
DKK3	2.31e-05	-0.242411	0.055	0.032	0.41732	NO
MFNG	0.130912	-0.242193	0.032	0.026	1	NO
RNPC3	3.71e-09	-0.242147	0.116	0.069	6.7e-05	NO
SCAP	0.00063902	-0.242023	0.049	0.032	1	NO
TFAM	0.00532688	-0.24202	0.032	0.02	1	NO
PXN	1.29e-06	-0.241981	0.124	0.082	0.0233796	NO
UNK	0.000101491	-0.241828	0.066	0.043	1	NO
MSANTD2	0.0108902	-0.241786	0.034	0.023	1	NO
CCT8	0.00181555	-0.241785	0.052	0.036	1	NO
TMEM87B	2.75e-05	-0.241721	0.06	0.036	0.497106	NO
CD36	0.0023454	-0.241602	0.042	0.028	1	NO
DARS2	0.0154353	-0.241573	0.02	0.012	1	NO
TSEN34	0.0235426	-0.241369	0.028	0.019	1	NO
LARP7	1.38e-05	-0.241327	0.072	0.045	0.249815	NO
ATRIP	0.0698954	-0.24089	0.018	0.013	1	NO
RIPK2	0.0132605	-0.240694	0.023	0.014	1	NO
GTF2A1	5.32e-05	-0.240675	0.075	0.049	0.962855	NO
NT5C3B	0.00277686	-0.240648	0.042	0.028	1	NO
SLC25A24	8.71e-07	-0.240621	0.062	0.034	0.0157555	NO
NOX5	7.34e-05	-0.240578	0.067	0.044	1	NO
GMPR	0.134923	-0.240215	0.01	0.006	1	NO
CARM1	0.00399719	-0.240131	0.042	0.029	1	NO
HTRA1	0.00166953	-0.240031	0.035	0.022	1	NO
FBF1	0.000263095	-0.239948	0.04	0.023	1	NO
EIF2B3	0.000150302	-0.239793	0.039	0.022	1	NO
EOMES	0.0459728	-0.239537	0.019	0.013	1	NO
TNFRSF13C	9.18e-08	-0.239485	0.112	0.07	0.00165979	NO
POU2AF1	0.00903451	-0.23929	0.067	0.051	1	NO
PAPSS2	0.000239245	-0.239178	0.036	0.02	1	NO
PRKCH	2.05e-06	-0.239133	0.095	0.06	0.0371304	NO
RNASET2	2.08e-08	-0.239065	0.093	0.054	0.000375301	NO
CCSER1	0.000755287	-0.239037	0.031	0.018	1	NO
SMARCAD1	4.34e-05	-0.238807	0.051	0.03	0.785616	NO
PRICKLE2	0.00504705	-0.238794	0.022	0.013	1	NO
SF3B6	0.15211	-0.23879	0.01	0.006	1	NO
OAZ1	6.07e-05	-0.238446	0.572	0.42	1	NO
LSP1	1.24e-08	-0.238221	0.239	0.162	0.000224137	NO
RMND5B	6.36e-06	-0.238074	0.059	0.034	0.114988	NO
NUP93	0.0075918	-0.238037	0.028	0.018	1	NO
PDK4	0.0517301	-0.237816	0.027	0.019	1	NO
DSN1	0.000363979	-0.237716	0.026	0.013	1	NO
TMEM205	2.85e-05	-0.237693	0.043	0.023	0.514669	NO
CLDND1	1.44e-06	-0.237642	0.117	0.077	0.0260317	NO
MPST	0.0376919	-0.237158	0.024	0.017	1	NO
FAM13B	1.89e-06	-0.237145	0.073	0.043	0.0341661	NO
JARID2	0.0359198	-0.237041	0.012	0.007	1	NO
CITED2	9.62e-05	-0.236686	0.047	0.028	1	NO
TAPBP	1.24e-13	-0.236681	0.331	0.212	2.24e-09	NO
TMEM220	0.11356	-0.236534	0.016	0.012	1	NO
ISY1	0.00433708	-0.236389	0.028	0.017	1	NO
IFT27	0.0574193	-0.236372	0.011	0.006	1	NO
NME2	6.27e-08	-0.2363	0.161	0.107	0.00113339	NO
NEURL1B	0.0195088	-0.236183	0.029	0.02	1	NO
MAPK12	3.7e-05	-0.236166	0.041	0.022	0.669072	NO
FAM122B	3.08e-07	-0.236156	0.093	0.057	0.00557388	NO
BBX	0.198065	-0.236088	0.018	0.014	1	NO
LAMTOR3	0.00124769	-0.236039	0.046	0.03	1	NO
ZNF30	0.00960105	-0.235929	0.01	0.004	1	NO
KLF7	0.00278346	-0.235856	0.029	0.017	1	NO
GNAI1	0.137529	-0.235811	0.022	0.017	1	NO
BCL2A1	0.0352835	-0.235761	0.028	0.02	1	NO
LIMK1	0.000260218	-0.23558	0.044	0.027	1	NO
CHPT1	5.64e-06	-0.235575	0.069	0.042	0.101943	NO
LFNG	0.000193244	-0.23551	0.083	0.057	1	NO
CD209	0.0223216	-0.235393	0.02	0.012	1	NO
TXNDC11	9.74e-07	-0.235223	0.129	0.087	0.0176085	NO
TYW1	0.165866	-0.234978	0.01	0.007	1	NO
AREL1	0.000331114	-0.234874	0.036	0.021	1	NO
WIPI1	0.0234479	-0.234857	0.017	0.011	1	NO
PRKAR1B	0.000259955	-0.23439	0.038	0.022	1	NO
OARD1	0.000177671	-0.234363	0.069	0.046	1	NO
LRRC17	0.0466643	-0.234274	0.012	0.007	1	NO
LAMTOR4	4.8e-09	-0.233886	0.142	0.089	8.69e-05	NO
ICA1L	0.492084	-0.233618	0.01	0.008	1	NO
HIPK3	3.31e-13	-0.233465	0.239	0.149	6e-09	NO
AARS	0.0193711	-0.233294	0.02	0.012	1	NO
PPP1CC	9.62e-06	-0.233141	0.051	0.029	0.173953	NO
NECAP1	0.000133403	-0.233032	0.044	0.026	1	NO
MAP2K1	0.0046353	-0.232822	0.044	0.031	1	NO
ABHD13	0.00141354	-0.232679	0.036	0.023	1	NO
PLA2G4C	0.000261712	-0.232658	0.038	0.022	1	NO
CWC27	0.00549252	-0.232439	0.045	0.031	1	NO
TRMT5	0.236403	-0.232316	0.02	0.016	1	NO
C19orf48	0.136173	-0.232239	0.022	0.017	1	NO
CCR6	6.98e-05	-0.232152	0.059	0.037	1	NO
PPP4R1	6.06e-06	-0.2321	0.079	0.05	0.109666	NO
GUK1	7.7e-07	-0.231743	0.096	0.061	0.0139242	NO
CMPK2	0.0004355	-0.231658	0.032	0.018	1	NO
BZW2	0.00219662	-0.231557	0.033	0.021	1	NO
TRAF2	0.00210066	-0.231513	0.052	0.036	1	NO
TMBIM4	8.32e-06	-0.231392	0.081	0.052	0.150449	NO
ZNF621	0.00411529	-0.231339	0.048	0.034	1	NO
RBPMS	5.02e-06	-0.2312	0.083	0.052	0.0907016	NO
HIST1H1C	6.1e-07	-0.231153	0.17	0.117	0.0110333	NO
NDUFS4	4.34e-05	-0.231133	0.061	0.038	0.784132	NO
ABHD6	0.00180718	-0.230969	0.028	0.017	1	NO
KCNN4	0.0357472	-0.230869	0.019	0.013	1	NO
HAUS1	0.149769	-0.230852	0.018	0.014	1	NO
NDUFB3	0.0354515	-0.230742	0.027	0.019	1	NO
CRYAB	0.00139201	-0.230666	0.023	0.012	1	NO
PSMA4	3.66e-05	-0.230431	0.065	0.041	0.662272	NO
VWA5A	0.00719836	-0.230416	0.028	0.018	1	NO
ZFY	0.0695993	-0.230315	0.016	0.011	1	NO
CCDC68	0.000590672	-0.2303	0.038	0.023	1	NO
APIP	0.000129429	-0.230298	0.036	0.02	1	NO
QPRT	0.0641798	-0.230287	0.014	0.009	1	NO
LCLAT1	0.000221622	-0.23023	0.042	0.025	1	NO
[truncated: 5,431 more rows]

## Sheet: Cluster4_DEGs
X	p_val	avg_log2FC	pct.patients with COVID-19	pct.patients without long COVID	p_val_adj	diffexpressed
CXCL1	1.41e-09	-1.77261	0.048	0.078	2.54e-05	DOWNFC1/2
LY6D	3.89e-07	-1.77081	0.121	0.145	0.00703913	DOWNFC1/2
WFDC2	1.52e-11	-0.969864	0.433	0.42	2.75e-07	DOWNFC2/3
ZNRF1	1.55e-06	-0.756164	0.106	0.07	0.0279785	DOWNFC2/3
F11R	1.78e-06	-0.73793	0.171	0.119	0.0321148	DOWNFC2/3
MUC20	2.35e-06	-0.72132	0.1	0.066	0.0425896	DOWNFC2/3
TOMM20	4.51e-08	-0.719207	0.155	0.103	0.000814881	DOWNFC2/3
KIAA1522	6.82e-07	-0.71644	0.246	0.172	0.0123265	DOWNFC2/3
COX7C	7.42e-08	-0.713166	0.15	0.1	0.0013422	DOWNFC2/3
ALOX15	5.48e-07	-0.710544	0.087	0.054	0.00990397	DOWNFC2/3
CMPK1	3.39e-07	-0.704258	0.174	0.12	0.00613329	DOWNFC2/3
SEMA4B	1.19e-09	-0.700363	0.136	0.085	2.16e-05	DOWNFC2/3
YBX3	2.65e-09	-0.698266	0.303	0.202	4.79e-05	DOWNFC2/3
PPP4R1	1.85e-06	-0.68863	0.136	0.093	0.0334824	DOWNFC2/3
TM9SF3	1.59e-07	-0.685589	0.116	0.075	0.00287357	DOWNFC2/3
ADAM15	1.75e-07	-0.683002	0.093	0.057	0.00316372	DOWNFC2/3
FOXE1	9.67e-07	-0.681725	0.093	0.059	0.0174902	DOWNFC2/3
BCL6	1.59e-06	-0.678483	0.152	0.105	0.0286745	DOWNFC2/3
GSR	1.11e-08	-0.677783	0.128	0.081	0.000200414	DOWNFC2/3
NDUFB5	5.53e-07	-0.67459	0.137	0.093	0.0100077	DOWNFC2/3
KRT8	7.2e-10	-0.671829	0.248	0.164	1.3e-05	DOWNFC2/3
ZDHHC13	1.73e-07	-0.662361	0.086	0.053	0.00313624	DOWNFC2/3
REXO2	2.51e-07	-0.657789	0.108	0.069	0.00453127	DOWNFC2/3
LY6E	1.46e-06	-0.653029	0.28	0.197	0.026411	DOWNFC2/3
SELENOW	1.78e-08	-0.652311	0.269	0.184	0.000321425	DOWNFC2/3
NSA2	2.23e-06	-0.651243	0.083	0.053	0.040375	DOWNFC2/3
FOXA1	1.88e-06	-0.642029	0.073	0.046	0.0340459	DOWNFC2/3
VMA21	1.22e-06	-0.639017	0.075	0.046	0.0220095	DOWNFC2/3
CTNNBIP1	1.54e-07	-0.637036	0.085	0.052	0.00278874	DOWNFC2/3
RARG	3.65e-09	-0.635886	0.071	0.038	6.6e-05	DOWNFC2/3
RNF141	5.55e-07	-0.63586	0.16	0.111	0.0100372	DOWNFC2/3
CLDN4	6.13e-07	-0.63571	0.127	0.086	0.0110822	DOWNFC2/3
MT-ND6	1.15e-10	-0.635687	0.335	0.22	2.09e-06	DOWNFC2/3
SOX2	5.11e-07	-0.632969	0.144	0.098	0.00924333	DOWNFC2/3
ASS1	5.42e-07	-0.6318	0.067	0.04	0.00979518	DOWNFC2/3
GBP6	1.21e-06	-0.629383	0.077	0.048	0.0219194	DOWNFC2/3
COL4A5	2.74e-06	-0.625168	0.096	0.063	0.0494862	DOWNFC2/3
LRATD1	1.45e-06	-0.624694	0.095	0.061	0.0262772	DOWNFC2/3
NENF	5.98e-07	-0.623923	0.11	0.072	0.0108123	DOWNFC2/3
SEC11A	3.69e-11	-0.619568	0.196	0.125	6.67e-07	DOWNFC2/3
POLD2	9.78e-07	-0.615319	0.061	0.036	0.0176882	DOWNFC2/3
WBP1	7.59e-08	-0.61234	0.108	0.069	0.00137335	DOWNFC2/3
ZNF264	3.17e-08	-0.611465	0.119	0.076	0.000572905	DOWNFC2/3
RIPK4	2.68e-08	-0.603479	0.096	0.058	0.000484458	DOWNFC2/3
COA3	3.87e-08	-0.601897	0.098	0.06	0.000700455	DOWNFC2/3
PTK2	6.39e-09	-0.601851	0.109	0.067	0.000115619	DOWNFC2/3
ERGIC3	2.8e-08	-0.600506	0.31	0.213	0.000506559	DOWNFC2/3
PEBP1	1.82e-07	-0.598668	0.099	0.063	0.00329886	DOWNFC2/3
UHMK1	7.75e-09	-0.593841	0.14	0.09	0.000140103	DOWNFC2/3
PGD	1.09e-06	-0.592011	0.077	0.048	0.0197713	DOWNFC2/3
ATP7B	0.000976744	-2.56843	0.01	0.019	1	NO
FUT6	0.00040798	-2.39451	0.014	0.025	1	NO
CRABP1	0.00684915	-2.38734	0.005	0.01	1	NO
TMPRSS11A	0.0474961	-2.26186	0.01	0.014	1	NO
SCIN	0.0422574	-2.14318	0.014	0.02	1	NO
DNAAF3	0.00250553	-2.12957	0.011	0.019	1	NO
TMEM190	1.03e-05	-2.04201	0.039	0.058	0.186269	NO
A2ML1	0.656806	-2.00004	0.009	0.01	1	NO
PLPPR3	0.242509	-1.99442	0.007	0.01	1	NO
CHST9	8.52e-06	-1.98395	0.045	0.065	0.1541	NO
BMP3	0.101165	-1.8308	0.016	0.021	1	NO
TMBIM6	0.0583099	-1.82933	0.008	0.012	1	NO
MGST1	0.0308982	-1.82546	0.011	0.016	1	NO
PSCA	0.00416793	-1.82325	0.062	0.074	1	NO
MUC4	0.0234921	-1.78476	0.095	0.102	1	NO
TMEM40	0.170452	-1.70997	0.024	0.029	1	NO
ALG1L	0.599541	-1.70074	0.009	0.01	1	NO
TMPRSS2	0.338774	-1.67625	0.016	0.019	1	NO
ATP2C2	0.137626	-1.65113	0.044	0.049	1	NO
LDLRAD1	0.0538196	-1.62622	0.028	0.035	1	NO
CRYM	0.0215919	-1.6132	0.007	0.012	1	NO
PTK6	0.612837	-1.60364	0.02	0.021	1	NO
ERN2	0.0412873	-1.59411	0.065	0.072	1	NO
SMIM22	0.990816	-1.58252	0.01	0.01	1	NO
CDH26	0.265216	-1.57812	0.038	0.042	1	NO
FAM83A	0.0720862	-1.56991	0.009	0.014	1	NO
ABCA12	0.159179	-1.5558	0.008	0.011	1	NO
INTU	0.290461	-1.5373	0.01	0.012	1	NO
ATP12A	0.0809058	-1.53288	0.029	0.035	1	NO
FOXJ1	0.109226	-1.49609	0.04	0.046	1	NO
MT1E	0.586387	-1.49037	0.013	0.011	1	NO
EPB41L4B	0.674463	-1.48769	0.024	0.025	1	NO
CYP4B1	3.28e-05	-1.48389	0.139	0.157	0.593576	NO
MUC16	0.544984	-1.45253	0.093	0.09	1	NO
CLCA2	0.00107903	-1.44571	0.079	0.094	1	NO
C1orf53	0.754502	-1.43338	0.015	0.014	1	NO
DRC7	0.394714	-1.42685	0.009	0.011	1	NO
UPK1B	0.40905	-1.39607	0.065	0.067	1	NO
CCNO	0.876471	-1.38723	0.029	0.028	1	NO
DNAH3	0.317714	-1.38623	0.011	0.014	1	NO
KATNAL2	0.426232	-1.38577	0.014	0.016	1	NO
DEGS2	0.677728	-1.3822	0.025	0.023	1	NO
TMEM37	0.228453	-1.37964	0.015	0.018	1	NO
CCDC187	0.574329	-1.36187	0.013	0.014	1	NO
CLCA4	0.549079	-1.36142	0.029	0.026	1	NO
B3GALT5	0.167678	-1.35337	0.012	0.016	1	NO
WDR49	0.912178	-1.35104	0.024	0.023	1	NO
FAM3D	0.965005	-1.35021	0.046	0.045	1	NO
AQP5	0.291405	-1.3482	0.043	0.037	1	NO
MISP	0.959812	-1.34477	0.03	0.029	1	NO
C20orf85	0.113498	-1.34397	0.071	0.077	1	NO
MANSC1	0.997987	-1.3324	0.029	0.028	1	NO
TRNP1	0.550879	-1.33014	0.012	0.011	1	NO
IGHA2	0.00658404	-1.32975	0.01	0.017	1	NO
MYBPC1	0.230115	-1.32161	0.031	0.026	1	NO
CDHR3	0.203569	-1.32145	0.026	0.03	1	NO
SLC44A3	0.165253	-1.32109	0.01	0.007	1	NO
FBXO15	0.816852	-1.31378	0.011	0.01	1	NO
RHCG	0.818513	-1.3136	0.016	0.015	1	NO
PXMP2	0.512446	-1.3125	0.01	0.009	1	NO
IL20RB	0.196223	-1.31247	0.012	0.009	1	NO
LIPH	0.399731	-1.30264	0.017	0.014	1	NO
CFAP73	0.912799	-1.29992	0.027	0.027	1	NO
CDHR4	0.841092	-1.29817	0.015	0.015	1	NO
SLC46A1	0.676308	-1.29589	0.01	0.009	1	NO
GAS2L2	0.783536	-1.29413	0.014	0.015	1	NO
RNF208	0.518073	-1.28533	0.014	0.012	1	NO
TMEM45B	0.733534	-1.27894	0.018	0.019	1	NO
LETM1	0.45268	-1.27849	0.013	0.011	1	NO
P2RY2	0.755281	-1.2769	0.062	0.061	1	NO
XXYLT1	0.734239	-1.27434	0.01	0.009	1	NO
SERPINB11	0.747909	-1.2669	0.02	0.019	1	NO
KCNE3	0.98248	-1.26433	0.02	0.02	1	NO
SCEL	0.303354	-1.26356	0.01	0.008	1	NO
AMN	0.447047	-1.25884	0.015	0.013	1	NO
NT5E	0.440309	-1.25876	0.014	0.016	1	NO
SCNN1B	0.594264	-1.2539	0.016	0.014	1	NO
SRPX2	0.539404	-1.25301	0.016	0.017	1	NO
MBOAT2	0.952986	-1.2526	0.023	0.022	1	NO
TEKT2	0.560159	-1.25199	0.023	0.025	1	NO
KRT19	0.747849	-1.24815	0.254	0.216	1	NO
TMEM184A	0.172076	-1.24198	0.018	0.014	1	NO
SLC1A1	0.158185	-1.24126	0.014	0.011	1	NO
SERPINB3	0.0459523	-1.23996	0.108	0.114	1	NO
NUDT8	0.209105	-1.23909	0.025	0.021	1	NO
S100A14	0.0560346	-1.23749	0.093	0.076	1	NO
SULT2B1	0.278733	-1.23624	0.017	0.014	1	NO
CDS1	0.899873	-1.23273	0.038	0.036	1	NO
C19orf33	0.502305	-1.23031	0.136	0.119	1	NO
C12orf74	0.344958	-1.22595	0.064	0.067	1	NO
CHST6	0.731273	-1.22312	0.025	0.023	1	NO
CXCL6	0.166048	-1.22238	0.015	0.019	1	NO
SMIM5	0.372411	-1.22073	0.015	0.012	1	NO
ELF3	0.784678	-1.21294	0.154	0.141	1	NO
B3GNT3	0.12288	-1.20989	0.021	0.016	1	NO
BNIPL	0.389284	-1.20739	0.022	0.019	1	NO
VWA3A	0.488744	-1.20708	0.02	0.022	1	NO
KCNK1	0.338678	-1.2044	0.013	0.011	1	NO
ALCAM	0.208581	-1.20288	0.095	0.097	1	NO
FAM3B	0.234702	-1.20023	0.057	0.049	1	NO
PRSS22	0.593946	-1.20005	0.022	0.02	1	NO
DNAAF1	0.138141	-1.19721	0.039	0.044	1	NO
CAPN13	0.136897	-1.19047	0.082	0.086	1	NO
ABCA13	0.205091	-1.18965	0.078	0.081	1	NO
CP	0.25661	-1.18213	0.076	0.066	1	NO
B3GNT5	0.977751	-1.17631	0.01	0.01	1	NO
FRMPD2	0.882755	-1.17533	0.019	0.019	1	NO
PIK3R3	0.516823	-1.1665	0.057	0.051	1	NO
PAQR4	0.250134	-1.15714	0.01	0.007	1	NO
SLC16A9	0.0897479	-1.15495	0.041	0.033	1	NO
SLC25A10	0.238281	-1.15234	0.018	0.014	1	NO
CLDN7	0.409683	-1.14985	0.137	0.119	1	NO
LRRC23	0.948658	-1.14707	0.024	0.024	1	NO
UBXN10	0.612174	-1.1379	0.013	0.014	1	NO
PLEKHS1	0.666337	-1.13717	0.04	0.037	1	NO
MYB	0.211886	-1.13689	0.022	0.018	1	NO
STOML3	0.798128	-1.1364	0.012	0.013	1	NO
ARL2BP	0.163215	-1.13195	0.01	0.007	1	NO
CTXN1	0.929665	-1.13137	0.028	0.027	1	NO
HS3ST1	0.216094	-1.12347	0.013	0.01	1	NO
CIAPIN1	0.965174	-1.12119	0.013	0.013	1	NO
TPRN	0.0603555	-1.11905	0.015	0.01	1	NO
ACPP	0.578944	-1.11841	0.019	0.017	1	NO
BAIAP3	0.749634	-1.11766	0.015	0.014	1	NO
SELENBP1	0.118973	-1.11734	0.082	0.069	1	NO
VTCN1	0.447828	-1.11578	0.019	0.016	1	NO
CFAP97D2	0.764661	-1.11198	0.009	0.01	1	NO
DAW1	0.873236	-1.11172	0.017	0.017	1	NO
BAG1	0.622805	-1.10983	0.091	0.082	1	NO
GMDS	0.47865	-1.10497	0.044	0.04	1	NO
SGMS2	0.0153225	-1.10363	0.028	0.02	1	NO
SORD	0.0233285	-1.10146	0.041	0.03	1	NO
SPAG8	0.949497	-1.10102	0.013	0.012	1	NO
CCDC17	0.677796	-1.09584	0.03	0.028	1	NO
SLC28A3	0.543737	-1.09269	0.01	0.009	1	NO
SLC9A6	0.356783	-1.08923	0.018	0.015	1	NO
CCDC81	0.892077	-1.08875	0.024	0.023	1	NO
CALML3	0.313885	-1.0875	0.138	0.135	1	NO
NKIRAS2	0.432312	-1.08616	0.013	0.011	1	NO
NEBL	0.223327	-1.08496	0.026	0.022	1	NO
DNAI2	0.488288	-1.0779	0.015	0.013	1	NO
SERPINB13	0.014057	-1.07541	0.042	0.031	1	NO
LRRC71	0.502076	-1.07474	0.013	0.011	1	NO
DTX2	0.310212	-1.07457	0.026	0.022	1	NO
TTC39A	0.0593709	-1.0705	0.013	0.009	1	NO
SLC5A8	0.772292	-1.06875	0.01	0.011	1	NO
CD164L2	0.205953	-1.06821	0.022	0.018	1	NO
SH3BGRL2	0.0310599	-1.06624	0.051	0.039	1	NO
TANC2	0.0609047	-1.0643	0.044	0.034	1	NO
STMND1	0.947662	-1.06273	0.011	0.011	1	NO
TRPM4	0.179637	-1.06258	0.02	0.016	1	NO
CCDC190	0.548319	-1.06021	0.028	0.025	1	NO
SH2D4A	0.60493	-1.05813	0.035	0.033	1	NO
MAP1A	0.956168	-1.05726	0.013	0.013	1	NO
SUMO2	0.00848695	-1.05551	0.138	0.108	1	NO
GJB4	0.0785128	-1.0551	0.013	0.009	1	NO
KRT80	0.0365666	-1.05399	0.013	0.008	1	NO
NWD1	0.0354113	-1.05354	0.03	0.022	1	NO
ADGRG6	0.195655	-1.05146	0.011	0.008	1	NO
TMEM54	0.0449416	-1.05113	0.05	0.039	1	NO
GSTA4	0.3018	-1.04934	0.019	0.016	1	NO
TMPRSS4	0.38397	-1.04254	0.191	0.162	1	NO
CYP2F1	0.0587616	-1.04209	0.045	0.036	1	NO
CCDC24	0.57428	-1.04009	0.019	0.017	1	NO
GLUL	1.87e-05	-1.03933	0.382	0.344	0.337962	NO
EPN3	0.163709	-1.03476	0.019	0.014	1	NO
SPPL3	0.0301323	-1.03468	0.03	0.022	1	NO
SOWAHB	0.201269	-1.03046	0.012	0.009	1	NO
TTLL10	0.145166	-1.02928	0.02	0.015	1	NO
RAPGEFL1	0.0279685	-1.02894	0.11	0.088	1	NO
TMEM79	0.00916539	-1.02544	0.034	0.023	1	NO
CPNE2	0.0174855	-1.02295	0.034	0.024	1	NO
TMEM238	0.00586449	-1.02182	0.071	0.054	1	NO
CCDC114	0.946881	-1.02077	0.011	0.011	1	NO
NAT14	0.141182	-1.01795	0.032	0.026	1	NO
ALDH1A1	0.445825	-1.01752	0.235	0.211	1	NO
CFAP52	0.781923	-1.0134	0.02	0.019	1	NO
AGBL5	0.164743	-1.01251	0.029	0.024	1	NO
GSTA2	0.944436	-1.01236	0.011	0.011	1	NO
C9orf152	0.0842017	-1.00838	0.011	0.007	1	NO
CDC42EP5	0.0794692	-1.00656	0.031	0.024	1	NO
BAIAP2L1	0.0818905	-1.00595	0.016	0.012	1	NO
PLLP	0.0372895	-1.0052	0.017	0.012	1	NO
SPATA18	0.207212	-1.00313	0.039	0.033	1	NO
C6orf118	0.564701	-1.00094	0.016	0.014	1	NO
DTX4	0.0133038	-0.999969	0.051	0.038	1	NO
RSPH1	0.46558	-0.999289	0.051	0.046	1	NO
CFAP45	0.371271	-0.999032	0.038	0.033	1	NO
DPH1	0.0886621	-0.99591	0.019	0.014	1	NO
SIM2	0.112803	-0.995013	0.019	0.014	1	NO
CREB3L1	0.0173929	-0.993994	0.059	0.045	1	NO
DUOXA1	0.12585	-0.993912	0.023	0.018	1	NO
SLC44A4	0.0653007	-0.992876	0.072	0.059	1	NO
MPP7	0.1229	-0.988775	0.041	0.033	1	NO
LCN2	0.00197174	-0.98854	0.123	0.138	1	NO
SUSD4	0.0695738	-0.98593	0.082	0.068	1	NO
AGR3	0.283218	-0.98491	0.022	0.019	1	NO
IFNE	0.412484	-0.983426	0.011	0.009	1	NO
VSIG10	0.101164	-0.980945	0.018	0.013	1	NO
CCDC9B	0.441662	-0.978134	0.014	0.012	1	NO
MAL2	0.000222594	-0.975001	0.097	0.069	1	NO
COMTD1	0.0120299	-0.973876	0.025	0.017	1	NO
ADGRA2	0.314678	-0.973212	0.011	0.009	1	NO
TMEM212	0.178579	-0.973041	0.013	0.01	1	NO
GALNT4	0.158673	-0.971001	0.042	0.035	1	NO
RDH10	0.0421831	-0.970985	0.058	0.046	1	NO
TMEM203	0.0536164	-0.969891	0.021	0.015	1	NO
TOGARAM2	0.998369	-0.967486	0.017	0.017	1	NO
EML6	0.470331	-0.966433	0.016	0.014	1	NO
SCPEP1	0.231349	-0.96537	0.053	0.045	1	NO
CAND2	0.213274	-0.964634	0.01	0.007	1	NO
SLC22A4	0.292718	-0.960068	0.013	0.01	1	NO
MALL	0.00442006	-0.958505	0.022	0.013	1	NO
TMEM232	0.203933	-0.958247	0.027	0.022	1	NO
REEP4	0.138451	-0.953678	0.033	0.027	1	NO
MYCL	0.308996	-0.952941	0.033	0.028	1	NO
DTHD1	0.621878	-0.952761	0.039	0.036	1	NO
EPCAM	0.0843127	-0.951974	0.064	0.052	1	NO
FAM221A	0.116899	-0.951455	0.032	0.026	1	NO
GSTA1	0.033602	-0.946477	0.03	0.022	1	NO
USP54	0.129113	-0.944828	0.042	0.035	1	NO
TEDC1	0.040886	-0.941876	0.028	0.02	1	NO
SLC9A4	0.122194	-0.941834	0.01	0.007	1	NO
KLHDC8B	0.178984	-0.93963	0.015	0.012	1	NO
DRC1	0.494701	-0.938741	0.016	0.014	1	NO
IL5RA	0.274305	-0.937483	0.01	0.008	1	NO
ANKRD45	0.458934	-0.936585	0.008	0.01	1	NO
TMC4	0.121785	-0.935593	0.054	0.045	1	NO
COX6B1	0.0851181	-0.935526	0.018	0.013	1	NO
CRACR2B	0.0185643	-0.93517	0.049	0.037	1	NO
PTPN18	0.346912	-0.932855	0.019	0.016	1	NO
TGFA	0.0546997	-0.931339	0.019	0.014	1	NO
S100A8	0.852745	-0.930483	0.114	0.107	1	NO
CABCOCO1	0.547655	-0.930244	0.016	0.014	1	NO
SPON2	0.00306469	-0.930032	0.04	0.027	1	NO
LRRCC1	0.213336	-0.929977	0.01	0.007	1	NO
RANBP17	0.0184649	-0.92884	0.04	0.03	1	NO
KRT4	0.16184	-0.928698	0.1	0.085	1	NO
ST6GALNAC1	0.0105604	-0.927289	0.026	0.017	1	NO
GCHFR	0.00191752	-0.927007	0.043	0.029	1	NO
ELF5	0.0992684	-0.924264	0.011	0.007	1	NO
TCTEX1D4	0.402438	-0.922907	0.016	0.013	1	NO
TMPRSS11D	0.0944262	-0.920481	0.051	0.041	1	NO
PLEKHA5	0.00484589	-0.920142	0.097	0.074	1	NO
CFAP47	0.260887	-0.918391	0.027	0.022	1	NO
TFCP2L1	0.124853	-0.917823	0.016	0.012	1	NO
LRG1	0.404159	-0.916124	0.018	0.016	1	NO
DNAH10	0.13041	-0.912853	0.026	0.02	1	NO
TTC21A	0.271726	-0.910709	0.019	0.016	1	NO
PFN2	0.0699231	-0.910052	0.026	0.02	1	NO
THEM6	0.0186209	-0.909775	0.025	0.017	1	NO
SAXO2	0.0235826	-0.909622	0.042	0.032	1	NO
ROPN1L	0.172844	-0.907465	0.039	0.033	1	NO
TMC5	0.215698	-0.907095	0.04	0.034	1	NO
MFSD3	0.129416	-0.906941	0.026	0.02	1	NO
CCDC60	0.0839539	-0.905193	0.025	0.019	1	NO
C5	0.012148	-0.904746	0.021	0.013	1	NO
ALDH3B2	0.0227624	-0.904021	0.066	0.051	1	NO
LRRC10B	0.572673	-0.903631	0.025	0.022	1	NO
BAD	0.0492108	-0.902928	0.014	0.009	1	NO
DYNLT3	0.0104649	-0.902627	0.035	0.025	1	NO
FAM81B	0.435252	-0.902569	0.016	0.014	1	NO
KYNU	0.0471907	-0.902457	0.016	0.011	1	NO
CNKSR3	0.104714	-0.89962	0.023	0.017	1	NO
CFAP157	0.948961	-0.897812	0.01	0.01	1	NO
MDH1	0.0321511	-0.897769	0.041	0.031	1	NO
PDZD11	0.106777	-0.897553	0.013	0.009	1	NO
CACFD1	0.018476	-0.893782	0.019	0.012	1	NO
ALDH1L1	0.00693511	-0.89152	0.061	0.046	1	NO
RHBDD3	0.167467	-0.891517	0.012	0.009	1	NO
C1orf189	0.0623085	-0.891322	0.013	0.008	1	NO
CHDH	0.0420605	-0.890533	0.027	0.02	1	NO
GRB7	0.0703108	-0.8903	0.042	0.034	1	NO
EHHADH	0.0487387	-0.8901	0.011	0.007	1	NO
AHCY	0.0907397	-0.888218	0.024	0.018	1	NO
KCTD3	0.00269061	-0.887314	0.056	0.04	1	NO
MGST2	0.000109693	-0.885994	0.102	0.072	1	NO
USP9Y	0.112553	-0.885733	0.03	0.024	1	NO
TP53AIP1	0.270966	-0.883803	0.018	0.015	1	NO
MGLL	0.0478638	-0.883775	0.036	0.027	1	NO
ST6GALNAC2	0.138961	-0.883505	0.01	0.007	1	NO
KIF9	0.108872	-0.882886	0.011	0.008	1	NO
EIF3E	0.205557	-0.881877	0.018	0.014	1	NO
ATP13A4	0.0016959	-0.881822	0.049	0.034	1	NO
DNAH12	0.0671084	-0.881628	0.031	0.024	1	NO
HACL1	0.0131171	-0.880006	0.022	0.014	1	NO
MTCL1	0.0120968	-0.878201	0.012	0.007	1	NO
GABRE	0.0159898	-0.877153	0.053	0.04	1	NO
RPP40	0.084211	-0.876976	0.017	0.012	1	NO
CFAP221	0.759538	-0.875609	0.021	0.02	1	NO
PHYHD1	0.00262337	-0.874593	0.048	0.033	1	NO
LLGL2	0.000338962	-0.873895	0.075	0.052	1	NO
MAPK10	0.523253	-0.873123	0.055	0.05	1	NO
C5AR1	0.131226	-0.871943	0.016	0.012	1	NO
PITX1	0.00671561	-0.870594	0.049	0.035	1	NO
ZFHX2	0.435999	-0.870547	0.012	0.01	1	NO
PARPBP	0.241526	-0.869776	0.012	0.009	1	NO
PLPP2	0.00184925	-0.865831	0.068	0.049	1	NO
SERINC2	0.00138944	-0.865426	0.046	0.031	1	NO
CES1	0.761219	-0.865387	0.018	0.017	1	NO
PIH1D2	0.287439	-0.864483	0.013	0.01	1	NO
VNN3	0.0413867	-0.863188	0.011	0.007	1	NO
ZMYND10	0.122886	-0.86087	0.037	0.03	1	NO
RNF217	0.0211137	-0.860321	0.032	0.023	1	NO
LRRC4	0.00793917	-0.859835	0.047	0.034	1	NO
FAM229B	0.270214	-0.859607	0.02	0.017	1	NO
NOTCH2	0.000264217	-0.859265	0.054	0.035	1	NO
MDK	0.000541589	-0.858528	0.104	0.076	1	NO
CFAP300	0.0996199	-0.858476	0.019	0.014	1	NO
GAREM1	0.182559	-0.858024	0.012	0.009	1	NO
C11orf88	0.0599866	-0.856578	0.038	0.029	1	NO
SERPINB7	0.199805	-0.856213	0.019	0.015	1	NO
RHOBTB3	0.147445	-0.855984	0.023	0.018	1	NO
SH3YL1	0.00490499	-0.855149	0.051	0.037	1	NO
COLCA2	0.0659325	-0.854782	0.012	0.008	1	NO
MS4A8	0.387235	-0.852601	0.035	0.031	1	NO
EPHX3	0.0067785	-0.851719	0.035	0.024	1	NO
ATP5MPL	0.0714326	-0.851239	0.018	0.012	1	NO
KIAA1841	0.110874	-0.851032	0.017	0.012	1	NO
TMEM246	0.0108303	-0.850549	0.023	0.015	1	NO
ACKR3	0.0208338	-0.848165	0.029	0.02	1	NO
COMMD4	0.00368995	-0.845395	0.05	0.036	1	NO
LRTOMT	0.39524	-0.843782	0.037	0.033	1	NO
IFT20	0.0612985	-0.843724	0.025	0.018	1	NO
S100A13	0.00669689	-0.842038	0.059	0.044	1	NO
UGT2A1	0.0761183	-0.841389	0.012	0.008	1	NO
RAB15	0.0134883	-0.840808	0.022	0.014	1	NO
GPR87	1.48e-05	-0.840314	0.079	0.051	0.266914	NO
LRRC46	0.0504334	-0.84017	0.039	0.03	1	NO
DNAI1	0.168873	-0.838398	0.028	0.023	1	NO
TPPP3	0.433053	-0.837789	0.185	0.163	1	NO
STYK1	0.0891157	-0.836883	0.015	0.011	1	NO
CERS3	0.0121459	-0.836587	0.025	0.017	1	NO
TSPAN1	0.0691334	-0.835733	0.147	0.121	1	NO
COA7	0.163585	-0.835671	0.014	0.01	1	NO
DNALI1	0.0218556	-0.834868	0.05	0.038	1	NO
TTLL1	0.0582656	-0.83426	0.02	0.014	1	NO
PRRT1	0.00972058	-0.834234	0.011	0.005	1	NO
GSTZ1	0.0333193	-0.833537	0.027	0.02	1	NO
ERBB3	0.00460069	-0.833434	0.071	0.053	1	NO
FAM216B	0.272153	-0.833084	0.046	0.04	1	NO
ALG3	0.0527024	-0.832528	0.043	0.033	1	NO
MLPH	0.114304	-0.832065	0.034	0.027	1	NO
MORN5	0.414127	-0.828942	0.019	0.016	1	NO
ATP5MC2	0.00021084	-0.827487	0.06	0.04	1	NO
PIFO	0.3817	-0.827376	0.044	0.039	1	NO
CHPT1	0.00378851	-0.826174	0.192	0.15	1	NO
INPP4B	0.22873	-0.82489	0.014	0.011	1	NO
CCDC78	0.0895265	-0.823729	0.04	0.032	1	NO
NR2F6	0.00296411	-0.822886	0.06	0.043	1	NO
S100B	0.940602	-0.822803	0.024	0.024	1	NO
CEACAM5	0.271558	-0.818439	0.026	0.022	1	NO
AGR2	0.0124578	-0.818078	0.193	0.152	1	NO
ESPL1	0.0305127	-0.817976	0.013	0.008	1	NO
HMGXB4	0.148986	-0.817178	0.014	0.01	1	NO
NAV1	0.00285177	-0.816848	0.051	0.036	1	NO
C6orf52	0.0443773	-0.816692	0.01	0.006	1	NO
NSUN7	0.129303	-0.816451	0.018	0.013	1	NO
UBE2L3	0.0090286	-0.816021	0.048	0.035	1	NO
TCN2	0.151852	-0.815722	0.022	0.017	1	NO
RSPH4A	0.144537	-0.81402	0.026	0.021	1	NO
RALGPS1	0.0183913	-0.813747	0.019	0.012	1	NO
BBS5	0.26669	-0.813337	0.022	0.018	1	NO
ADGRF1	0.0871128	-0.812649	0.01	0.007	1	NO
BIRC5	0.0629345	-0.812633	0.01	0.006	1	NO
ADH1C	0.00113364	-0.811188	0.043	0.028	1	NO
PTPN13	0.000248216	-0.811079	0.09	0.064	1	NO
SPACA9	0.0127199	-0.810757	0.022	0.014	1	NO
PRKAR2B	0.106197	-0.807565	0.028	0.022	1	NO
MTCH2	0.0175196	-0.807327	0.038	0.028	1	NO
EFHC2	0.273803	-0.806768	0.026	0.022	1	NO
ARL6IP4	0.013389	-0.805893	0.036	0.026	1	NO
UGT1A1	0.0226656	-0.805847	0.024	0.016	1	NO
PRMT3	0.0383701	-0.80535	0.051	0.04	1	NO
CAB39L	0.123907	-0.804802	0.024	0.019	1	NO
SLC37A1	0.0147458	-0.803922	0.038	0.027	1	NO
MAB21L4	0.00132378	-0.801469	0.062	0.044	1	NO
S100A9	0.848812	-0.801419	0.206	0.186	1	NO
DMRTA2	0.0111206	-0.801035	0.016	0.009	1	NO
SLC6A14	0.0943164	-0.800952	0.052	0.042	1	NO
PPM1J	0.260763	-0.800837	0.01	0.008	1	NO
TMEM99	0.082286	-0.798771	0.011	0.007	1	NO
KIAA0556	0.201991	-0.798687	0.019	0.015	1	NO
BZW1	0.0556781	-0.798255	0.026	0.019	1	NO
TULP3	0.115201	-0.797583	0.012	0.009	1	NO
MARVELD3	0.0233786	-0.797305	0.023	0.016	1	NO
ARHGAP21	0.182517	-0.797146	0.01	0.007	1	NO
PRR29	0.295546	-0.797074	0.016	0.013	1	NO
CLDN3	0.00496843	-0.796727	0.038	0.026	1	NO
BRCC3	0.0184484	-0.795151	0.035	0.025	1	NO
IPP	0.306096	-0.794831	0.018	0.014	1	NO
ZNF436	0.000559728	-0.793927	0.077	0.055	1	NO
EHF	0.000185848	-0.79357	0.217	0.161	1	NO
RHOBTB1	0.19128	-0.792731	0.01	0.007	1	NO
GLTP	0.00210277	-0.792482	0.053	0.037	1	NO
LPAR3	0.00188391	-0.792387	0.035	0.022	1	NO
CAPS	0.0520569	-0.791627	0.137	0.113	1	NO
C12orf49	0.0380168	-0.790768	0.012	0.008	1	NO
SBF2	0.0663541	-0.790339	0.038	0.03	1	NO
DHRS11	0.067879	-0.790055	0.02	0.014	1	NO
HPF1	0.101645	-0.789664	0.012	0.008	1	NO
ECHDC3	0.0191283	-0.789648	0.01	0.005	1	NO
ZDHHC4	0.0167139	-0.788911	0.062	0.048	1	NO
GAS8	0.0124111	-0.788106	0.033	0.023	1	NO
COPZ2	0.00477101	-0.787484	0.019	0.011	1	NO
SCNN1A	0.000124349	-0.786996	0.069	0.046	1	NO
CHKA	0.0312433	-0.785498	0.043	0.033	1	NO
CEP41	0.39978	-0.784759	0.01	0.009	1	NO
QSOX1	0.000298843	-0.784354	0.047	0.03	1	NO
SLC25A6	0.000127576	-0.784261	0.145	0.106	1	NO
NDUFS5	0.000421417	-0.783481	0.067	0.046	1	NO
PIGR	0.0887679	-0.781576	0.226	0.188	1	NO
KCNMA1	0.0484498	-0.779882	0.011	0.007	1	NO
ZNF185	0.0092606	-0.77891	0.031	0.021	1	NO
ADGRE3	0.287159	-0.778394	0.012	0.009	1	NO
CEP89	0.00405899	-0.777805	0.036	0.024	1	NO
GLOD4	0.0364475	-0.776825	0.016	0.01	1	NO
SMAGP	0.000765044	-0.776601	0.055	0.037	1	NO
MAPK15	0.755519	-0.776376	0.028	0.026	1	NO
RHBDL2	0.0006191	-0.775477	0.045	0.029	1	NO
C9orf24	0.0686535	-0.774519	0.094	0.078	1	NO
LZTS3	0.161573	-0.773602	0.015	0.012	1	NO
PCDH1	0.037542	-0.773537	0.034	0.025	1	NO
ATP13A2	0.0492803	-0.772551	0.027	0.02	1	NO
TMEM106B	0.117295	-0.77207	0.01	0.007	1	NO
C1orf74	0.0549973	-0.771978	0.019	0.013	1	NO
CDCP1	0.0417742	-0.771397	0.013	0.009	1	NO
LPCAT3	0.000368868	-0.771333	0.071	0.049	1	NO
HOOK1	0.0794553	-0.771261	0.028	0.021	1	NO
RAB5IF	0.000272921	-0.769658	0.09	0.064	1	NO
SLC2A10	0.0342066	-0.769475	0.014	0.009	1	NO
SAPCD2	0.182231	-0.768154	0.01	0.007	1	NO
TMEM231	0.226659	-0.767747	0.02	0.016	1	NO
CC2D2A	0.0383358	-0.767552	0.029	0.022	1	NO
CFAP70	0.0298344	-0.767136	0.036	0.027	1	NO
TYROBP	0.182336	-0.766866	0.043	0.037	1	NO
IQANK1	0.0460964	-0.766227	0.016	0.011	1	NO
ANKMY1	0.0530472	-0.765785	0.028	0.021	1	NO
PLAGL1	0.0330536	-0.765724	0.014	0.009	1	NO
EFCAB1	0.0504251	-0.764812	0.033	0.025	1	NO
RPIA	0.0121252	-0.764191	0.053	0.04	1	NO
SRSF9	2.49e-05	-0.764058	0.087	0.059	0.449847	NO
TSPAN17	4.41e-05	-0.763856	0.042	0.024	0.797889	NO
PTDSS2	0.00401449	-0.762434	0.029	0.019	1	NO
WDR66	0.0302108	-0.762368	0.049	0.038	1	NO
TM7SF2	0.0309973	-0.762193	0.031	0.022	1	NO
TOP2A	0.0013105	-0.76114	0.043	0.029	1	NO
PPIC	0.00242348	-0.759374	0.046	0.032	1	NO
CGN	0.014349	-0.75901	0.058	0.044	1	NO
UROS	0.0110744	-0.759004	0.06	0.046	1	NO
CELSR2	0.0170181	-0.757876	0.026	0.018	1	NO
GSS	0.00796809	-0.757602	0.031	0.021	1	NO
FAM183A	0.261004	-0.757188	0.041	0.036	1	NO
SEMA3C	0.0343025	-0.756953	0.023	0.016	1	NO
AC007906.2	0.135037	-0.756732	0.048	0.04	1	NO
G0S2	0.437401	-0.756421	0.01	0.008	1	NO
GALNT7	0.0212374	-0.756196	0.037	0.027	1	NO
NUDT2	0.010387	-0.756091	0.035	0.025	1	NO
CA12	0.0118114	-0.756058	0.021	0.014	1	NO
CFAP58	0.273911	-0.755941	0.012	0.009	1	NO
DBI	0.00120906	-0.755651	0.066	0.047	1	NO
MED25	0.0014788	-0.755347	0.095	0.071	1	NO
COL21A1	0.0151247	-0.7547	0.01	0.005	1	NO
SYNC	0.297244	-0.753663	0.01	0.008	1	NO
RPGR	0.0526817	-0.753539	0.015	0.01	1	NO
RAB25	2.76e-05	-0.753449	0.132	0.093	0.499142	NO
BANF1	0.00526604	-0.753363	0.078	0.06	1	NO
KMT5A	0.000807803	-0.752866	0.029	0.017	1	NO
WFDC6	0.0895683	-0.752111	0.014	0.009	1	NO
LPCAT4	0.00335127	-0.751776	0.05	0.035	1	NO
RCC1	0.035261	-0.750439	0.021	0.015	1	NO
UQCC2	0.000299929	-0.750369	0.065	0.044	1	NO
TROAP	0.128136	-0.749453	0.011	0.008	1	NO
C19orf44	0.0463036	-0.749227	0.014	0.009	1	NO
CYP26B1	0.411687	-0.748921	0.017	0.014	1	NO
KIAA1958	0.0313427	-0.748829	0.018	0.012	1	NO
WDR38	0.144345	-0.748197	0.024	0.019	1	NO
EI24	0.000725231	-0.746669	0.102	0.075	1	NO
CD24	2.81e-06	-0.74554	0.184	0.13	0.0508686	NO
USP16	0.00789636	-0.745227	0.012	0.006	1	NO
SLC25A29	0.00540093	-0.745223	0.045	0.032	1	NO
KCTD15	0.00186841	-0.745128	0.029	0.018	1	NO
RITA1	0.00929374	-0.745081	0.028	0.019	1	NO
WWC2	0.1026	-0.744751	0.015	0.011	1	NO
NFIL3	0.00814346	-0.744375	0.041	0.03	1	NO
ZNF302	0.0596493	-0.744287	0.013	0.009	1	NO
TP53I11	4.26e-06	-0.744024	0.088	0.057	0.0769688	NO
HECTD1	0.0533507	-0.743014	0.036	0.028	1	NO
CDT1	0.00161393	-0.742875	0.024	0.014	1	NO
MYLIP	0.00309348	-0.74252	0.06	0.043	1	NO
SLC16A5	0.00450525	-0.742504	0.027	0.017	1	NO
BDH1	0.00255486	-0.742175	0.043	0.03	1	NO
CHP2	0.00011091	-0.741984	0.034	0.019	1	NO
SLCO4C1	0.0151922	-0.741922	0.022	0.014	1	NO
STON2	1.93e-05	-0.741759	0.046	0.027	0.348667	NO
DNAH9	0.306847	-0.7401	0.028	0.024	1	NO
MAP1B	0.188175	-0.740058	0.011	0.008	1	NO
NR4A2	0.00419471	-0.739996	0.015	0.008	1	NO
NOL3	0.040571	-0.739619	0.018	0.012	1	NO
PLAC8	1.98e-05	-0.738932	0.169	0.122	0.35737	NO
DYNLL1	0.000128958	-0.738883	0.031	0.017	1	NO
DYNLT1	7.21e-05	-0.738833	0.118	0.085	1	NO
MMP2	0.00535682	-0.738729	0.039	0.027	1	NO
COL1A1	5.65e-06	-0.738287	0.07	0.044	0.102183	NO
LRGUK	0.0353477	-0.738166	0.02	0.014	1	NO
CMTM4	1.42e-05	-0.736533	0.064	0.04	0.256868	NO
UPK3B	0.244087	-0.736282	0.034	0.029	1	NO
FTH1	0.00274727	-0.735458	0.351	0.264	1	NO
MARS2	0.239273	-0.735306	0.011	0.009	1	NO
GSTP1	2.78e-06	-0.73517	0.425	0.293	0.0503212	NO
TMEM265	0.0505243	-0.734976	0.013	0.009	1	NO
WDR54	0.0425681	-0.734252	0.025	0.018	1	NO
CCDC65	0.110942	-0.733822	0.019	0.014	1	NO
ANKRD18A	0.00584498	-0.73154	0.018	0.011	1	NO
ASPH	0.0159398	-0.730749	0.019	0.012	1	NO
EPS8L1	0.00320616	-0.730511	0.039	0.026	1	NO
MAOA	2.67e-05	-0.73029	0.061	0.039	0.482389	NO
XPNPEP3	0.0494172	-0.730111	0.011	0.007	1	NO
ZNF440	0.0116479	-0.72985	0.024	0.015	1	NO
RAB40B	0.0183071	-0.729345	0.016	0.01	1	NO
GPSM2	0.0339523	-0.728216	0.025	0.018	1	NO
ILDR1	0.0753202	-0.727412	0.01	0.006	1	NO
PTPN3	0.000829022	-0.727001	0.056	0.038	1	NO
GRHL1	7.77e-05	-0.725486	0.045	0.027	1	NO
MYH14	7.06e-06	-0.725476	0.199	0.142	0.127656	NO
C5orf49	0.0580094	-0.725245	0.041	0.032	1	NO
PCDH7	0.013243	-0.723504	0.033	0.023	1	NO
ATP8B1	0.000748673	-0.723059	0.062	0.043	1	NO
ESRP1	8.68e-06	-0.722038	0.088	0.058	0.157034	NO
ADCY6	0.000459217	-0.721329	0.039	0.025	1	NO
POLR1B	0.0179487	-0.720921	0.025	0.017	1	NO
PAK4	0.00034591	-0.720537	0.046	0.03	1	NO
STEAP2	0.00149496	-0.719817	0.036	0.023	1	NO
SULF2	0.00319842	-0.71963	0.079	0.059	1	NO
SLC2A13	0.067542	-0.71937	0.024	0.017	1	NO
TMTC2	0.000578332	-0.717823	0.069	0.049	1	NO
TOM1L1	0.000246537	-0.71745	0.066	0.045	1	NO
NUDT19	0.00765117	-0.716995	0.039	0.027	1	NO
RHOV	6.9e-06	-0.716968	0.106	0.071	0.124813	NO
WWC1	0.0392146	-0.716415	0.025	0.018	1	NO
MDH1B	0.110041	-0.716144	0.014	0.01	1	NO
IGF2BP2	0.000830981	-0.715323	0.037	0.023	1	NO
C5orf15	0.00124079	-0.712662	0.046	0.031	1	NO
SLC35C1	0.000165697	-0.710883	0.032	0.018	1	NO
TSPAN6	0.000616371	-0.710157	0.055	0.038	1	NO
LYPD6B	7.94e-05	-0.709619	0.043	0.026	1	NO
CDC20	0.0402282	-0.70888	0.012	0.007	1	NO
RASEF	0.0104994	-0.708647	0.023	0.015	1	NO
CFAP54	0.00231354	-0.707992	0.039	0.026	1	NO
COX8A	1.81e-05	-0.707896	0.075	0.049	0.327138	NO
IQCA1	0.0222646	-0.707619	0.012	0.007	1	NO
ABCD3	0.000568542	-0.707192	0.062	0.043	1	NO
ABHD5	0.120328	-0.706829	0.024	0.019	1	NO
C9orf135	0.00898471	-0.706434	0.028	0.018	1	NO
ANGEL1	0.0096395	-0.705534	0.032	0.022	1	NO
C9orf16	0.000322334	-0.703761	0.054	0.036	1	NO
FOXM1	0.188626	-0.702985	0.01	0.007	1	NO
CIT	0.0314675	-0.701791	0.015	0.01	1	NO
TSPAN15	0.00179842	-0.70175	0.034	0.022	1	NO
FARP1	4.65e-06	-0.701711	0.055	0.033	0.0840067	NO
EBPL	0.0085359	-0.700958	0.032	0.022	1	NO
ADAMDEC1	0.0722798	-0.70082	0.012	0.008	1	NO
AFG3L2	4.69e-05	-0.70045	0.066	0.043	0.847778	NO
COX5B	0.00236061	-0.700096	0.04	0.027	1	NO
MEST	0.0150563	-0.699457	0.012	0.007	1	NO
IFI27L1	0.00632947	-0.699377	0.023	0.014	1	NO
C9orf116	0.0236289	-0.697829	0.042	0.032	1	NO
LGR4	1.67e-05	-0.697803	0.058	0.035	0.30261	NO
USP53	0.000262677	-0.697754	0.063	0.043	1	NO
MPZL3	0.0276261	-0.695953	0.012	0.007	1	NO
SPINK5	0.000344086	-0.69584	0.14	0.105	1	NO
FUZ	0.0180186	-0.695271	0.03	0.021	1	NO
RUVBL2	0.000396573	-0.695263	0.072	0.05	1	NO
SFT2D3	0.000784865	-0.695042	0.024	0.013	1	NO
PSENEN	5.26e-05	-0.694827	0.098	0.069	0.950712	NO
TMTC1	0.0117147	-0.694492	0.015	0.009	1	NO
GABPB2	0.00167788	-0.694171	0.042	0.028	1	NO
OAT	0.0114272	-0.692781	0.029	0.02	1	NO
TMEM63B	0.0121348	-0.692246	0.039	0.028	1	NO
C1orf116	0.00129216	-0.691148	0.047	0.032	1	NO
KIF13B	0.00516652	-0.691104	0.045	0.032	1	NO
DYNLRB2	0.217595	-0.69054	0.023	0.019	1	NO
MPV17L2	0.0472056	-0.690372	0.012	0.007	1	NO
DNAL4	0.035801	-0.690197	0.021	0.015	1	NO
TMEM8B	7.12e-05	-0.690064	0.06	0.038	1	NO
WDR19	0.00937495	-0.689065	0.045	0.033	1	NO
PPIL6	0.0348761	-0.688936	0.025	0.017	1	NO
LRP6	0.000119908	-0.688326	0.069	0.047	1	NO
WDR90	0.00844009	-0.688267	0.037	0.026	1	NO
FAM83E	0.00120775	-0.687004	0.077	0.056	1	NO
AMMECR1	0.185306	-0.686353	0.014	0.01	1	NO
MTLN	4.51e-05	-0.685697	0.062	0.04	0.815288	NO
PSMD4	0.000103404	-0.685572	0.081	0.056	1	NO
HDAC2	0.000673368	-0.685301	0.058	0.04	1	NO
HES1	0.000789868	-0.68515	0.035	0.022	1	NO
IGSF3	0.00779351	-0.684673	0.012	0.006	1	NO
TPPP	0.012085	-0.684297	0.013	0.007	1	NO
PTPRQ	0.225787	-0.684149	0.02	0.016	1	NO
KSR1	0.0120838	-0.683905	0.085	0.067	1	NO
ABCA1	0.0249563	-0.683794	0.054	0.042	1	NO
TIMM23	0.0505345	-0.68347	0.023	0.017	1	NO
ASL	0.0198284	-0.68304	0.032	0.023	1	NO
PANK2	0.0610043	-0.682393	0.016	0.011	1	NO
GPD1L	0.00109172	-0.681813	0.037	0.024	1	NO
TPBG	0.000225664	-0.680601	0.049	0.031	1	NO
FRK	0.00105043	-0.680561	0.039	0.025	1	NO
CRIP1	0.00015738	-0.680383	0.301	0.224	1	NO
MMP15	0.0200944	-0.680283	0.014	0.009	1	NO
COQ5	0.00291157	-0.679951	0.05	0.035	1	NO
SIRT2	0.000381108	-0.679787	0.059	0.04	1	NO
COBL	0.169996	-0.678291	0.011	0.008	1	NO
KDELR1	0.0582211	-0.677841	0.017	0.012	1	NO
SSNA1	0.051936	-0.677007	0.016	0.011	1	NO
ENPP3	0.121972	-0.676535	0.01	0.007	1	NO
DENND2C	0.0163539	-0.676445	0.021	0.014	1	NO
CFAP100	0.751481	-0.675952	0.017	0.016	1	NO
GPR157	0.0382564	-0.675922	0.025	0.018	1	NO
TKT	0.00565062	-0.675337	0.023	0.014	1	NO
SRGAP3	0.00099683	-0.675289	0.038	0.025	1	NO
GGH	0.00475074	-0.675227	0.031	0.02	1	NO
MUC1	5.08e-05	-0.674503	0.142	0.103	0.919264	NO
BICDL2	0.00345508	-0.674352	0.033	0.022	1	NO
PWWP2B	1.46e-05	-0.672811	0.037	0.02	0.264504	NO
SORT1	2.56e-05	-0.671733	0.049	0.029	0.46372	NO
SLC9A8	0.00284246	-0.671492	0.039	0.026	1	NO
FAM166B	0.132011	-0.669546	0.013	0.01	1	NO
WDR31	0.214394	-0.669533	0.013	0.01	1	NO
EDA	0.0856779	-0.667033	0.012	0.008	1	NO
SPAG6	0.222931	-0.667023	0.017	0.014	1	NO
MFSD4A	0.00033857	-0.666518	0.034	0.02	1	NO
MCU	0.00509903	-0.665808	0.028	0.018	1	NO
ENKUR	0.0308821	-0.665648	0.025	0.017	1	NO
CREB3L4	0.0131927	-0.664474	0.029	0.02	1	NO
GFOD2	0.00340894	-0.664435	0.034	0.022	1	NO
DRC3	0.342373	-0.664216	0.029	0.025	1	NO
POF1B	4.65e-06	-0.661707	0.057	0.034	0.0841596	NO
PRR15	0.0152112	-0.661194	0.016	0.01	1	NO
CPD	3.66e-06	-0.659756	0.128	0.088	0.066138	NO
LRP11	3.79e-05	-0.659678	0.073	0.048	0.685137	NO
CACNB3	0.0267767	-0.659574	0.012	0.007	1	NO
NEK3	0.0741998	-0.659263	0.019	0.013	1	NO
CAPN5	0.0722968	-0.659238	0.016	0.011	1	NO
MMAB	0.00111241	-0.65903	0.035	0.022	1	NO
CD99L2	0.00528541	-0.658783	0.026	0.017	1	NO
GLMP	0.0296714	-0.658468	0.026	0.019	1	NO
FZD6	0.00014484	-0.656965	0.076	0.052	1	NO
RECQL4	0.0473757	-0.656667	0.012	0.007	1	NO
HMGA1	0.0146651	-0.655525	0.031	0.022	1	NO
NAMPT	0.00153394	-0.655207	0.036	0.023	1	NO
HEY1	0.0428705	-0.655143	0.019	0.013	1	NO
ATG7	0.000576188	-0.654865	0.087	0.064	1	NO
KIF20B	0.0026989	-0.654528	0.03	0.019	1	NO
TTC32	0.0656861	-0.654499	0.014	0.009	1	NO
SLC25A27	0.241944	-0.65428	0.014	0.011	1	NO
ATP5MF	5.57e-06	-0.65368	0.104	0.07	0.100714	NO
PLA2G6	0.00267523	-0.653218	0.018	0.01	1	NO
CRYL1	0.000603871	-0.652636	0.043	0.027	1	NO
PARP1	0.00133088	-0.652167	0.039	0.026	1	NO
KIF11	0.283676	-0.651801	0.01	0.007	1	NO
EPM2A	0.00623445	-0.651442	0.012	0.006	1	NO
TOGARAM1	5.93e-06	-0.651411	0.074	0.047	0.107321	NO
C1orf159	0.0486104	-0.651048	0.015	0.01	1	NO
SPA17	0.0411908	-0.650663	0.027	0.02	1	NO
MIEN1	0.00060119	-0.650521	0.042	0.027	1	NO
RFX3	0.000157003	-0.650474	0.079	0.055	1	NO
C17orf58	0.0796322	-0.650393	0.016	0.012	1	NO
ERMP1	7.19e-06	-0.64931	0.056	0.033	0.130013	NO
C11orf16	0.0412181	-0.649112	0.024	0.017	1	NO
DCLRE1A	0.00923925	-0.64898	0.022	0.014	1	NO
TEKT1	0.41235	-0.648928	0.025	0.022	1	NO
SAT1	0.939174	-0.648462	0.509	0.395	1	NO
CYP39A1	0.0121946	-0.648336	0.012	0.006	1	NO
EBF4	0.00715121	-0.647779	0.024	0.015	1	NO
C11orf95	0.0218152	-0.647668	0.026	0.018	1	NO
HIGD2A	1.5e-05	-0.646837	0.125	0.088	0.270651	NO
GSKIP	0.0507007	-0.646797	0.011	0.007	1	NO
ADHFE1	0.0016946	-0.646732	0.022	0.012	1	NO
ARHGAP32	0.000173564	-0.646383	0.046	0.029	1	NO
GJB5	0.000200105	-0.646236	0.05	0.032	1	NO
UGT1A4	0.0615998	-0.645885	0.014	0.01	1	NO
LAMTOR3	0.000132431	-0.645695	0.069	0.047	1	NO
FYCO1	0.0120219	-0.644905	0.029	0.02	1	NO
ALKBH7	0.0103671	-0.64461	0.027	0.018	1	NO
UMPS	0.00366551	-0.643891	0.038	0.026	1	NO
BCAS2	0.0904276	-0.643351	0.01	0.006	1	NO
FAM214B	0.142675	-0.643021	0.01	0.007	1	NO
TNFSF10	2.35e-05	-0.642474	0.255	0.186	0.424347	NO
ABHD17B	8.09e-06	-0.642093	0.065	0.04	0.146314	NO
SRA1	0.000527372	-0.641879	0.037	0.023	1	NO
COQ4	0.000160215	-0.640039	0.114	0.082	1	NO
GTF2H5	2.49e-05	-0.638833	0.062	0.039	0.449753	NO
LSM12	0.00404647	-0.637739	0.023	0.014	1	NO
MSH5	0.0866587	-0.637595	0.033	0.026	1	NO
ILVBL	0.0400219	-0.637399	0.014	0.009	1	NO
ALS2CL	0.000765307	-0.636214	0.035	0.022	1	NO
GOT2	4.98e-06	-0.636103	0.081	0.052	0.0899939	NO
UBE2T	0.0285614	-0.636007	0.011	0.006	1	NO
JMJD4	0.0126148	-0.634983	0.028	0.019	1	NO
CFAP61	0.174242	-0.634939	0.02	0.016	1	NO
POLR3A	0.000514237	-0.634916	0.02	0.01	1	NO
CMBL	0.0981046	-0.634652	0.018	0.013	1	NO
C1orf194	0.0535051	-0.634294	0.028	0.021	1	NO
VWA3B	0.31527	-0.634201	0.016	0.014	1	NO
BMP2	0.0190888	-0.634079	0.01	0.005	1	NO
RAD51B	0.00108755	-0.633935	0.044	0.029	1	NO
CPT1B	0.00250308	-0.633512	0.021	0.012	1	NO
ATG9A	0.00040232	-0.633197	0.036	0.022	1	NO
CEP152	0.0898823	-0.632731	0.016	0.012	1	NO
APOOL	0.00409545	-0.632392	0.033	0.022	1	NO
DZIP1L	0.0495803	-0.632196	0.021	0.014	1	NO
INAVA	2.13e-05	-0.632163	0.048	0.029	0.38431	NO
ARMC6	0.00010537	-0.631816	0.047	0.03	1	NO
EFHC1	0.0501615	-0.631389	0.056	0.045	1	NO
SCCPDH	0.00615483	-0.630936	0.049	0.035	1	NO
CLN8	0.00501917	-0.630439	0.043	0.03	1	NO
FZD7	0.00788479	-0.630344	0.014	0.008	1	NO
RHPN2	0.0990474	-0.630116	0.035	0.028	1	NO
YWHAQ	3.08e-05	-0.630077	0.082	0.055	0.557789	NO
YDJC	0.000460613	-0.628635	0.028	0.016	1	NO
NIPAL3	0.000228924	-0.62771	0.046	0.029	1	NO
LTA	0.00208046	-0.627424	0.011	0.005	1	NO
SORBS2	0.0145801	-0.626147	0.03	0.021	1	NO
NIPAL2	1.92e-05	-0.626117	0.08	0.053	0.347107	NO
CFAP36	0.00481967	-0.625812	0.044	0.031	1	NO
BSPRY	0.204041	-0.625726	0.01	0.008	1	NO
MECOM	5.57e-06	-0.625044	0.095	0.063	0.100648	NO
RALGAPA2	0.000245404	-0.624916	0.053	0.035	1	NO
ANXA1	0.000241824	-0.623833	0.2	0.15	1	NO
INTS10	0.000272363	-0.623519	0.036	0.021	1	NO
GPR137	0.000682968	-0.622993	0.043	0.028	1	NO
PPM1H	6.22e-05	-0.622906	0.068	0.045	1	NO
GOT1	0.00713033	-0.622847	0.028	0.019	1	NO
GPI	0.00100094	-0.621198	0.046	0.031	1	NO
IRAK3	4.43e-05	-0.621182	0.047	0.028	0.801584	NO
NUDT1	0.0211033	-0.621051	0.026	0.018	1	NO
METRN	4.12e-05	-0.621011	0.049	0.03	0.744647	NO
MARVELD2	0.00135321	-0.620984	0.024	0.014	1	NO
TRMT2B	0.00117657	-0.618873	0.036	0.023	1	NO
UBL7	0.000552945	-0.617378	0.05	0.033	1	NO
PSD3	0.000329089	-0.616779	0.058	0.039	1	NO
MEX3D	0.0110454	-0.616669	0.026	0.017	1	NO
MARK4	0.0245814	-0.616561	0.014	0.009	1	NO
TJP3	2.02e-05	-0.616384	0.055	0.034	0.364903	NO
NPRL3	9.42e-05	-0.616078	0.042	0.025	1	NO
DLEC1	0.0157193	-0.615814	0.022	0.014	1	NO
PROM1	0.273753	-0.615619	0.045	0.039	1	NO
CDK2AP1	0.00575467	-0.615391	0.032	0.021	1	NO
FAM92B	0.0458647	-0.613977	0.053	0.042	1	NO
DAGLA	0.028817	-0.612743	0.014	0.009	1	NO
TNNT3	0.00456834	-0.612632	0.031	0.02	1	NO
PLSCR4	0.0136989	-0.612329	0.023	0.015	1	NO
BRD8	0.000828068	-0.612305	0.075	0.054	1	NO
KIFC1	0.0080797	-0.612242	0.019	0.011	1	NO
NANS	1.74e-05	-0.612037	0.063	0.039	0.315363	NO
TMEM254	0.000401567	-0.611827	0.035	0.021	1	NO
DOCK5	0.000482134	-0.611677	0.077	0.055	1	NO
PIK3R2	2.02e-05	-0.611619	0.084	0.056	0.365988	NO
NDUFA8	0.000405427	-0.61136	0.073	0.051	1	NO
PXDC1	0.00374714	-0.611288	0.019	0.011	1	NO
TRIM7	0.000129005	-0.611018	0.056	0.037	1	NO
PRRC1	0.0100807	-0.610632	0.023	0.015	1	NO
GINS3	0.0414918	-0.609164	0.011	0.007	1	NO
AP4M1	0.0113577	-0.608955	0.027	0.018	1	NO
DLG3	1.53e-05	-0.608846	0.053	0.032	0.277122	NO
CRIP2	0.00135138	-0.608003	0.039	0.025	1	NO
HSPE1	2.97e-05	-0.607889	0.098	0.067	0.537356	NO
PHLPP1	0.00254682	-0.607777	0.029	0.018	1	NO
TSPAN19	0.0885036	-0.607488	0.018	0.013	1	NO
CFAP74	0.382367	-0.606462	0.011	0.009	1	NO
FOXG1	0.0311031	-0.606101	0.016	0.01	1	NO
CLIC6	6.34e-05	-0.60589	0.073	0.049	1	NO
COX7B	0.00142633	-0.605886	0.041	0.027	1	NO
GPR161	0.0132052	-0.605833	0.016	0.009	1	NO
SYTL3	0.00195906	-0.605173	0.042	0.029	1	NO
RPP25	0.0138469	-0.60474	0.015	0.009	1	NO
PCGF3	9.9e-06	-0.604467	0.096	0.065	0.178994	NO
DNAH1	0.0616567	-0.604197	0.021	0.015	1	NO
CHST3	0.0211497	-0.604099	0.016	0.01	1	NO
AGPAT2	0.000255448	-0.603681	0.06	0.04	1	NO
SLC39A3	0.0238235	-0.603071	0.031	0.022	1	NO
CASZ1	9.63e-06	-0.601715	0.067	0.042	0.174143	NO
DENR	0.000746232	-0.601572	0.037	0.023	1	NO
ZNF223	0.0190673	-0.601163	0.024	0.017	1	NO
GNA15	9.55e-06	-0.600388	0.043	0.024	0.172741	NO
CYP4X1	1.35e-05	-0.599858	0.101	0.069	0.244296	NO
FAM189B	0.0028293	-0.599855	0.027	0.017	1	NO
PKP4	0.000239944	-0.598965	0.026	0.014	1	NO
LOX	0.0997904	-0.598041	0.011	0.007	1	NO
DDX3Y	0.000373539	-0.59792	0.083	0.06	1	NO
RBM47	7.41e-06	-0.597685	0.078	0.05	0.13402	NO
TCTN2	0.0213614	-0.597322	0.025	0.017	1	NO
TTI2	0.0487594	-0.597251	0.024	0.018	1	NO
ARHGAP24	0.00141124	-0.595972	0.02	0.011	1	NO
SYTL4	0.0264489	-0.595247	0.013	0.008	1	NO
ZNF17	0.0420033	-0.594852	0.019	0.013	1	NO
PTPN2	0.000805407	-0.594184	0.049	0.033	1	NO
MOK	0.00696201	-0.593761	0.022	0.014	1	NO
MUC15	0.0494198	-0.593502	0.02	0.014	1	NO
PPA2	0.000661461	-0.593452	0.048	0.032	1	NO
ENDOG	0.0222691	-0.593267	0.029	0.02	1	NO
APH1B	0.02001	-0.593077	0.015	0.009	1	NO
HSPG2	0.00951281	-0.593026	0.015	0.009	1	NO
SPATA17	0.0129177	-0.592737	0.017	0.01	1	NO
PRSS23	0.0156668	-0.592512	0.429	0.325	1	NO
BPGM	6.74e-05	-0.591787	0.044	0.026	1	NO
ERH	1.76e-05	-0.591625	0.078	0.052	0.31743	NO
TACSTD2	0.317633	-0.590545	0.478	0.371	1	NO
TTLL9	0.237833	-0.589595	0.011	0.009	1	NO
NDUFS1	6.68e-06	-0.589578	0.059	0.036	0.120833	NO
C1orf141	0.411505	-0.588268	0.011	0.009	1	NO
TEX264	0.0118678	-0.587811	0.025	0.017	1	NO
RGS5	0.526742	-0.587762	0.037	0.034	1	NO
REPIN1	5.36e-06	-0.587285	0.067	0.042	0.0968677	NO
ENPP4	0.000770033	-0.587178	0.029	0.017	1	NO
ORC6	0.00750635	-0.586954	0.015	0.009	1	NO
NELFCD	0.00241024	-0.586609	0.045	0.031	1	NO
AKR1B1	2.05e-05	-0.586436	0.097	0.067	0.37121	NO
PDK2	0.000209687	-0.586058	0.04	0.025	1	NO
KRAS	0.00210772	-0.58596	0.035	0.022	1	NO
CCDC171	0.0446088	-0.585891	0.013	0.008	1	NO
GLA	0.0191843	-0.5857	0.015	0.009	1	NO
PCCA	0.000712943	-0.58562	0.038	0.024	1	NO
CFAP206	0.0986532	-0.585368	0.023	0.017	1	NO
NEDD4L	0.037983	-0.584874	0.049	0.039	1	NO
HSD17B10	0.00022948	-0.584872	0.028	0.015	1	NO
SLC37A3	0.0004658	-0.584575	0.04	0.025	1	NO
MCAT	0.00247279	-0.584363	0.03	0.019	1	NO
PRKAB1	2.55e-08	-0.584257	0.1	0.061	0.000461025	NO
STEAP3	0.00134332	-0.583734	0.038	0.025	1	NO
PPIH	0.00131214	-0.583521	0.029	0.018	1	NO
DNAJA4	6.01e-08	-0.583469	0.119	0.076	0.00108694	NO
LYN	0.000754134	-0.583261	0.125	0.094	1	NO
CLDN12	0.000386213	-0.582359	0.042	0.027	1	NO
CUEDC1	1.75e-08	-0.581508	0.079	0.045	0.000316437	NO
PPP1R14B	0.000383754	-0.581334	0.037	0.023	1	NO
MYO5C	0.00018408	-0.581197	0.038	0.023	1	NO
PYGL	0.000918401	-0.581157	0.025	0.014	1	NO
TCTN3	9.33e-06	-0.580943	0.06	0.037	0.168684	NO
LRRC8A	1.61e-08	-0.580846	0.107	0.066	0.000290596	NO
DSTN	1.53e-09	-0.580377	0.171	0.11	2.77e-05	NO
SAC3D1	0.00333756	-0.580354	0.017	0.009	1	NO
MAGI1	0.00352156	-0.579363	0.028	0.018	1	NO
RBKS	0.325192	-0.579353	0.01	0.008	1	NO
DNAAF5	0.0014714	-0.579193	0.041	0.027	1	NO
PHTF1	0.0125221	-0.57863	0.026	0.018	1	NO
C9orf85	0.000825194	-0.578401	0.029	0.017	1	NO
PPDPF	4.5e-13	-0.578399	0.192	0.117	8.14e-09	NO
C8orf82	0.0231414	-0.577882	0.011	0.006	1	NO
TPX2	0.0225816	-0.577542	0.022	0.014	1	NO
PRSS12	4.06e-05	-0.577086	0.088	0.06	0.733667	NO
NOA1	0.00315605	-0.576851	0.033	0.021	1	NO
PJVK	0.0445925	-0.576598	0.017	0.011	1	NO
PSPH	0.0010962	-0.576222	0.036	0.023	1	NO
CYB561	4.1e-06	-0.576076	0.071	0.044	0.0741667	NO
MKS1	0.0206344	-0.575938	0.019	0.012	1	NO
DHCR24	6.01e-10	-0.575622	0.151	0.095	1.09e-05	NO
CELSR1	5.43e-13	-0.575314	0.25	0.157	9.83e-09	NO
ENGASE	0.00628127	-0.575256	0.042	0.03	1	NO
CFAP69	0.00144451	-0.574982	0.027	0.016	1	NO
EXOSC5	0.0125788	-0.574878	0.02	0.012	1	NO
USP43	0.001822	-0.574821	0.018	0.01	1	NO
PCBP2	4.4e-06	-0.574619	0.046	0.026	0.079654	NO
SEMA3F	8.62e-10	-0.574151	0.174	0.112	1.56e-05	NO
COL5A3	0.184968	-0.574009	0.013	0.009	1	NO
CNKSR1	3.25e-06	-0.573855	0.057	0.034	0.0587771	NO
ZDHHC12	4.3e-05	-0.572474	0.04	0.023	0.77701	NO
PSMB6	0.0343556	-0.572469	0.02	0.014	1	NO
CMYA5	0.00956108	-0.572382	0.015	0.008	1	NO
PPP2R3A	0.00296679	-0.572357	0.022	0.013	1	NO
TTC12	3.17e-06	-0.572322	0.067	0.041	0.0572793	NO
CCDC107	0.00334529	-0.571908	0.016	0.009	1	NO
ADORA2A	0.00108621	-0.571573	0.023	0.013	1	NO
BOP1	0.0162221	-0.5715	0.03	0.021	1	NO
CTSC	1.28e-07	-0.571482	0.207	0.144	0.00231986	NO
ACO1	0.00610241	-0.571368	0.031	0.02	1	NO
CFDP1	6.03e-07	-0.571285	0.096	0.061	0.0109119	NO
SOX7	0.0420429	-0.571203	0.01	0.006	1	NO
G6PC3	0.000133458	-0.570591	0.045	0.028	1	NO
SELENOI	0.00437185	-0.569715	0.021	0.012	1	NO
CPTP	0.000146738	-0.569704	0.043	0.026	1	NO
HEBP2	1.11e-07	-0.56952	0.089	0.055	0.00200999	NO
TBC1D17	0.000340362	-0.56948	0.06	0.041	1	NO
KIF21A	0.00109491	-0.569268	0.034	0.021	1	NO
TRAF4	2.32e-09	-0.569211	0.176	0.115	4.2e-05	NO
ST5	0.109822	-0.56898	0.014	0.01	1	NO
ARMC3	0.0760288	-0.568847	0.01	0.006	1	NO
ENTPD7	1.16e-05	-0.568744	0.047	0.027	0.210652	NO
SPATA6	0.00191716	-0.568423	0.027	0.017	1	NO
TMEM18	0.00130144	-0.567748	0.044	0.029	1	NO
RBM3	1.42e-11	-0.567682	0.313	0.206	2.58e-07	NO
CCDC189	0.0106634	-0.56767	0.023	0.014	1	NO
SMS	3.19e-07	-0.5671	0.104	0.067	0.00577051	NO
UQCR11	1.06e-06	-0.567007	0.087	0.056	0.0192355	NO
AFF2	0.0532647	-0.566408	0.012	0.008	1	NO
DDX28	0.0077716	-0.566317	0.023	0.014	1	NO
PLXNB1	1.02e-09	-0.566065	0.123	0.075	1.84e-05	NO
B4GALT4	0.00468339	-0.566051	0.029	0.019	1	NO
ZNHIT2	0.0479777	-0.566023	0.023	0.017	1	NO
SYTL2	0.000299444	-0.565641	0.042	0.026	1	NO
EVA1A	0.0191204	-0.565635	0.015	0.009	1	NO
PTPRF	9.4e-14	-0.565607	0.321	0.202	1.7e-09	NO
PLTP	0.000263699	-0.565328	0.041	0.025	1	NO
SELENOF	4.61e-12	-0.56526	0.207	0.132	8.33e-08	NO
KLF5	1.49e-08	-0.565192	0.103	0.063	0.000270256	NO
TBL1X	0.0231971	-0.565003	0.015	0.009	1	NO
FAM83B	1.71e-05	-0.564485	0.041	0.023	0.309559	NO
SCO1	8.15e-05	-0.564188	0.029	0.015	1	NO
INO80E	0.0621608	-0.564135	0.01	0.006	1	NO
C3orf67	0.00788272	-0.563941	0.014	0.008	1	NO
MMP24OS	5.6e-08	-0.56348	0.13	0.085	0.00101215	NO
HGSNAT	1.74e-05	-0.563411	0.057	0.035	0.314174	NO
AP1M2	0.00981672	-0.563209	0.013	0.007	1	NO
TXNRD1	2.31e-07	-0.562892	0.102	0.065	0.00418121	NO
FANCG	0.148607	-0.562355	0.019	0.015	1	NO
MTFMT	0.0262879	-0.562268	0.012	0.007	1	NO
WDTC1	3.78e-07	-0.562169	0.106	0.069	0.00683442	NO
NAA20	0.000711812	-0.562105	0.038	0.024	1	NO
RAB36	0.243926	-0.561847	0.014	0.011	1	NO
WDFY3	0.00163705	-0.561787	0.045	0.03	1	NO
PLK2	0.0338983	-0.561597	0.019	0.012	1	NO
SFT2D1	2.12e-07	-0.561564	0.061	0.034	0.00382555	NO
ZNF396	0.181266	-0.561515	0.01	0.007	1	NO
C6orf132	1.87e-08	-0.561377	0.093	0.056	0.000337913	NO
LYPD3	1.51e-07	-0.56105	0.08	0.048	0.00272456	NO
PSMB1	2.95e-12	-0.561021	0.188	0.117	5.34e-08	NO
MROH1	3.99e-08	-0.56091	0.106	0.066	0.000722289	NO
EIF4EBP1	0.00429077	-0.560739	0.041	0.029	1	NO
MVB12A	0.000451955	-0.560385	0.03	0.017	1	NO
COX7A2	0.00174952	-0.560251	0.041	0.028	1	NO
AKR1A1	6.79e-12	-0.56009	0.208	0.132	1.23e-07	NO
FBXL5	9.97e-05	-0.56003	0.029	0.015	1	NO
PPAT	0.00623285	-0.559916	0.02	0.012	1	NO
SNX21	0.00197958	-0.559891	0.022	0.013	1	NO
NSMCE1	5.8e-08	-0.559689	0.079	0.047	0.00104808	NO
PSMC1	7.11e-06	-0.559539	0.074	0.047	0.128556	NO
ZNF428	5.46e-10	-0.559466	0.095	0.054	9.87e-06	NO
PRMT6	1.11e-05	-0.55932	0.049	0.028	0.200341	NO
MET	1.47e-05	-0.55921	0.066	0.042	0.265711	NO
ARHGEF10L	0.00311282	-0.558717	0.03	0.02	1	NO
CFI	0.0186117	-0.558367	0.012	0.007	1	NO
MCCC2	2.52e-07	-0.557449	0.069	0.04	0.00455472	NO
VEGFC	0.0730824	-0.557367	0.01	0.007	1	NO
COQ2	0.000121938	-0.557158	0.048	0.03	1	NO
RHNO1	0.000279499	-0.556889	0.045	0.029	1	NO
ACOX3	0.000122277	-0.556487	0.043	0.026	1	NO
B4GALT5	1.08e-13	-0.556338	0.142	0.08	1.95e-09	NO
ACSL3	0.000221388	-0.555858	0.049	0.032	1	NO
RAB3GAP1	2.29e-05	-0.555731	0.049	0.029	0.414521	NO
METTL5	0.000241529	-0.554563	0.058	0.039	1	NO
ARF1	1.33e-10	-0.554554	0.135	0.082	2.4e-06	NO
PRKCZ	3.67e-05	-0.554218	0.048	0.029	0.664542	NO
IRF6	0.00132064	-0.553779	0.032	0.02	1	NO
DSC2	1.87e-06	-0.553769	0.1	0.067	0.0337355	NO
UBAP1L	0.139006	-0.553529	0.012	0.008	1	NO
OGFRL1	1.15e-11	-0.553372	0.138	0.082	2.07e-07	NO
MSRB2	0.00261647	-0.55336	0.033	0.021	1	NO
FAM227A	0.156708	-0.553337	0.014	0.011	1	NO
CEL	0.11767	-0.55224	0.01	0.007	1	NO
ESRP2	6.28e-08	-0.552223	0.1	0.063	0.00113603	NO
COX4I1	3.61e-09	-0.552121	0.168	0.11	6.53e-05	NO
ITPR2	0.00172512	-0.551484	0.032	0.02	1	NO
FBLN5	0.09083	-0.551375	0.011	0.008	1	NO
SLC25A19	0.0207331	-0.551234	0.017	0.011	1	NO
ARMC4	0.086206	-0.551163	0.015	0.011	1	NO
UBAC2	2.93e-05	-0.550255	0.06	0.038	0.529566	NO
ERCC4	0.00459222	-0.54983	0.019	0.011	1	NO
GRHL3	1.24e-06	-0.549573	0.035	0.017	0.0224107	NO
MAP2K4	1.17e-05	-0.549384	0.062	0.038	0.210982	NO
SLC25A16	0.00183483	-0.549247	0.033	0.021	1	NO
TMEM67	0.0033542	-0.54918	0.031	0.02	1	NO
TMEM134	1.51e-08	-0.549075	0.129	0.083	0.00027376	NO
ARHGEF28	4.61e-06	-0.548227	0.074	0.047	0.0832991	NO
ANKRD50	0.000180085	-0.54806	0.043	0.027	1	NO
PTRHD1	7.96e-05	-0.547983	0.073	0.049	1	NO
EIF4B	4.03e-11	-0.546938	0.169	0.107	7.28e-07	NO
SMIM26	1.02e-07	-0.546774	0.085	0.052	0.00184094	NO
RBM4B	0.000858705	-0.546755	0.032	0.019	1	NO
TWF1	0.00445581	-0.546642	0.032	0.021	1	NO
DHRS9	1.24e-05	-0.5465	0.052	0.031	0.224484	NO
PIGU	0.00273465	-0.546436	0.016	0.009	1	NO
C16orf70	0.0191991	-0.546188	0.02	0.013	1	NO
SCAP	1.13e-05	-0.54593	0.067	0.043	0.203979	NO
NECAB3	0.09662	-0.545652	0.017	0.012	1	NO
FBXL8	5.74e-05	-0.545538	0.055	0.035	1	NO
NOX5	0.125258	-0.545245	0.015	0.011	1	NO
RAB27B	0.000266707	-0.545163	0.046	0.03	1	NO
NQO1	0.000497123	-0.544882	0.026	0.014	1	NO
MPC2	0.000611622	-0.544116	0.034	0.021	1	NO
GALE	0.0015323	-0.544107	0.035	0.022	1	NO
PRPF4	0.205435	-0.543498	0.011	0.009	1	NO
CCHCR1	0.00103035	-0.543266	0.032	0.02	1	NO
MGAT4B	8.31e-08	-0.543206	0.088	0.053	0.00150257	NO
SF3B6	0.0163343	-0.54267	0.018	0.012	1	NO
UQCR10	1.65e-07	-0.542549	0.112	0.073	0.00297522	NO
NDRG2	2.2e-11	-0.54233	0.157	0.096	3.99e-07	NO
SOS2	0.000729607	-0.54228	0.034	0.021	1	NO
PCDHGC3	0.0143033	-0.54209	0.02	0.013	1	NO
CPA3	0.312249	-0.541988	0.02	0.017	1	NO
RTL8B	0.00291224	-0.541882	0.012	0.005	1	NO
SNRPF	3.7e-07	-0.541195	0.065	0.038	0.00669232	NO
COX6A1	8.87e-09	-0.540977	0.176	0.118	0.000160391	NO
CDC42BPG	1.16e-09	-0.540793	0.145	0.092	2.09e-05	NO
EEF1AKMT3	0.000323127	-0.540593	0.022	0.011	1	NO
PYM1	7.54e-05	-0.540472	0.055	0.035	1	NO
[truncated: 7,713 more rows]

## Sheet: Cluster5_DEGs
X	p_val	avg_log2FC	pct.patients with COVID-19	pct.patients without long COVID	p_val_adj	diffexpressed
[truncated: 6,177 more rows]

[truncated: 10 more sheets: Cluster6_DEGs, Cluster7_DEGs, Cluster8_DEGs, Cluster9_DEGs, Cluster10_DEGs, Cluster11_DEGs, Cluster12_DEGs, Cluster13_DEGs, Cluster14_DEGs, Cluster15_DEGs]
